# Supplementary material for: Deciphering the hydrogen-bonding scheme in the crystal structure of tri­phenyl­methanol: a tribute to George Ferguson and co-workers
Source: Acta Crystallogr C Struct Chem. 2019 Aug 14;75(Pt 9):1266–73. doi: 10.1107/S2053229619010714 (PMC6727172; doi:10.1107/S2053229619010714)
Supplement: Supplementary file 1 [file c-75-01266-sup1.cif]

##############################################################################
#                                                                            #
# This CIF contains the data in a paper accepted for publication in          #
# Acta Crystallographica Section C. It conforms to the requirements of       #
# Notes for Authors for Acta Crystallographica Section C, and has been       #
# peer reviewed under the auspices of the IUCr Commission on Journals.       #
#                                                                            #
# Full details of the Crystallographic Information File format               #
# are given in the paper "The Crystallographic Information File (CIF):       #
# a New Standard Archive File for Crystallography" by S. R. Hall, F. H.      #
# Allen and I. D. Brown [Acta Cryst. (1991), A47, 655-685].                  #
#                                                                            #
# The current version of the core CIF dictionary is obtainable from          #
# ftp://ftp.iucr.org/pub/cif_core.dic.                                       #
#                                                                            #
# Software is freely available for graphical display of the structure(s)     #
# in this CIF. For information consult the CIF software page                 #
# http://www.iucr.org/resources/cif/software.                                #
#                                                                            #
# This file may be used for bona fide research purposes within the           #
# scientific community so long as proper attribution is given to the journal # 
# article from which it was obtained.                                        #
#                                                                            #
##############################################################################
data_153K_data
_audit_creation_method     SHELXL-2018/3
_database_code_CSD     KOYNOB
_chemical_name_systematic     'Triphenylmethanol'
_chemical_name_common     ?
_chemical_formula_moiety     'C19 H16 O'
_chemical_formula_sum     'C19 H16 O'
_chemical_formula_iupac     'C19 H16 O'
_chemical_formula_weight     260.32
_chemical_melting_point     433
_chemical_absolute_configuration     .
_space_group_crystal_system     trigonal
_space_group_name_H-M_alt     'R -3 :H'
_space_group_name_Hall     '-R 3'
loop_
    _space_group_symop_operation_xyz
    'x, y, z'
    '-y, x-y, z'
    '-x+y, -x, z'
    'x+2/3, y+1/3, z+1/3'
    '-y+2/3, x-y+1/3, z+1/3'
    '-x+y+2/3, -x+1/3, z+1/3'
    'x+1/3, y+2/3, z+2/3'
    '-y+1/3, x-y+2/3, z+2/3'
    '-x+y+1/3, -x+2/3, z+2/3'
    '-x, -y, -z'
    'y, -x+y, -z'
    'x-y, x, -z'
    '-x+2/3, -y+1/3, -z+1/3'
    'y+2/3, -x+y+1/3, -z+1/3'
    'x-y+2/3, x+1/3, -z+1/3'
    '-x+1/3, -y+2/3, -z+2/3'
    'y+1/3, -x+y+2/3, -z+2/3'
    'x-y+1/3, x+2/3, -z+2/3'
_cell_length_a     19.1399(5)
_cell_length_b     19.1399(5)
_cell_length_c     26.7399(9)
_cell_angle_alpha     90
_cell_angle_beta     90
_cell_angle_gamma     120
_cell_volume     8483.4(5)
_cell_formula_units_Z     24
_cell_measurement_reflns_used     38242
_cell_measurement_theta_min     2.28
_cell_measurement_theta_max     27.93
_cell_measurement_temperature     153.0(10)
_exptl_crystal_description     prism
_exptl_crystal_colour     colourless
_exptl_crystal_size_max     0.326
_exptl_crystal_size_mid     0.288
_exptl_crystal_size_min     0.248
_exptl_crystal_density_diffrn     1.223
_exptl_crystal_density_meas     ?
_exptl_crystal_density_method     ?
_exptl_crystal_F_000     3312
loop_
    _exptl_crystal_face_index_h
    _exptl_crystal_face_index_k
    _exptl_crystal_face_index_l
    _exptl_crystal_face_perp_dist
    2 1 8 0.1240
    -2 -1 -8 0.1260
    3 -5 -2 0.1540
    -2 3 1 0.1720
    1 0 -2 0.1360
    -1 0 2 0.1520
    2 -3 -7 0.1250
    -6 4 3 0.2170
    0 4 -3 0.2230
_exptl_absorpt_coefficient_mu     0.048
_exptl_absorpt_correction_type     multi-scan
_exptl_absorpt_process_details
;
(X-AREA; Stoe & Cie, 2018)
;
_exptl_absorpt_correction_T_min     0.4185
_exptl_absorpt_correction_T_max     1.0000
_diffrn_ambient_temperature     153.0(10)
_diffrn_source     'Sealed X-ray tube'
_diffrn_source_power     0.039
_diffrn_source_voltage     65
_diffrn_source_current     0.600
_diffrn_radiation_type     AgK\a
_diffrn_radiation_wavelength     0.56083
_diffrn_radiation_monochromator     'Graded multilayer mirror'
_diffrn_measurement_device_type     'Stoe Stadivari'
_diffrn_measurement_device     'Eulerian four-circle diffractometer'
_diffrn_measurement_method     '\w scans'
_diffrn_detector     'Reverse-biased silicon diode array'
_diffrn_measurement_specimen_support     'Mitegen'
_diffrn_detector_area_resol_mean     5.81
_diffrn_reflns_number     99452
_diffrn_reflns_av_R_equivalents     0.0693
_diffrn_reflns_av_unetI/netI     0.0212
_diffrn_reflns_theta_min     2.281
_diffrn_reflns_theta_max     21.498
_diffrn_reflns_theta_full     19.664
_diffrn_measured_fraction_theta_max     0.999
_diffrn_measured_fraction_theta_full     0.998
_diffrn_reflns_limit_h_min     -24
_diffrn_reflns_limit_h_max     24
_diffrn_reflns_limit_k_min     -24
_diffrn_reflns_limit_k_max     24
_diffrn_reflns_limit_l_min     -34
_diffrn_reflns_limit_l_max     34
_diffrn_radiation_probe     x-ray
_refine_special_details     ?
_reflns_number_total     4399
_reflns_number_gt     2222
_reflns_threshold_expression     'I > 2\s(I)'
_refine_ls_structure_factor_coef     Fsqd
_refine_ls_matrix_type     full
_refine_ls_R_factor_all     0.1069
_refine_ls_R_factor_gt     0.0524
_refine_ls_wR_factor_gt     0.1364
_refine_ls_wR_factor_ref     0.1673
_refine_ls_goodness_of_fit_ref     1.002
_refine_ls_restrained_S_all     1.001
_refine_ls_number_reflns     4399
_refine_ls_number_parameters     483
_refine_ls_number_restraints     72
_refine_ls_number_constraints     0
_refine_ls_hydrogen_treatment     constr
_refine_ls_weighting_scheme     calc
_refine_ls_weighting_details
              'w=1/[\s^2^(Fo^2^)+(0.0683P)^2^+2.9871P] where P=(Fo^2^+2Fc^2^)/3'
_atom_sites_solution_hydrogens     mixed
_atom_sites_solution_primary     dual
_atom_sites_solution_secondary     difmap
_refine_ls_shift/su_max     0.000
_refine_ls_shift/su_mean     0.000
_refine_diff_density_max     0.181
_refine_diff_density_min     -0.138
_refine_ls_extinction_method     none
_refine_ls_extinction_coef     .
loop_
    _atom_type_symbol
    _atom_type_description
    _atom_type_scat_dispersion_real
    _atom_type_scat_dispersion_imag
    _atom_type_scat_source
    'C' 'C' 0.0015 0.0009
                         'International Tables Vol C Tables 4.2.6.8 and 6.1.1.4'
    'H' 'H' 0.0000 0.0000
                         'International Tables Vol C Tables 4.2.6.8 and 6.1.1.4'
    'O' 'O' 0.0056 0.0036
                         'International Tables Vol C Tables 4.2.6.8 and 6.1.1.4'
_computing_data_collection
;
X-AREA (Stoe & Cie, 2018)
;
_computing_cell_refinement
;
X-AREA (Stoe & Cie, 2018)
;
_computing_data_reduction
;
X-AREA (Stoe & Cie, 2018)
;
_computing_structure_solution
;
SHELXT2018 (Sheldrick, 2015a)
;
_computing_structure_refinement
;
SHELXL2018 (Sheldrick, 2015b)
;
_computing_molecular_graphics
;
XP in SHELXTL-Plus (Sheldrick, 2008), Mercury (Macrae <i>et al.</i>,
2008) and
OLEX2 (Dolomanov <i>et al.</i>,  2009)
;
_computing_publication_material
;
publCIF (Westrip, 2010)
;
loop_
    _atom_site_type_symbol
    _atom_site_label
    _atom_site_fract_x
    _atom_site_fract_y
    _atom_site_fract_z
    _atom_site_U_iso_or_equiv
    _atom_site_adp_type
    _atom_site_calc_flag
    _atom_site_occupancy
    _atom_site_disorder_assembly
    _atom_site_disorder_group
    O O1A 0.666667 0.333333 0.51277(9) 0.0911(10) Uani d 0.7436(17) A 1
    H H1A 0.708695 0.373627 0.525137 0.137 Uiso d 0.2479(6) A 1
    C C1A 0.666667 0.333333 0.45915(12) 0.0585(9) Uani d 0.7436(17) A 1
    C C2A 0.58184(15) 0.30928(15) 0.44155(8) 0.0574(5) Uani d 0.7436(17) A 1
    C C3A 0.53537(17) 0.33357(18) 0.46817(10) 0.0780(7) Uani d 0.7436(17) A 1
    H H3A 0.555863 0.362570 0.498506 0.094 Uiso calc 0.7436(17) A 1
    C C4A 0.4606(4) 0.3168(5) 0.4518(3) 0.096(2) Uani d 0.7436(17) A 1
    H H4A 0.429793 0.333886 0.470662 0.115 Uiso calc 0.7436(17) A 1
    C C5A 0.4305(4) 0.2749(5) 0.4078(3) 0.094(3) Uani d 0.7436(17) A 1
    H H5A 0.379487 0.264579 0.395771 0.113 Uiso calc 0.7436(17) A 1
    C C6A 0.4737(4) 0.2481(5) 0.3813(3) 0.086(2) Uani d 0.7436(17) A 1
    H H6A 0.452087 0.217872 0.351492 0.103 Uiso calc 0.7436(17) A 1
    C C7A 0.5487(4) 0.2652(4) 0.3981(2) 0.0698(15) Uani d 0.7436(17) A 1
    H H7A 0.578423 0.246450 0.379498 0.084 Uiso calc 0.7436(17) A 1
    O O1B 0.76424(10) 0.36344(13) 0.60040(7) 0.1001(7) Uani d 0.7436(17) A 1
    H H1BA 0.761666 0.351068 0.570135 0.150 Uiso d 0.2479(6) A 1
    H H1BB 0.749287 0.395976 0.605330 0.150 Uiso d 0.2479(6) A 1
    H H1BC 0.730448 0.319412 0.615019 0.150 Uiso d 0.2479(6) A 1
    C C1B 0.84281(12) 0.38633(15) 0.61999(8) 0.0648(6) Uani d 0.7436(17) A 1
    C C2B 0.86638(13) 0.32631(14) 0.59957(8) 0.0657(6) Uani d 0.7436(17) A 1
    C C3B 0.8535(2) 0.3054(2) 0.54985(11) 0.1044(11) Uani d 0.7436(17) A 1
    H H3B 0.830275 0.328339 0.528779 0.125 Uiso calc 0.7436(17) A 1
    C C4B 0.8740(5) 0.2516(6) 0.5304(3) 0.119(3) Uani d 0.7436(17) A 1
    H H4B 0.863199 0.236550 0.496240 0.143 Uiso calc 0.7436(17) A 1
    C C5B 0.9095(5) 0.2196(5) 0.5591(3) 0.109(3) Uani d 0.7436(17) A 1
    H H5B 0.924530 0.183335 0.545252 0.131 Uiso calc 0.7436(17) A 1
    C C6B 0.9231(4) 0.2407(4) 0.6084(3) 0.093(2) Uani d 0.7436(17) A 1
    H H6B 0.947373 0.218561 0.629241 0.112 Uiso calc 0.7436(17) A 1
    C C7B 0.9018(2) 0.2941(2) 0.62816(16) 0.0777(9) Uani d 0.7436(17) A 1
    H H7B 0.912098 0.308569 0.662466 0.093 Uiso calc 0.7436(17) A 1
    C C8B 0.90166(14) 0.47184(15) 0.60289(9) 0.0668(6) Uani d 0.7436(17) A 1
    C C9B 0.8772(2) 0.5287(2) 0.59841(10) 0.0883(9) Uani d 0.7436(17) A 1
    H H9B 0.822728 0.513460 0.605400 0.106 Uiso calc 0.7436(17) A 1
    C C10B 0.9281(6) 0.6036(5) 0.5846(3) 0.111(3) Uani d 0.7436(17) A 1
    H H10B 0.908782 0.640297 0.580162 0.133 Uiso calc 0.7436(17) A 1
    C C11B 1.0077(5) 0.6296(4) 0.5767(3) 0.130(3) Uani d 0.7436(17) A 1
    H H11B 1.043803 0.684533 0.568696 0.156 Uiso calc 0.7436(17) A 1
    C C12B 1.0361(5) 0.5760(6) 0.5802(4) 0.121(3) Uani d 0.7436(17) A 1
    H H12B 1.091060 0.592640 0.573739 0.145 Uiso calc 0.7436(17) A 1
    C C13B 0.9815(3) 0.4974(3) 0.59348(16) 0.0874(11) Uani d 0.7436(17) A 1
    H H13B 0.999752 0.459704 0.596214 0.105 Uiso calc 0.7436(17) A 1
    C C14B 0.83584(19) 0.38110(17) 0.67725(10) 0.0612(6) Uani d 0.7436(17) A 1
    C C15B 0.77028(16) 0.3162(2) 0.69875(11) 0.0917(9) Uani d 0.7436(17) A 1
    H H15B 0.728841 0.277251 0.677965 0.110 Uiso calc 0.7436(17) A 1
    C C16B 0.7637(3) 0.3068(4) 0.7494(2) 0.0951(17) Uani d 0.7436(17) A 1
    H H16B 0.717770 0.261153 0.763094 0.114 Uiso calc 0.7436(17) A 1
    C C17B 0.8224(3) 0.3621(3) 0.78128(17) 0.0783(11) Uani d 0.7436(17) A 1
    H H17B 0.818095 0.355011 0.816530 0.094 Uiso calc 0.7436(17) A 1
    C C18B 0.88692(19) 0.42746(19) 0.75964(10) 0.0742(8) Uani d 0.7436(17) A 1
    H H18B 0.928135 0.466765 0.780380 0.089 Uiso calc 0.7436(17) A 1
    C C19B 0.8933(3) 0.4374(4) 0.7088(2) 0.0655(12) Uani d 0.7436(17) A 1
    H H19B 0.938180 0.483932 0.694994 0.079 Uiso calc 0.7436(17) A 1
    O O1C 0.666667 0.333333 0.6432(3) 0.083(3) Uani d 0.2564(17) A 2
    H H1C 0.682226 0.379070 0.629806 0.124 Uiso d 0.0855(6) A 2
    C C1C 0.666667 0.333333 0.6960(4) 0.058(3) Uani d 0.2564(17) A 2
    C C2C 0.7503(5) 0.3564(5) 0.7147(3) 0.073(2) Uani d 0.2564(17) A 2
    C C3C 0.7666(11) 0.3251(10) 0.7590(5) 0.113(8) Uani d 0.2564(17) A 2
    H H3C 0.724063 0.289629 0.780547 0.136 Uiso calc 0.2564(17) A 2
    C C4C 0.8465(10) 0.3481(10) 0.7697(5) 0.117(5) Uani d 0.2564(17) A 2
    H H4C 0.858261 0.325808 0.798051 0.140 Uiso calc 0.2564(17) A 2
    C C5C 0.9068(7) 0.4009(8) 0.7409(7) 0.149(7) Uani d 0.2564(17) A 2
    H H5C 0.960816 0.418783 0.750763 0.179 Uiso calc 0.2564(17) A 2
    C C6C 0.8931(12) 0.4299(17) 0.6977(9) 0.124(10) Uani d 0.2564(17) A 2
    H H6C 0.936377 0.464379 0.676274 0.149 Uiso calc 0.2564(17) A 2
    C C7C 0.8166(5) 0.4083(6) 0.6862(4) 0.094(3) Uani d 0.2564(17) A 2
    H H7C 0.807355 0.430151 0.656715 0.113 Uiso calc 0.2564(17) A 2
    O O1D 0.7440(3) 0.4306(3) 0.55748(19) 0.0885(17) Uani d 0.2564(17) A 2
    H H1DA 0.730812 0.432220 0.587335 0.133 Uiso d 0.0855(6) A 2
    H H1DB 0.761560 0.399257 0.554882 0.133 Uiso d 0.0855(6) A 2
    H H1DC 0.701323 0.413280 0.540448 0.133 Uiso d 0.0855(6) A 2
    C C1D 0.8005(4) 0.5111(4) 0.5411(2) 0.0642(17) Uani d 0.2564(17) A 2
    C C2D 0.7764(3) 0.5690(4) 0.5642(2) 0.0642(18) Uani d 0.2564(17) A 2
    C C3D 0.7632(5) 0.5676(6) 0.6149(3) 0.106(3) Uani d 0.2564(17) A 2
    H H3D 0.766173 0.527914 0.634760 0.128 Uiso calc 0.2564(17) A 2
    C C4D 0.7462(7) 0.6211(9) 0.6377(5) 0.106(5) Uani d 0.2564(17) A 2
    H H4D 0.738431 0.618454 0.672879 0.127 Uiso calc 0.2564(17) A 2
    C C5D 0.7400(14) 0.6797(14) 0.6101(8) 0.108(8) Uani d 0.2564(17) A 2
    H H5D 0.729664 0.718341 0.625539 0.129 Uiso calc 0.2564(17) A 2
    C C6D 0.7497(13) 0.6782(14) 0.5595(8) 0.105(7) Uani d 0.2564(17) A 2
    H H6D 0.746374 0.717334 0.539303 0.126 Uiso calc 0.2564(17) A 2
    C C7D 0.7639(18) 0.6222(16) 0.5368(8) 0.111(8) Uani d 0.2564(17) A 2
    H H7D 0.765172 0.620367 0.501360 0.134 Uiso calc 0.2564(17) A 2
    C C8D 0.8844(4) 0.5289(4) 0.5587(3) 0.0620(17) Uani d 0.2564(17) A 2
    C C9D 0.9455(10) 0.6073(9) 0.5784(6) 0.089(6) Uani d 0.2564(17) A 2
    H H9D 0.932585 0.648849 0.582298 0.107 Uiso calc 0.2564(17) A 2
    C C10D 1.0181(9) 0.6216(10) 0.5909(5) 0.095(7) Uani d 0.2564(17) A 2
    H H10D 1.058560 0.673426 0.601934 0.113 Uiso calc 0.2564(17) A 2
    C C11D 1.0330(11) 0.5589(12) 0.5873(8) 0.096(8) Uani d 0.2564(17) A 2
    H H11D 1.082620 0.566820 0.600425 0.115 Uiso calc 0.2564(17) A 2
    C C12D 0.9796(8) 0.4827(8) 0.5654(5) 0.101(4) Uani d 0.2564(17) A 2
    H H12D 0.994971 0.443504 0.558556 0.121 Uiso calc 0.2564(17) A 2
    C C13D 0.9044(5) 0.4705(4) 0.5552(4) 0.098(3) Uani d 0.2564(17) A 2
    H H13D 0.863835 0.418145 0.544928 0.118 Uiso calc 0.2564(17) A 2
    C C14D 0.7983(4) 0.5139(4) 0.4833(3) 0.0577(15) Uani d 0.2564(17) A 2
    C C15D 0.7290(4) 0.4634(4) 0.4585(3) 0.0679(18) Uani d 0.2564(17) A 2
    H H15D 0.682472 0.426339 0.476747 0.081 Uiso calc 0.2564(17) A 2
    C C16D 0.7256(13) 0.4656(13) 0.4069(6) 0.084(7) Uani d 0.2564(17) A 2
    H H16D 0.677505 0.428401 0.390046 0.101 Uiso calc 0.2564(17) A 2
    C C17D 0.7909(12) 0.5208(14) 0.3795(6) 0.068(5) Uani d 0.2564(17) A 2
    H H17D 0.787198 0.524908 0.344309 0.082 Uiso calc 0.2564(17) A 2
    C C18D 0.8615(12) 0.5698(12) 0.4044(6) 0.073(4) Uani d 0.2564(17) A 2
    H H18D 0.908149 0.606844 0.386238 0.087 Uiso calc 0.2564(17) A 2
    C C19D 0.8650(11) 0.5653(11) 0.4560(6) 0.085(5) Uani d 0.2564(17) A 2
    H H19D 0.914603 0.598511 0.472742 0.102 Uiso calc 0.2564(17) A 2
loop_
    _atom_site_aniso_label
    _atom_site_aniso_U_11
    _atom_site_aniso_U_22
    _atom_site_aniso_U_33
    _atom_site_aniso_U_12
    _atom_site_aniso_U_13
    _atom_site_aniso_U_23
    O1A 0.1199(16) 0.1199(16) 0.0335(13) 0.0599(8) 0.000 0.000
    C1A 0.0713(15) 0.0713(15) 0.0329(16) 0.0357(7) 0.000 0.000
    C2A 0.0639(14) 0.0594(14) 0.0467(12) 0.0293(12) 0.0094(11) 0.0053(10)
    C3A 0.0717(18) 0.0823(19) 0.0780(17) 0.0371(16) 0.0175(14) -0.0053(14)
    C4A 0.075(4) 0.092(4) 0.124(4) 0.044(3) 0.027(3) 0.002(3)
    C5A 0.046(2) 0.088(5) 0.133(5) 0.022(2) 0.002(2) 0.016(3)
    C6A 0.064(3) 0.088(5) 0.095(3) 0.029(3) -0.013(2) -0.001(3)
    C7A 0.072(3) 0.087(3) 0.0562(17) 0.044(2) -0.005(2) -0.0042(17)
    O1B 0.0517(10) 0.1542(19) 0.0920(13) 0.0496(11) -0.0238(9) -0.0112(12)
    C1B 0.0431(11) 0.0886(16) 0.0611(13) 0.0318(11) -0.0094(9) -0.0070(11)
    C2B 0.0477(12) 0.0767(15) 0.0608(13) 0.0221(11) -0.0055(10) -0.0089(11)
    C3B 0.129(3) 0.127(3) 0.0727(18) 0.075(2) -0.0188(17) -0.0283(18)
    C4B 0.164(7) 0.138(6) 0.079(3) 0.093(5) -0.013(4) -0.039(4)
    C5B 0.126(6) 0.102(5) 0.104(4) 0.062(4) 0.017(3) -0.026(3)
    C6B 0.103(4) 0.100(5) 0.096(4) 0.066(4) 0.002(3) -0.008(3)
    C7B 0.081(2) 0.086(3) 0.0704(19) 0.045(2) -0.0051(18) -0.0155(19)
    C8B 0.0611(14) 0.0884(17) 0.0549(13) 0.0403(13) -0.0037(10) -0.0008(12)
    C9B 0.106(2) 0.126(3) 0.0599(17) 0.078(2) 0.0093(15) 0.0162(16)
    C10B 0.145(7) 0.133(6) 0.081(3) 0.090(5) 0.025(3) 0.037(3)
    C11B 0.157(7) 0.094(4) 0.105(5) 0.036(5) 0.020(4) 0.027(3)
    C12B 0.086(5) 0.100(4) 0.138(7) 0.017(3) 0.024(4) 0.026(4)
    C13B 0.063(2) 0.082(3) 0.113(3) 0.0326(18) 0.006(2) 0.006(2)
    C14B 0.0430(14) 0.0768(19) 0.0647(14) 0.0307(14) -0.0015(12) -0.0041(12)
    C15B 0.0624(16) 0.099(2) 0.0743(18) 0.0114(15) 0.0047(13) -0.0138(15)
    C16B 0.072(3) 0.098(3) 0.078(2) 0.015(2) 0.0179(18) -0.004(2)
    C17B 0.087(3) 0.093(3) 0.0624(17) 0.050(2) 0.0047(17) -0.0068(16)
    C18B 0.0747(19) 0.078(2) 0.0666(16) 0.0360(16) -0.0144(13) -0.0065(14)
    C19B 0.055(2) 0.075(3) 0.0624(18) 0.029(2) -0.0078(15) -0.0024(17)
    O1C 0.105(4) 0.105(4) 0.039(4) 0.052(2) 0.000 0.000
    C1C 0.066(4) 0.066(4) 0.041(5) 0.033(2) 0.000 0.000
    C2C 0.095(6) 0.080(5) 0.059(4) 0.054(5) 0.001(4) 0.007(4)
    C3C 0.146(15) 0.121(14) 0.081(10) 0.074(12) -0.016(9) 0.034(10)
    C4C 0.140(15) 0.119(11) 0.108(11) 0.077(11) -0.046(10) 0.011(9)
    C5C 0.081(8) 0.083(8) 0.28(2) 0.040(7) -0.022(11) 0.012(11)
    C6C 0.115(16) 0.126(18) 0.15(2) 0.074(15) 0.021(14) 0.042(16)
    C7C 0.072(6) 0.108(8) 0.121(8) 0.059(6) 0.024(5) 0.041(6)
    O1D 0.073(3) 0.061(3) 0.097(4) 0.008(2) -0.007(3) 0.031(3)
    C1D 0.054(4) 0.047(3) 0.073(4) 0.012(3) -0.001(3) 0.017(3)
    C2D 0.041(3) 0.067(4) 0.070(4) 0.015(3) 0.008(3) 0.020(3)
    C3D 0.124(8) 0.133(8) 0.082(5) 0.078(6) 0.051(5) 0.046(5)
    C4D 0.101(10) 0.162(13) 0.087(8) 0.091(10) 0.026(7) 0.014(8)
    C5D 0.082(10) 0.19(2) 0.087(11) 0.091(12) -0.019(7) -0.024(11)
    C6D 0.124(18) 0.110(14) 0.097(12) 0.072(13) -0.006(11) 0.011(10)
    C7D 0.126(13) 0.149(19) 0.101(12) 0.100(14) -0.003(9) -0.020(11)
    C8D 0.055(4) 0.059(4) 0.065(4) 0.023(3) 0.006(3) 0.011(3)
    C9D 0.044(5) 0.063(7) 0.133(15) 0.005(5) 0.001(7) 0.025(7)
    C10D 0.060(6) 0.162(17) 0.056(6) 0.052(8) -0.010(5) -0.050(8)
    C11D 0.072(13) 0.17(3) 0.057(6) 0.071(17) 0.001(7) 0.005(10)
    C12D 0.111(9) 0.101(8) 0.115(9) 0.071(7) -0.034(8) -0.014(7)
    C13D 0.080(6) 0.057(4) 0.152(9) 0.030(4) -0.026(5) -0.001(5)
    C14D 0.052(4) 0.040(3) 0.083(4) 0.024(3) -0.003(3) -0.001(3)
    C15D 0.058(4) 0.053(4) 0.084(5) 0.021(3) 0.000(4) -0.002(4)
    C16D 0.071(8) 0.077(9) 0.114(14) 0.044(7) -0.033(8) -0.027(8)
    C17D 0.093(11) 0.084(9) 0.055(5) 0.065(9) -0.006(5) -0.010(5)
    C18D 0.072(7) 0.097(9) 0.068(7) 0.056(7) 0.004(5) 0.007(6)
    C19D 0.075(8) 0.084(12) 0.082(9) 0.029(7) -0.002(6) 0.027(8)
_geom_special_details     ?
loop_
    _geom_bond_atom_site_label_1
    _geom_bond_atom_site_label_2
    _geom_bond_site_symmetry_2
    _geom_bond_distance
    _geom_bond_publ_flag
    O1A C1A . 1.434(4) ?
    O1A H1A . 0.8549 ?
    O1A H1A 2_655 0.8549 ?
    O1A H1A 3_665 0.8549 ?
    C1A C2A . 1.524(3) ?
    C1A C2A 3_665 1.524(3) ?
    C1A C2A 2_655 1.524(3) ?
    C2A C3A . 1.388(3) ?
    C2A C7A . 1.389(6) ?
    C3A C4A . 1.373(7) ?
    C3A H3A . 0.9500 ?
    C4A C5A . 1.377(9) ?
    C4A H4A . 0.9500 ?
    C5A C6A . 1.368(8) ?
    C5A H5A . 0.9500 ?
    C6A C7A . 1.379(7) ?
    C6A H6A . 0.9500 ?
    C7A H7A . 0.9500 ?
    O1B C1B . 1.438(2) ?
    O1B H1BA . 0.8376 ?
    O1B H1BB . 0.8158 ?
    O1B H1BC . 0.8580 ?
    C1B C8B . 1.521(3) ?
    C1B C2B . 1.530(3) ?
    C1B C14B . 1.536(3) ?
    C2B C7B . 1.357(5) ?
    C2B C3B . 1.374(3) ?
    C3B C4B . 1.375(8) ?
    C3B H3B . 0.9500 ?
    C4B C5B . 1.357(11) ?
    C4B H4B . 0.9500 ?
    C5B C6B . 1.364(6) ?
    C5B H5B . 0.9500 ?
    C6B C7B . 1.381(7) ?
    C6B H6B . 0.9500 ?
    C7B H7B . 0.9500 ?
    C8B C13B . 1.374(5) ?
    C8B C9B . 1.389(4) ?
    C9B C10B . 1.320(8) ?
    C9B H9B . 0.9500 ?
    C10B C11B . 1.364(9) ?
    C10B H10B . 0.9500 ?
    C11B C12B . 1.382(11) ?
    C11B H11B . 0.9500 ?
    C12B C13B . 1.382(10) ?
    C12B H12B . 0.9500 ?
    C13B H13B . 0.9500 ?
    C14B C15B . 1.374(4) ?
    C14B C19B . 1.376(7) ?
    C15B C16B . 1.363(6) ?
    C15B H15B . 0.9500 ?
    C16B C17B . 1.386(7) ?
    C16B H16B . 0.9500 ?
    C17B C18B . 1.371(5) ?
    C17B H17B . 0.9500 ?
    C18B C19B . 1.370(7) ?
    C18B H18B . 0.9500 ?
    C19B H19B . 0.9500 ?
    O1C C1C . 1.411(11) ?
    O1C H1C . 0.8500 ?
    O1C H1C 2_655 0.8500 ?
    O1C H1C 3_665 0.8501 ?
    C1C C2C . 1.517(8) ?
    C1C C2C 3_665 1.518(8) ?
    C1C C2C 2_655 1.518(8) ?
    C2C C7C . 1.384(10) ?
    C2C C3C . 1.430(14) ?
    C3C C4C . 1.394(17) ?
    C3C H3C . 0.9500 ?
    C4C C5C . 1.335(15) ?
    C4C H4C . 0.9500 ?
    C5C C6C . 1.363(18) ?
    C5C H5C . 0.9500 ?
    C6C C7C . 1.343(17) ?
    C6C H6C . 0.9500 ?
    C7C H7C . 0.9500 ?
    O1D C1D . 1.438(7) ?
    O1D H1DA . 0.8426 ?
    O1D H1DB . 0.8241 ?
    O1D H1DC . 0.8453 ?
    C1D C2D . 1.527(9) ?
    C1D C8D . 1.540(9) ?
    C1D C14D . 1.548(9) ?
    C2D C7D . 1.368(16) ?
    C2D C3D . 1.379(9) ?
    C3D C4D . 1.364(13) ?
    C3D H3D . 0.9500 ?
    C4D C5D . 1.40(2) ?
    C4D H4D . 0.9500 ?
    C5D C6D . 1.368(15) ?
    C5D H5D . 0.9500 ?
    C6D C7D . 1.37(2) ?
    C6D H6D . 0.9500 ?
    C7D H7D . 0.9500 ?
    C8D C13D . 1.354(9) ?
    C8D C9D . 1.463(15) ?
    C9D C10D . 1.318(17) ?
    C9D H9D . 0.9500 ?
    C10D C11D . 1.37(2) ?
    C10D H10D . 0.9500 ?
    C11D C12D . 1.423(18) ?
    C11D H11D . 0.9500 ?
    C12D C13D . 1.367(12) ?
    C12D H12D . 0.9500 ?
    C13D H13D . 0.9500 ?
    C14D C15D . 1.361(9) ?
    C14D C19D . 1.369(16) ?
    C15D C16D . 1.383(16) ?
    C15D H15D . 0.9500 ?
    C16D C17D . 1.376(18) ?
    C16D H16D . 0.9500 ?
    C17D C18D . 1.371(18) ?
    C17D H17D . 0.9500 ?
    C18D C19D . 1.386(17) ?
    C18D H18D . 0.9500 ?
    C19D H19D . 0.9500 ?
loop_
    _geom_angle_atom_site_label_1
    _geom_angle_atom_site_label_2
    _geom_angle_atom_site_label_3
    _geom_angle_site_symmetry_1
    _geom_angle_site_symmetry_3
    _geom_angle
    _geom_angle_publ_flag
    C1A O1A H1A . . 112.8 ?
    C1A O1A H1A . 2_655 112.8 ?
    C1A O1A H1A . 3_665 112.7540(10)
                                   ?
    H1A O1A H1A . 2_655 106.0 ?
    H1A O1A H1A . 3_665 106.0 ?
    H1A O1A H1A 2_655 3_665 106.0 ?
    O1A C1A C2A . . 107.99(14) ?
    O1A C1A C2A . 3_665 107.99(14) ?
    C2A C1A C2A . 3_665 110.91(13) ?
    O1A C1A C2A . 2_655 107.99(14) ?
    C2A C1A C2A . 2_655 110.91(13) ?
    C2A C1A C2A 3_665 2_655 110.90(13) ?
    C3A C2A C7A . . 117.3(4) ?
    C3A C2A C1A . . 120.3(2) ?
    C7A C2A C1A . . 122.4(4) ?
    C4A C3A C2A . . 121.7(4) ?
    C4A C3A H3A . . 119.1 ?
    C2A C3A H3A . . 119.1 ?
    C3A C4A C5A . . 119.5(6) ?
    C3A C4A H4A . . 120.2 ?
    C5A C4A H4A . . 120.2 ?
    C6A C5A C4A . . 120.3(6) ?
    C6A C5A H5A . . 119.8 ?
    C4A C5A H5A . . 119.8 ?
    C5A C6A C7A . . 119.7(7) ?
    C5A C6A H6A . . 120.1 ?
    C7A C6A H6A . . 120.1 ?
    C6A C7A C2A . . 121.4(7) ?
    C6A C7A H7A . . 119.3 ?
    C2A C7A H7A . . 119.3 ?
    C1B O1B H1BA . . 110.1 ?
    C1B O1B H1BB . . 114.9 ?
    C1B O1B H1BC . . 107.0 ?
    H1BA O1B H1BB . . 112.2 ?
    H1BA O1B H1BC . . 104.7 ?
    H1BB O1B H1BC . . 107.2 ?
    O1B C1B C8B . . 108.49(19) ?
    O1B C1B C2B . . 107.29(18) ?
    C8B C1B C2B . . 111.28(18) ?
    O1B C1B C14B . . 107.45(19) ?
    C8B C1B C14B . . 111.3(2) ?
    C2B C1B C14B . . 110.8(2) ?
    C7B C2B C3B . . 118.1(3) ?
    C7B C2B C1B . . 122.8(2) ?
    C3B C2B C1B . . 119.1(2) ?
    C2B C3B C4B . . 120.4(5) ?
    C2B C3B H3B . . 119.8 ?
    C4B C3B H3B . . 119.8 ?
    C5B C4B C3B . . 121.3(6) ?
    C5B C4B H4B . . 119.4 ?
    C3B C4B H4B . . 119.4 ?
    C4B C5B C6B . . 118.5(7) ?
    C4B C5B H5B . . 120.7 ?
    C6B C5B H5B . . 120.7 ?
    C5B C6B C7B . . 120.3(6) ?
    C5B C6B H6B . . 119.8 ?
    C7B C6B H6B . . 119.8 ?
    C2B C7B C6B . . 121.3(4) ?
    C2B C7B H7B . . 119.3 ?
    C6B C7B H7B . . 119.3 ?
    C13B C8B C9B . . 117.1(3) ?
    C13B C8B C1B . . 122.1(3) ?
    C9B C8B C1B . . 120.7(2) ?
    C10B C9B C8B . . 121.4(5) ?
    C10B C9B H9B . . 119.3 ?
    C8B C9B H9B . . 119.3 ?
    C9B C10B C11B . . 121.5(8) ?
    C9B C10B H10B . . 119.3 ?
    C11B C10B H10B . . 119.3 ?
    C10B C11B C12B . . 120.1(8) ?
    C10B C11B H11B . . 119.9 ?
    C12B C11B H11B . . 119.9 ?
    C11B C12B C13B . . 117.4(8) ?
    C11B C12B H12B . . 121.3 ?
    C13B C12B H12B . . 121.3 ?
    C8B C13B C12B . . 122.5(5) ?
    C8B C13B H13B . . 118.8 ?
    C12B C13B H13B . . 118.8 ?
    C15B C14B C19B . . 117.5(3) ?
    C15B C14B C1B . . 119.1(2) ?
    C19B C14B C1B . . 123.4(3) ?
    C16B C15B C14B . . 121.1(3) ?
    C16B C15B H15B . . 119.4 ?
    C14B C15B H15B . . 119.4 ?
    C15B C16B C17B . . 121.6(4) ?
    C15B C16B H16B . . 119.2 ?
    C17B C16B H16B . . 119.2 ?
    C18B C17B C16B . . 116.9(4) ?
    C18B C17B H17B . . 121.5 ?
    C16B C17B H17B . . 121.5 ?
    C19B C18B C17B . . 121.5(4) ?
    C19B C18B H18B . . 119.3 ?
    C17B C18B H18B . . 119.3 ?
    C18B C19B C14B . . 121.2(5) ?
    C18B C19B H19B . . 119.4 ?
    C14B C19B H19B . . 119.4 ?
    C1C O1C H1C . . 114.9 ?
    C1C O1C H1C . 2_655 114.914(3) ?
    H1C O1C H1C . 2_655 103.5 ?
    O1C C1C C2C . . 109.3(4) ?
    O1C C1C C2C . 3_665 109.3(4) ?
    C2C C1C C2C . 3_665 109.6(4) ?
    O1C C1C C2C . 2_655 109.3(4) ?
    C2C C1C C2C . 2_655 109.6(4) ?
    C2C C1C C2C 3_665 2_655 109.6(4) ?
    C7C C2C C3C . . 116.3(10) ?
    C7C C2C C1C . . 118.8(7) ?
    C3C C2C C1C . . 124.8(10) ?
    C4C C3C C2C . . 118.2(13) ?
    C4C C3C H3C . . 120.9 ?
    C2C C3C H3C . . 120.9 ?
    C5C C4C C3C . . 121.1(12) ?
    C5C C4C H4C . . 119.4 ?
    C3C C4C H4C . . 119.4 ?
    C4C C5C C6C . . 121.9(13) ?
    C4C C5C H5C . . 119.0 ?
    C6C C5C H5C . . 119.0 ?
    C7C C6C C5C . . 118.0(17) ?
    C7C C6C H6C . . 121.0 ?
    C5C C6C H6C . . 121.0 ?
    C6C C7C C2C . . 124.2(12) ?
    C6C C7C H7C . . 117.9 ?
    C2C C7C H7C . . 117.9 ?
    C1D O1D H1DA . . 109.2 ?
    C1D O1D H1DB . . 113.2 ?
    C1D O1D H1DC . . 108.5 ?
    H1DA O1D H1DB . . 110.2 ?
    H1DA O1D H1DC . . 106.0 ?
    H1DB O1D H1DC . . 109.5 ?
    O1D C1D C2D . . 108.5(5) ?
    O1D C1D C8D . . 106.6(5) ?
    C2D C1D C8D . . 112.1(5) ?
    O1D C1D C14D . . 108.8(5) ?
    C2D C1D C14D . . 110.8(5) ?
    C8D C1D C14D . . 110.0(5) ?
    C7D C2D C3D . . 116.3(11) ?
    C7D C2D C1D . . 123.6(10) ?
    C3D C2D C1D . . 120.1(6) ?
    C4D C3D C2D . . 122.3(9) ?
    C4D C3D H3D . . 118.9 ?
    C2D C3D H3D . . 118.9 ?
    C3D C4D C5D . . 121.1(13) ?
    C3D C4D H4D . . 119.5 ?
    C5D C4D H4D . . 119.5 ?
    C6D C5D C4D . . 116.0(18) ?
    C6D C5D H5D . . 122.0 ?
    C4D C5D H5D . . 122.0 ?
    C5D C6D C7D . . 122(2) ?
    C5D C6D H6D . . 118.8 ?
    C7D C6D H6D . . 118.8 ?
    C2D C7D C6D . . 121.5(19) ?
    C2D C7D H7D . . 119.2 ?
    C6D C7D H7D . . 119.2 ?
    C13D C8D C9D . . 117.5(9) ?
    C13D C8D C1D . . 119.3(6) ?
    C9D C8D C1D . . 123.3(9) ?
    C10D C9D C8D . . 121.6(16) ?
    C10D C9D H9D . . 119.2 ?
    C8D C9D H9D . . 119.2 ?
    C9D C10D C11D . . 117.4(16) ?
    C9D C10D H10D . . 121.3 ?
    C11D C10D H10D . . 121.3 ?
    C10D C11D C12D . . 124.7(14) ?
    C10D C11D H11D . . 117.6 ?
    C12D C11D H11D . . 117.6 ?
    C13D C12D C11D . . 114.4(12) ?
    C13D C12D H12D . . 122.8 ?
    C11D C12D H12D . . 122.8 ?
    C8D C13D C12D . . 123.6(8) ?
    C8D C13D H13D . . 118.2 ?
    C12D C13D H13D . . 118.2 ?
    C15D C14D C19D . . 118.6(9) ?
    C15D C14D C1D . . 119.7(6) ?
    C19D C14D C1D . . 121.7(9) ?
    C14D C15D C16D . . 120.5(11) ?
    C14D C15D H15D . . 119.7 ?
    C16D C15D H15D . . 119.7 ?
    C17D C16D C15D . . 121.1(16) ?
    C17D C16D H16D . . 119.5 ?
    C15D C16D H16D . . 119.5 ?
    C18D C17D C16D . . 118.2(16) ?
    C18D C17D H17D . . 120.9 ?
    C16D C17D H17D . . 120.9 ?
    C17D C18D C19D . . 120.2(16) ?
    C17D C18D H18D . . 119.9 ?
    C19D C18D H18D . . 119.9 ?
    C14D C19D C18D . . 121.2(16) ?
    C14D C19D H19D . . 119.4 ?
    C18D C19D H19D . . 119.4 ?
loop_
    _geom_torsion_atom_site_label_1
    _geom_torsion_atom_site_label_2
    _geom_torsion_atom_site_label_3
    _geom_torsion_atom_site_label_4
    _geom_torsion_site_symmetry_1
    _geom_torsion_site_symmetry_2
    _geom_torsion_site_symmetry_3
    _geom_torsion_site_symmetry_4
    _geom_torsion
    _geom_torsion_publ_flag
    O1A C1A C2A C3A . . . . 35.5(2) ?
    C2A C1A C2A C3A 3_665 . . . -82.7(3) ?
    C2A C1A C2A C3A 2_655 . . . 153.6(2) ?
    O1A C1A C2A C7A . . . . -146.7(4) ?
    C2A C1A C2A C7A 3_665 . . . 95.1(4) ?
    C2A C1A C2A C7A 2_655 . . . -28.6(5) ?
    C7A C2A C3A C4A . . . . -1.6(6) ?
    C1A C2A C3A C4A . . . . 176.3(4) ?
    C2A C3A C4A C5A . . . . -0.1(9) ?
    C3A C4A C5A C6A . . . . 1.9(12) ?
    C4A C5A C6A C7A . . . . -1.9(12) ?
    C5A C6A C7A C2A . . . . 0.0(10) ?
    C3A C2A C7A C6A . . . . 1.7(8) ?
    C1A C2A C7A C6A . . . . -176.2(5) ?
    O1B C1B C2B C7B . . . . -137.2(3) ?
    C8B C1B C2B C7B . . . . 104.2(3) ?
    C14B C1B C2B C7B . . . . -20.2(4) ?
    O1B C1B C2B C3B . . . . 44.6(3) ?
    C8B C1B C2B C3B . . . . -73.9(3) ?
    C14B C1B C2B C3B . . . . 161.7(3) ?
    C7B C2B C3B C4B . . . . 1.8(6) ?
    C1B C2B C3B C4B . . . . -180.0(5) ?
    C2B C3B C4B C5B . . . . -2.0(11) ?
    C3B C4B C5B C6B . . . . 1.3(13) ?
    C4B C5B C6B C7B . . . . -0.6(12) ?
    C3B C2B C7B C6B . . . . -1.2(6) ?
    C1B C2B C7B C6B . . . . -179.3(4) ?
    C5B C6B C7B C2B . . . . 0.6(9) ?
    O1B C1B C8B C13B . . . . -147.8(3) ?
    C2B C1B C8B C13B . . . . -30.0(3) ?
    C14B C1B C8B C13B . . . . 94.2(3) ?
    O1B C1B C8B C9B . . . . 35.3(3) ?
    C2B C1B C8B C9B . . . . 153.1(2) ?
    C14B C1B C8B C9B . . . . -82.8(3) ?
    C13B C8B C9B C10B . . . . 1.5(5) ?
    C1B C8B C9B C10B . . . . 178.5(4) ?
    C8B C9B C10B C11B . . . . -3.4(9) ?
    C9B C10B C11B C12B . . . . 3.7(12) ?
    C10B C11B C12B C13B . . . . -2.0(12) ?
    C9B C8B C13B C12B . . . . 0.1(7) ?
    C1B C8B C13B C12B . . . . -176.9(5) ?
    C11B C12B C13B C8B . . . . 0.2(11) ?
    O1B C1B C14B C15B . . . . 42.8(4) ?
    C8B C1B C14B C15B . . . . 161.5(3) ?
    C2B C1B C14B C15B . . . . -74.1(3) ?
    O1B C1B C14B C19B . . . . -139.0(4) ?
    C8B C1B C14B C19B . . . . -20.3(5) ?
    C2B C1B C14B C19B . . . . 104.1(5) ?
    C19B C14B C15B C16B . . . . -1.9(6) ?
    C1B C14B C15B C16B . . . . 176.4(4) ?
    C14B C15B C16B C17B . . . . 0.3(8) ?
    C15B C16B C17B C18B . . . . 0.9(8) ?
    C16B C17B C18B C19B . . . . -0.4(7) ?
    C17B C18B C19B C14B . . . . -1.4(8) ?
    C15B C14B C19B C18B . . . . 2.5(8) ?
    C1B C14B C19B C18B . . . . -175.8(4) ?
    O1C C1C C2C C7C . . . . 31.0(9) ?
    C2C C1C C2C C7C 3_665 . . . 150.7(9) ?
    C2C C1C C2C C7C 2_655 . . . -88.8(12) ?
    O1C C1C C2C C3C . . . . -145.6(9) ?
    C2C C1C C2C C3C 3_665 . . . -25.8(12) ?
    C2C C1C C2C C3C 2_655 . . . 94.6(9) ?
    C7C C2C C3C C4C . . . . -0.7(14) ?
    C1C C2C C3C C4C . . . . 175.9(10) ?
    C2C C3C C4C C5C . . . . 3.2(17) ?
    C3C C4C C5C C6C . . . . -5(3) ?
    C4C C5C C6C C7C . . . . 5(4) ?
    C5C C6C C7C C2C . . . . -2(4) ?
    C3C C2C C7C C6C . . . . 0(2) ?
    C1C C2C C7C C6C . . . . -176.6(19) ?
    O1D C1D C2D C7D . . . . -126.3(16) ?
    C8D C1D C2D C7D . . . . 116.3(17) ?
    C14D C1D C2D C7D . . . . -7.0(17) ?
    O1D C1D C2D C3D . . . . 51.4(8) ?
    C8D C1D C2D C3D . . . . -66.0(8) ?
    C14D C1D C2D C3D . . . . 170.8(6) ?
    C7D C2D C3D C4D . . . . -6.0(17) ?
    C1D C2D C3D C4D . . . . 176.1(8) ?
    C2D C3D C4D C5D . . . . 1.0(17) ?
    C3D C4D C5D C6D . . . . 2(3) ?
    C4D C5D C6D C7D . . . . 1(4) ?
    C3D C2D C7D C6D . . . . 8(3) ?
    C1D C2D C7D C6D . . . . -173.9(18) ?
    C5D C6D C7D C2D . . . . -6(4) ?
    O1D C1D C8D C13D . . . . 40.9(9) ?
    C2D C1D C8D C13D . . . . 159.4(7) ?
    C14D C1D C8D C13D . . . . -76.9(8) ?
    O1D C1D C8D C9D . . . . -140.6(9) ?
    C2D C1D C8D C9D . . . . -22.1(10) ?
    C14D C1D C8D C9D . . . . 101.6(9) ?
    C13D C8D C9D C10D . . . . 1.9(14) ?
    C1D C8D C9D C10D . . . . -176.6(9) ?
    C8D C9D C10D C11D . . . . -3.5(16) ?
    C9D C10D C11D C12D . . . . 8(2) ?
    C10D C11D C12D C13D . . . . -11(3) ?
    C9D C8D C13D C12D . . . . -4.9(16) ?
    C1D C8D C13D C12D . . . . 173.7(10) ?
    C11D C12D C13D C8D . . . . 9(2) ?
    O1D C1D C14D C15D . . . . 29.5(8) ?
    C2D C1D C14D C15D . . . . -89.7(7) ?
    C8D C1D C14D C15D . . . . 145.9(6) ?
    O1D C1D C14D C19D . . . . -149.5(12) ?
    C2D C1D C14D C19D . . . . 91.4(13) ?
    C8D C1D C14D C19D . . . . -33.0(13) ?
    C19D C14D C15D C16D . . . . -1.7(14) ?
    C1D C14D C15D C16D . . . . 179.4(10) ?
    C14D C15D C16D C17D . . . . -2.7(19) ?
    C15D C16D C17D C18D . . . . 5(3) ?
    C16D C17D C18D C19D . . . . -3(3) ?
    C15D C14D C19D C18D . . . . 4(3) ?
    C1D C14D C19D C18D . . . . -177.3(16) ?
    C17D C18D C19D C14D . . . . -2(3) ?
loop_
    _geom_hbond_atom_site_label_D
    _geom_hbond_atom_site_label_H
    _geom_hbond_atom_site_label_A
    _geom_hbond_site_symmetry_A
    _geom_hbond_distance_DH
    _geom_hbond_distance_HA
    _geom_hbond_distance_DA
    _geom_hbond_angle_DHA
    _geom_hbond_publ_flag
    O1A H1A O1B . 0.85 2.33 2.869(3) 121.4 yes
    O1B H1BA O1A . 0.84 2.27 2.869(3) 128.6 yes
    O1B H1BB O1B 2_655 0.82 2.21 2.869(3) 138.2 yes
    O1B H1BC O1B 3_665 0.86 2.24 2.869(3) 130.4 yes
    O1C H1C O1D . 0.85 2.22 2.856(7) 131.1 yes
    O1D H1DA O1C . 0.84 2.24 2.856(7) 130.5 yes
    O1D H1DB O1D 3_665 0.82 2.38 2.951(8) 127.4 yes
    O1D H1DC O1D 2_655 0.85 2.33 2.951(8) 131.0 yes
_shelx_space_group_comment     ?
_shelx_estimated_absorpt_T_min     0.985
_shelx_estimated_absorpt_T_max     0.988
_shelx_hkl_file
;
   4 -14   3   30.50    1.36
   5  -5  -5  179.77    3.90
   6 -20   8    0.54    0.68
   7 -20   6   -0.04    0.84
   8 -20   4    0.11    0.95
   8 -10  -6   38.91    2.48
   9 -13  -5    1.12    1.24
   9  -7  -8    5.99    1.38
   9  -3  -9   19.66    2.10
   9  12  -3    1.49    0.66
  11 -23   4   -0.13    1.10
  11 -11  -8    0.42    1.13
  11  -6 -10   21.11    2.31
  11  -3 -10   13.39    1.82
  11   0 -10    1.65    1.22
  12 -13  -8    0.76    1.44
  12  -8 -10    0.50    1.17
  13 -21  -2   -0.47    1.53
  13 -20  -3    0.78    1.40
  13 -19  -4    0.34    1.27
  13 -18  -5   -0.31    1.31
  13 -17  -6    1.58    1.48
  13 -10 -10    5.63    1.67
  13  -6 -11   12.98    1.93
  13  -3 -11   -0.21    1.08
  14 -12 -10   15.20    2.46
  14   1 -11    0.14    1.34
  14   3 -10   -0.04    1.18
  14   7  -8    0.64    1.27
  15 -24   0   -0.53    1.10
  15 -15  -9    1.09    1.59
  15 -10 -11    7.73    2.02
  15  -6 -12   -0.36    1.24
  15  -3 -12   -1.91    1.44
  15   4 -10    0.88    1.47
  16 -22  -4    0.76    1.41
  16 -21  -5    1.40    1.55
  16 -20  -6   -0.34    1.47
  16 -19  -7    1.47    1.71
  16 -12 -11    1.41    1.61
  16  -8 -12    1.72    1.79
  16  -2 -12    6.24    1.90
  17 -15 -10    2.67    1.89
  17 -10 -12   -0.62    1.75
  17  -1 -12   -1.03    1.45
  18 -19  -8    2.20    1.41
  18 -18  -9    0.42    1.62
  18 -12 -12    0.54    1.90
  18  -8 -13   -0.05    2.02
  18  -5 -13    0.27    1.92
  18   0 -12    0.07    1.49
  18   2 -11   -0.92    1.21
  18   4 -10    0.04    1.07
  19 -15 -11   -0.44    1.36
  19 -10 -13   -0.69    1.91
  19  -7 -13    1.27    1.94
  19  -4 -13   -0.81    1.47
  20 -18 -10   -0.51    1.55
  20  -9 -13    0.85    1.47
  20  -6 -13   -0.93    1.29
  20  -3 -13    2.41    1.65
  21 -15 -12   -0.34    1.63
  21 -11 -13    1.27    1.76
  21  -5 -13   -0.76    1.48
  22 -19 -10   -1.96    1.54
  22 -18 -11   -0.46    1.90
  22 -13 -13    0.94    2.00
  23 -12 -13    0.40    1.79
   3   1  -4  190.73    2.89
   4   0  -5    1.97    0.74
   5 -14   1   44.83    1.89
   5  -1  -6  420.87    5.59
   7  -8  -6  301.49    5.80
   8  -5  -8  414.49    7.07
   9 -20   2   -0.01    0.95
   9 -12  -6   48.68    2.83
   9   0  -9   -0.18    0.87
  10 -18  -2    0.51    1.00
  10 -17  -3    2.04    1.13
  10 -16  -4    0.33    1.08
  10 -15  -5   -0.13    1.10
  10  -8  -9    0.82    1.39
  11 -10  -9   -0.05    1.13
  12 -12  -9    3.65    1.65
  12  -4 -11    2.78    1.25
  12  -1 -11   -1.00    1.15
  13 -22  -1   -0.75    1.14
  13 -16  -7    0.73    1.19
  13 -15  -8    0.15    1.42
  13   0 -11    6.11    1.44
  14  -4 -12    0.57    1.25
  15 -14 -10    0.31    1.40
  15  -9 -12    0.53    1.82
  15   2 -11   -0.01    1.26
  15   6  -9    1.04    1.08
  16 -24  -2    1.20    1.26
  16 -23  -3    0.44    1.20
  16 -18  -8    0.24    1.55
  16 -17  -9   -0.22    1.83
  16 -11 -12    3.06    2.26
  16   3 -11   -1.30    1.03
  17 -14 -11   -0.49    1.76
  17  -9 -13    2.54    2.17
  17  -6 -13   -1.55    1.27
  17  -3 -13   -1.73    1.79
  18 -17 -10    2.96    1.98
  18  -2 -13    2.03    1.74
  19 -23  -6   -0.08    1.66
  19 -22  -7   -0.81    1.57
  19 -21  -8    1.28    1.68
  19 -14 -12    0.30    1.44
  19   1 -12    0.70    1.29
  20 -17 -11    0.70    1.68
  20 -12 -13   -0.45    1.41
  20  -8 -14    2.18    1.77
  21 -20 -10   -0.04    1.82
  21 -14 -13    1.53    1.94
  21 -10 -14   -0.27    1.86
  21  -7 -14   -0.71    1.77
  21  -2 -13   -0.29    1.55
  22 -17 -12    1.76    1.88
  22  -9 -14    0.79    1.73
  22  -6 -14   -0.04    1.94
   4   3  -5    9.68    0.93
   5 -15   2  134.59    3.01
   5   2  -6  392.89    5.07
   6  -2  -7   -1.15    0.66
   6   1  -7   18.23    1.40
   7   0  -8   40.41    2.17
   7   7  -6    0.07    0.57
   8  -9  -7   18.89    2.02
   8   4  -8    0.10    0.81
   8   6  -7   12.62    1.21
   8   8  -6    2.41    0.74
   9 -11  -7    2.03    1.39
   9  -6  -9   -0.24    1.07
   9   5  -8    0.12    0.80
   9   7  -7   -0.39    0.72
  10 -24   7    0.61    0.95
  10 -14  -6   14.94    1.86
  10  -4 -10    4.07    1.33
  10  -1 -10    0.91    1.04
  10   4  -9    2.61    1.06
  10   6  -8    2.71    1.06
  11 -24   5    1.60    1.16
  11   5  -9    1.80    1.14
  12  -7 -11    0.95    1.18
  12  11  -5    1.70    0.90
  13 -23   0    0.57    1.21
  13 -14  -9    2.10    1.60
  13  -9 -11    3.92    1.57
  13  -5 -12    0.10    1.41
  13  10  -6    1.66    1.06
  14 -21  -4   -0.69    1.33
  14 -20  -5    2.09    1.56
  14 -19  -6    4.57    1.81
  14 -18  -7    0.35    1.47
  14 -11 -11    6.61    2.03
  14  -7 -12    4.59    1.58
  14  -1 -12    0.15    1.12
  14   9  -7   -0.01    0.99
  15 -13 -11    3.15    1.90
  15  -5 -13    0.91    1.77
  15   0 -12    0.79    1.20
  15   8  -8   -0.17    1.07
  16 -16 -10    2.44    1.79
  16  -7 -13   -0.48    1.37
  16  -4 -13    0.65    1.65
  16   1 -12    1.10    1.62
  16   5 -10    0.98    1.18
  17 -21  -7   -1.28    1.24
  17 -13 -12    3.17    2.03
  18 -16 -11   -0.72    1.55
  18 -11 -13    0.82    1.92
  18  -7 -14   -0.02    1.99
  19 -20  -9   -0.03    1.42
  19 -19 -10    0.32    1.58
  19 -13 -13    1.17    1.50
  19  -9 -14   -0.66    1.41
  19  -6 -14   -0.09    1.30
  19  -1 -13   -0.50    1.09
  20 -16 -12    0.85    1.69
  20 -11 -14    0.57    1.47
  20  -5 -14   -0.77    1.44
  21 -19 -11   -1.26    1.51
  21  -4 -14    0.48    1.47
  22 -16 -13    0.21    1.59
  22 -12 -14   -1.25    1.60
   2   2  -3  115.46    1.79
   5 -10  -3    1.92    0.93
   6 -15   0   14.06    1.36
   6   6  -6   27.08    1.42
   6   8  -5    2.00    0.56
   7  -7  -7   57.51    2.69
   7  -3  -8   10.39    1.32
   7   5  -7    6.60    0.99
   7   9  -5    0.90    0.54
   8 -21   5    0.34    0.83
   8  -1  -9   13.30    1.52
   8  13  -2    0.05    0.40
   9 -21   3    0.21    1.02
   9   3  -9    9.93    1.34
   9   9  -6    2.40    0.82
  10 -13  -7   -0.50    0.98
  10  -7 -10    5.80    1.64
  10   2 -10    0.18    0.97
  10   8  -7    0.01    0.73
  11 -19  -3    0.98    1.14
  11 -18  -4    0.62    1.15
  11 -17  -5    2.70    1.28
  11 -16  -6   -0.05    1.17
  11  -9 -10    8.01    1.56
  11  -5 -11   11.51    1.79
  11  -2 -11    3.14    1.16
  11   3 -10    1.59    0.97
  11   7  -8    8.72    1.33
  11  12  -4    0.00    0.67
  12 -24   3    0.62    1.05
  12 -11 -10    1.48    1.30
  12   2 -11    4.40    1.40
  12   4 -10    2.98    1.25
  12   6  -9    4.12    1.25
  13 -13 -10   -1.80    1.43
  13  -8 -12    0.96    1.59
  13  -2 -12    2.42    1.25
  13   3 -11    0.55    1.19
  13   5 -10    6.54    1.50
  14 -22  -3    0.39    1.28
  14 -17  -8    0.33    1.21
  14 -16  -9    0.05    1.52
  14 -10 -12    2.47    1.96
  15 -12 -12   13.65    2.63
  15  -8 -13   -0.87    1.62
  15  -2 -13    0.86    1.60
  16 -15 -11    3.54    1.92
  16 -10 -13   11.35    2.43
  16  -1 -13    0.29    1.42
  16   7  -9    0.90    1.12
  17 -24  -4   -0.64    1.17
  17 -23  -5    0.06    1.07
  17 -22  -6    0.21    1.10
  17 -20  -8    0.81    1.20
  17 -19  -9    1.18    1.49
  17 -18 -10    0.82    1.78
  17 -12 -13    7.19    2.27
  17  -8 -14    0.00    2.01
  17  -5 -14   -1.52    1.60
  17   0 -13    4.22    1.74
  17   2 -12   -0.74    1.11
  17   4 -11   -0.27    0.96
  18 -15 -12    3.08    1.77
  18 -10 -14   -0.33    1.77
  18  -4 -14   -0.61    1.45
  19 -18 -11    0.18    1.57
  19 -12 -14    0.24    1.66
  19  -3 -14    0.19    1.37
  20 -15 -13    2.60    1.78
  20  -7 -15   -0.11    1.55
  20  -2 -14   -0.70    1.29
  20   0 -13    1.71    1.42
  21 -18 -12   -0.30    1.61
  21 -13 -14    0.69    1.70
  21  -9 -15    2.19    1.83
  21  -6 -15    0.45    1.60
  22 -15 -14    0.11    1.71
  22 -11 -15   -0.46    1.64
  22  -8 -15    0.79    1.66
   3 -15   6    1.43    0.35
   3  -2  -4  268.92    3.67
   3   4  -4   17.81    0.94
   4  -8  -3  163.79    3.38
   4  -3  -5  419.55    5.24
   5 -16   3    4.46    0.88
   5  -4  -6  139.48    3.44
   6 -16   1    7.80    1.24
   6 -12  -3   -0.46    0.80
   7 -21   7   -0.01    0.68
   7   3  -8   -0.01    0.78
   8  -8  -8  211.15    5.18
   8  -4  -9   15.76    1.67
   8   2  -9    0.58    0.93
   8  10  -5    0.55    0.58
   9 -10  -8    2.21    1.23
   9  -2 -10  148.35    4.41
  10 -12  -8   53.24    2.99
  10  13  -3    2.49    0.70
  11 -20  -2    0.33    1.13
  11 -15  -7    1.17    1.07
  11   1 -11   -0.45    1.05
  11   9  -7    0.34    0.97
  12 -10 -11   -1.36    1.41
  12  -6 -12    2.28    1.28
  12  -3 -12   -0.55    0.98
  12   8  -8    0.97    0.90
  13 -12 -11   -0.21    1.56
  13   1 -12    7.07    1.66
  13   7  -9    1.83    1.08
  14 -23  -2   -0.51    1.15
  14 -15 -10    3.06    1.63
  14  -6 -13    0.35    1.29
  14  -3 -13   -0.61    1.13
  14   2 -12    5.48    1.55
  14   4 -11    1.26    1.30
  14   6 -10    1.15    1.12
  15 -21  -6    0.83    1.40
  15 -20  -7   -0.10    1.47
  15 -19  -8    0.97    1.68
  16 -14 -12    0.48    1.73
  16  -6 -14   -0.88    1.56
  16  -3 -14   -0.53    1.75
  17 -17 -11    1.80    1.65
  17  -2 -14    4.39    1.94
  17   6 -10   -0.51    0.81
  18 -14 -13    0.07    1.58
  18  -1 -14    4.80    1.79
  18   1 -13   -0.22    1.02
  18   3 -12   -0.95    0.86
  19 -17 -12    0.57    1.36
  19 -16 -13    1.00    1.69
  19  -8 -15   -0.08    1.33
  19  -5 -15   -0.07    1.49
  20 -21 -10    0.18    1.50
  20 -20 -11    0.99    1.76
  20 -14 -14    1.06    1.70
  20 -10 -15    0.58    1.48
  20  -4 -15   -0.65    1.41
  21 -17 -13    0.08    1.55
  21 -16 -14    1.84    2.00
  21 -12 -15   -0.67    1.59
  22 -14 -15    1.21    1.98
   4 -16   5    2.85    0.59
   5  -9  -4   73.28    2.62
   5   7  -5   40.87    1.42
   6 -11  -4   -0.54    0.69
   6  -5  -7    7.56    1.17
   6   4  -7    0.33    0.70
   6  10  -4    0.30    0.41
   7 -14  -3    0.93    0.86
   7 -13  -4   12.15    1.45
   7  -6  -8    9.89    1.55
   9  -9  -9    1.82    1.46
   9  -5 -10   23.12    2.02
   9   1 -10   27.83    1.98
  10 -11  -9    3.58    1.37
  10  -3 -11    0.59    1.15
  10   0 -11   11.55    1.65
  10  10  -6    1.54    0.82
  11 -14  -8    1.01    1.08
  11 -13  -9    3.71    1.51
  11  -8 -11    5.69    1.46
  12 -20  -4   -0.48    1.20
  12 -19  -5    0.89    1.21
  12 -18  -6    4.52    1.49
  12 -17  -7    0.19    1.29
  12   0 -12    4.84    1.29
  13  -7 -13    0.63    1.53
  13  -4 -13   -0.96    1.07
  14 -24  -1    0.27    1.13
  14 -14 -11    0.24    1.56
  14  -9 -13   20.22    2.65
  14   0 -13   10.14    1.90
  15 -23  -4   -0.33    1.12
  15 -22  -5   -0.32    1.09
  15 -18  -9   -0.49    1.19
  15 -17 -10    1.37    1.84
  15 -11 -13    3.62    1.79
  15  -7 -14   12.01    2.28
  15  -4 -14    7.53    1.95
  15   1 -13   -1.84    1.20
  15   3 -12    1.45    1.24
  15   5 -11   -0.33    1.12
  16 -13 -13   -0.85    1.68
  16  -9 -14    0.29    1.76
  16   2 -13    1.79    1.47
  16   4 -12   -0.72    1.07
  17 -16 -12    0.01    1.57
  17 -11 -14    0.70    1.91
  17  -7 -15    0.01    1.99
  18 -23  -7   -0.83    1.14
  18 -22  -8    1.17    1.26
  18 -21  -9   -0.30    1.30
  18 -20 -10    0.59    1.30
  18 -19 -11   -1.52    1.35
  18 -13 -14    0.89    1.59
  18  -9 -15    1.27    1.97
  18  -6 -15    0.01    1.54
  18  -3 -15    2.49    1.71
  19 -15 -14    1.10    1.69
  19 -11 -15    1.75    1.53
  19  -2 -15    0.16    1.38
  19   0 -14   -0.51    1.18
  19   2 -13    0.55    1.05
  20 -19 -12   -1.85    1.40
  20 -18 -13   -1.77    1.74
  20 -13 -15    1.82    1.77
  20  -9 -16    0.33    1.85
  21 -15 -15    1.55    1.96
  21 -11 -16    1.62    1.97
  21  -8 -16    0.44    1.62
  21  -5 -16    0.05    1.67
  22 -10 -16    1.15    1.77
   2  -1  -3    4.95    0.57
   5   0  -7    0.15    0.86
   5   5  -6   82.05    2.19
   5   9  -4   -0.02    0.33
   6 -17   2    6.65    0.99
   6 -10  -5   21.35    1.66
   6  -1  -8    5.49    1.13
   7 -17   0    2.03    0.94
   7 -12  -5   40.56    2.30
   7  -2  -9   15.55    1.60
   8 -16  -3   -0.48    0.85
   8 -15  -4    6.85    1.27
   8  -7  -9   20.29    1.88
   9 -22   4    1.04    0.91
   9  11  -5    0.50    0.67
  10 -22   2    2.61    1.18
  10 -10 -10    2.40    1.48
  10  -6 -11    4.96    1.39
  11 -12 -10    2.11    1.47
  11  -4 -12    5.36    1.37
  11  -1 -12    0.39    0.95
  12 -21  -3    1.96    1.30
  12 -16  -8    0.90    1.13
  12 -15  -9   -0.82    1.27
  12  -9 -12    5.46    1.54
  12  10  -7    1.02    1.03
  13 -11 -12   11.48    1.99
  13  -1 -13   -0.19    1.06
  13   9  -8    0.02    1.05
  14 -13 -12    9.97    1.97
  14  -5 -14    0.97    1.31
  14   8  -9    1.02    1.14
  15 -24  -3   -0.24    1.05
  15 -16 -11   -0.51    1.29
  15 -10 -14    1.03    2.14
  15  -1 -14    0.73    1.49
  15   7 -10    0.57    1.13
  16 -22  -7    0.40    1.23
  16 -21  -8    1.73    1.41
  16 -20  -9    0.27    1.47
  16 -12 -14   -0.63    2.03
  16  -8 -15   -0.80    2.02
  16  -5 -15    1.36    1.95
  16   0 -14    0.30    1.53
  16   6 -11    0.22    1.13
  17 -15 -13    0.50    1.77
  17 -10 -15    2.20    1.93
  17  -4 -15    0.54    1.71
  17   1 -14   -0.31    1.34
  17   3 -13    0.51    1.22
  18 -18 -12   -0.46    1.41
  18 -12 -15    1.54    1.49
  19 -14 -15   -0.44    1.58
  19 -10 -16    0.57    1.63
  19  -7 -16    1.08    1.44
  19  -4 -16   -0.37    1.44
  20 -17 -14   -1.65    1.47
  20 -12 -16   -0.82    1.79
  20  -6 -16    0.14    1.51
  20  -1 -15    0.08    1.31
  22 -13 -16   -0.64    1.65
   3  -6  -3  235.27    3.55
   4  -7  -4   16.36    1.33
   4   1  -6   -0.12    0.70
   5 -17   4   14.41    1.05
   5  -8  -5   13.72    1.42
   6  -9  -6  155.85    4.04
   6   2  -8  156.06    3.58
   7 -18   1   12.71    1.35
   7 -11  -6   26.11    1.89
   7   1  -9    0.90    0.83
   7  11  -4    0.13    0.49
   8 -22   6    0.46    0.77
   8 -14  -5    1.94    0.90
   8 -13  -6   19.49    1.87
   8  -3 -10    9.67    1.41
   8   0 -10    2.95    1.01
   9  -8 -10   26.10    2.18
   9  -4 -11   -0.54    1.23
   9  -1 -11    0.44    1.18
  10   5 -10    1.48    0.99
  11  -7 -12    3.04    1.29
  11   4 -11    9.46    1.51
  11   6 -10   -1.77    1.00
  11  11  -6   -0.09    0.81
  12 -22  -2   -0.35    1.11
  12 -14 -10    2.31    1.27
  12  -5 -13   -0.05    1.09
  12  -2 -13   -0.27    0.97
  12   5 -11    0.58    1.16
  13 -21  -5    0.46    1.34
  13 -20  -6   -0.30    1.20
  13 -19  -7    1.03    1.40
  13 -18  -8    3.03    1.70
  13 -17  -9    1.54    1.48
  13 -10 -13    5.93    2.02
  14 -12 -13    1.26    1.48
  14  -2 -14   -0.17    1.19
  15 -15 -12    1.51    1.71
  15  -6 -15   10.68    2.40
  16 -24  -5    0.77    1.20
  16 -23  -6   -0.74    1.08
  16 -19 -10    1.79    1.47
  16 -18 -11   -1.09    1.31
  16 -17 -12    1.24    1.84
  16  -2 -15   -0.05    1.71
  17 -14 -14    6.14    2.15
  17  -6 -16    1.31    1.98
  17  -1 -15    2.48    1.45
  17   5 -12   -0.96    0.96
  18 -17 -13    0.23    1.31
  18 -16 -14    3.76    1.81
  18  -8 -16   -1.47    1.32
  18  -5 -16    0.29    1.55
  18   0 -15    0.07    1.24
  18   2 -14    0.18    1.14
  19 -22 -10   -0.21    1.34
  19 -21 -11   -0.81    1.35
  19 -20 -12   -0.07    1.66
  20 -16 -15    0.36    1.59
  20  -8 -17    3.03    2.02
  20  -3 -16    0.44    1.40
  21 -14 -16    1.84    1.83
  21 -10 -17    0.01    1.65
  21  -7 -17   -1.04    1.36
   4  -2  -6   38.75    1.74
   5  -3  -7   -0.60    0.83
   5   3  -7    9.46    1.02
   6 -21   9    0.53    0.43
   6 -18   3    4.08    0.86
   6  -4  -8   24.80    1.73
   7 -10  -7   60.79    2.75
   7  -5  -9   26.11    1.92
   8 -12  -7    9.71    1.45
   8  -6 -10    2.53    1.34
   8   5  -9    0.19    0.81
   9 -18  -3    0.38    0.93
   9 -17  -4    4.70    1.21
   9 -16  -5    0.67    1.03
   9 -15  -6    9.80    1.52
   9 -14  -7    0.23    1.08
   9   4 -10    2.71    0.97
   9   6  -9   11.49    1.27
  10 -23   3    0.26    0.99
  10  -9 -11    1.02    1.22
  10  -5 -12    3.04    1.30
  10  -2 -12   23.23    2.05
  10   3 -11    1.16    1.04
  10   7  -9    2.06    0.93
  11 -23   1   -0.39    1.05
  11 -11 -11    0.27    1.14
  11  -3 -13    1.86    1.34
  11   2 -12    1.88    1.18
  12 -13 -11    0.04    1.16
  12  -8 -13    0.71    1.20
  12   1 -13   -0.40    1.18
  12   3 -12   -0.57    0.88
  12   7 -10   -0.74    1.07
  13 -22  -4   -1.28    1.04
  13 -16 -10    7.77    1.84
  13 -15 -11    0.75    1.49
  13  -6 -14   -0.10    1.18
  13  -3 -14   -0.80    1.05
  13   2 -13    0.66    1.27
  13   4 -12   -0.59    1.01
  13   6 -11    1.42    1.12
  14  -4 -15   -0.54    1.48
  14   1 -14    0.32    1.31
  14   3 -13    1.99    1.40
  14   5 -12    0.08    1.16
  14  10  -8    0.31    0.93
  15 -14 -13   -1.05    1.59
  15  -9 -15   -1.42    1.64
  15  -3 -15    4.42    1.59
  16 -16 -13   -0.12    1.86
  16 -11 -15    0.28    1.82
  16  -7 -16    1.30    2.08
  17 -23  -8    0.08    1.22
  17 -22  -9    0.74    1.35
  17 -21 -10   -0.86    1.23
  17 -20 -11   -0.66    1.29
  17 -13 -15   -0.31    1.97
  17  -9 -16    1.86    1.86
  17  -3 -16    1.11    1.73
  18 -15 -15    1.18    1.68
  18 -11 -16    2.47    1.55
  18  -2 -16   -1.39    0.99
  19 -19 -13   -1.68    1.38
  19 -18 -14    0.54    1.79
  19 -13 -16   -0.44    1.36
  19  -9 -17    1.28    1.47
  19  -6 -17   -0.29    1.30
  19  -1 -16   -0.04    1.33
  19   1 -15   -0.26    1.18
  20 -15 -16   -1.37    1.51
  20 -11 -17    0.31    1.60
  20  -5 -17   -0.23    1.44
  21 -13 -17   -1.31    1.57
   4  -6  -5  366.82    5.08
   4   6  -5   20.47    1.00
   4   8  -4    0.84    0.38
   5  -7  -6    8.97    1.27
   6  -8  -7   26.25    1.88
   7 -19   2    3.23    0.98
   7  -9  -8    3.76    1.35
   8 -19   0    8.22    1.26
   8 -11  -8   -1.84    0.87
   8   3 -10    3.70    1.04
   8   7  -8   -0.37    0.66
   9 -23   5    0.36    0.82
   9 -13  -8   33.32    2.32
   9  -7 -11   17.56    1.88
   9   2 -11    4.76    1.15
   9   8  -8    3.65    0.95
  10 -18  -5    0.15    1.01
  10 -17  -6   -0.35    1.02
  10 -16  -7    1.22    1.17
  10 -15  -8    0.45    1.15
  10   1 -12    1.22    1.10
  10  12  -5    0.33    0.69
  11 -10 -12    1.79    1.24
  11  -6 -13    1.62    1.19
  11   0 -13    0.27    1.14
  11   8  -9    0.25    0.94
  12 -12 -12    2.76    1.42
  12  -4 -14    0.51    1.13
  13 -23  -3    1.55    1.19
  13 -14 -12    0.25    1.71
  13  -9 -14   -0.83    1.32
  13   0 -14    9.93    1.69
  13  11  -7   -0.57    0.87
  14 -22  -6    0.63    1.29
  14 -21  -7   -0.25    1.07
  14 -20  -8    2.77    1.38
  14 -19  -9   -1.28    1.23
  14 -18 -10    0.99    1.40
  14 -17 -11   -0.46    1.49
  14 -11 -14   -0.32    1.67
  14  -7 -15    1.76    1.48
  14   7 -11    1.55    1.22
  15 -13 -14    4.09    1.92
  15  -5 -16    5.72    2.00
  15   0 -15    2.51    1.68
  15   2 -14   -0.39    0.97
  15   4 -13    0.70    1.16
  15   6 -12   -0.60    1.19
  16 -15 -14   -1.21    1.65
  16 -10 -16    4.07    2.24
  16  -4 -16   35.37    3.14
  16   1 -15   -0.12    1.33
  16   3 -14   -0.37    1.22
  17 -19 -12    1.40    1.31
  17 -18 -13   -0.82    1.39
  17 -12 -16    3.00    1.97
  18 -14 -16    1.87    1.71
  18 -10 -17    0.09    1.34
  18  -7 -17    2.16    1.50
  18  -4 -17   -0.72    1.37
  19 -17 -15    0.45    1.57
  19 -12 -17    0.37    1.61
  19  -3 -17   -0.53    1.13
  20 -14 -17   -0.62    1.58
  20 -10 -18   -1.02    1.76
  21 -12 -18   -1.08    1.73
  21  -9 -18   -2.14    1.49
   2   5  -3  119.94    1.44
   3  -5  -4    3.36    0.82
   3  -1  -5   11.30    0.94
   6   0  -9    1.44    0.96
   7 -22   8    0.14    0.53
   7  -1 -10   18.29    1.58
   7   4  -9    0.30    0.74
   7   6  -8    0.31    0.59
   8 -10  -9   55.54    2.85
   8  -2 -11    2.40    1.06
   8  12  -4   -0.14    0.47
   9 -12  -9   -1.00    0.86
   9  -3 -12    6.18    1.35
  10 -19  -4   -0.24    1.03
  10 -14  -9    0.07    1.19
  10  -8 -12    3.21    1.27
  10   9  -8    1.10    0.81
  11 -24   2    0.48    1.01
  11 -18  -7    0.74    1.18
  11 -17  -8    1.69    1.29
  12 -11 -13   19.64    2.28
  12  -7 -14    4.43    1.46
  12  -1 -14   -0.95    0.92
  12   9  -9   -0.48    1.00
  13 -13 -13   -1.09    1.19
  13  -5 -15    0.60    1.25
  13  -2 -15   -0.26    1.37
  13   8 -10    0.32    1.01
  14 -23  -5    1.05    1.21
  14 -16 -12    0.94    1.30
  14 -15 -13   -0.47    1.73
  14 -10 -15    3.30    1.71
  14  -1 -15    2.55    1.39
  15 -22  -8    1.01    1.27
  15 -21  -9    0.50    1.37
  15 -20 -10   -0.22    1.42
  15 -19 -11   -0.67    1.44
  15 -12 -15    1.58    1.79
  15  -8 -16    7.10    2.10
  15  -2 -16   -0.18    1.68
  16 -14 -15   -0.11    1.75
  16  -6 -17    1.47    2.09
  16  -1 -16    0.99    1.34
  16   5 -13    0.14    0.99
  17 -17 -14    4.65    1.65
  17 -16 -15    2.35    1.71
  17  -8 -17    0.13    1.63
  17  -5 -17    1.36    1.58
  17   0 -16    0.63    1.38
  17   2 -15    0.62    1.00
  17   4 -14   -0.34    0.95
  18 -22 -11    0.84    1.37
  18 -21 -12    0.99    1.44
  18 -20 -13    1.06    1.76
  18 -13 -17   -0.68    1.54
  18   1 -16    1.15    1.26
  19 -16 -16    0.92    1.62
  19 -11 -18   -0.54    1.75
  19  -8 -18   -0.04    1.55
  19  -5 -18   -1.19    1.57
  20 -19 -15    0.33    1.62
  20 -13 -18    0.37    1.85
  20  -4 -18   -0.80    1.56
   4 -17   6    0.50    0.41
   5 -18   5    2.64    0.64
   5  -6  -7  160.50    3.78
   5  -2  -8   11.09    1.31
   6 -19   4   -0.02    0.66
   6  -7  -8  113.27    3.50
   6  -3  -9    9.20    1.23
   7  -8  -9   19.33    1.79
   7  -4 -10    3.19    1.07
   7   8  -7    4.47    0.73
   8 -23   7    0.36    0.67
   8 -20   1    1.19    0.90
   8  -5 -11    3.38    1.16
   8   1 -11    7.59    1.34
   8   9  -7    0.74    0.68
   9 -11 -10    2.57    1.24
   9  -6 -12    4.44    1.32
   9   0 -12   13.54    1.58
  10 -24   4   -0.27    0.85
  10 -13 -10    6.95    1.45
  10  -4 -13   -0.71    0.98
  10  -1 -13    0.03    0.91
  11 -20  -5    0.81    1.17
  11 -19  -6    0.09    1.09
  11 -16  -9    0.05    1.00
  11 -15 -10   -1.27    1.19
  11  -9 -13   -0.16    1.21
  11  -5 -14    3.19    1.27
  11  -2 -14   -0.62    1.18
  12  12  -6   -0.33    0.74
  13 -12 -14    2.38    1.97
  13  -8 -15    0.90    1.38
  14 -24  -4    1.82    1.22
  14 -14 -14    1.24    1.70
  14  -6 -16    2.61    1.51
  14  -3 -16   12.01    2.07
  15 -24  -6    1.37    1.26
  15 -23  -7   -0.68    1.03
  15 -18 -12    0.17    1.39
  15 -17 -13    0.11    1.75
  15 -11 -16    1.62    1.78
  15   8 -11    0.54    1.04
  16 -13 -16    5.07    2.05
  16  -9 -17    0.23    1.66
  16  -3 -17    3.35    1.77
  17 -15 -16    0.45    1.54
  17 -11 -17   -0.48    1.42
  17  -7 -18   -0.15    1.77
  17  -2 -17    1.39    1.47
  18 -19 -14   -1.40    1.35
  18 -18 -15    1.32    1.78
  18  -9 -18    1.74    1.50
  18  -6 -18   -0.18    1.23
  18  -1 -17    0.07    1.23
  19 -15 -17    1.29    1.66
  20 -18 -16    1.68    1.76
  20 -17 -17    1.42    1.95
  20  -9 -19    2.11    1.78
  20  -6 -19   -0.21    1.87
   4  -5  -6    6.44    1.01
   5   1  -8   -0.42    0.57
   6   5  -8    0.16    0.62
   6   7  -7    4.89    0.72
   7 -20   3   -0.08    0.76
   7   2 -10    4.67    0.97
   8  -9 -10   29.11    2.19
   9 -21   0    0.57    0.94
   9 -10 -11   10.33    1.63
   9  10  -7    0.32    0.73
  10 -12 -11    1.82    1.16
  10  -7 -13    5.04    1.37
  10   4 -12    0.34    1.02
  11 -21  -4   -0.83    1.02
  11 -14 -11   10.75    1.72
  11  -8 -14    9.88    1.91
  11   3 -13    1.67    1.23
  11   5 -12    1.88    1.05
  11  10  -8    0.15    0.87
  12 -20  -7    0.26    1.31
  12 -19  -8   -0.58    1.17
  12 -18  -9   -0.13    1.00
  12 -17 -10    5.03    1.43
  12 -16 -11    0.13    1.36
  12 -10 -14   41.96    3.07
  12  -6 -15    2.38    1.32
  12  -3 -15    0.83    1.16
  12   2 -14    1.01    1.23
  12   4 -13    0.83    1.10
  12   6 -12    1.03    1.19
  13 -11 -15   11.09    2.27
  13  -7 -16    6.48    1.90
  13  -4 -16    1.20    1.56
  13   1 -15    0.65    1.30
  13   3 -14   -1.10    1.05
  13   5 -13    1.38    1.18
  14 -13 -15   14.03    2.59
  14  -9 -16    7.00    2.06
  14   2 -15    0.55    1.24
  14   4 -14    0.60    1.28
  14   9 -10    0.50    1.01
  15 -16 -14   -0.06    1.60
  15  -7 -17    4.18    1.96
  15  -4 -17    1.42    1.46
  15   1 -16   -0.32    1.42
  15   3 -15    1.36    1.29
  16 -23  -9    0.20    1.19
  16 -22 -10   -0.47    1.01
  16 -21 -11   -0.98    1.12
  16 -20 -12    0.19    1.10
  16 -19 -13   -1.00    1.25
  16 -12 -17    0.23    2.00
  17 -14 -17    1.16    1.61
  17 -10 -18    2.47    1.53
  17  -4 -18    1.96    1.48
  18 -17 -16    0.56    1.54
  18 -12 -18    0.10    1.34
  18  -3 -18    0.12    1.16
  19 -20 -15   -0.54    1.63
  19 -14 -18   -0.05    1.61
  19 -10 -19   -0.11    1.57
  19  -7 -19    1.35    1.61
  19  -4 -19    0.38    1.60
  19  -2 -18   -0.48    1.25
  20 -16 -18   -0.79    1.80
  20 -12 -19    1.42    1.76
   1   3  -2 9565.84    9.61
   2  -4  -3  110.07    2.14
   4  -1  -7   -0.19    0.66
   6  -6  -9  205.64    4.65
   6   3  -9   61.27    2.30
   7  -7 -10   36.76    2.29
   7  -3 -11    2.44    1.23
   8 -21   2   -0.03    0.86
   8  -8 -11    9.41    1.52
   8  -4 -12    7.90    1.38
   8  -1 -12    1.03    1.15
   9 -24   6    1.07    0.78
   9  -5 -13    1.56    1.39
   9  -2 -13    8.24    1.44
   9   3 -12    1.18    0.96
   9   5 -11   11.43    1.35
  10 -22  -1    0.18    1.20
  10 -11 -12    4.10    1.34
  10  -3 -14    6.41    1.37
  10   2 -13    8.68    1.46
  10   6 -11   -0.35    0.87
  11 -13 -12    0.23    1.14
  11  -4 -15    1.85    1.40
  11   1 -14    6.48    1.33
  11   7 -11    2.67    1.17
  12 -22  -5    0.28    1.10
  12 -21  -6    2.91    1.13
  12 -15 -12    1.45    1.23
  12  -9 -15    2.44    1.51
  12   0 -15    1.29    1.13
  13 -21  -8    0.40    1.23
  13 -20  -9    0.65    1.40
  13 -19 -10    1.55    1.53
  13 -18 -11   -0.20    1.56
  13 -17 -12    0.53    1.66
  13  -1 -16    2.48    1.54
  13   7 -12    2.03    1.24
  13  10  -9    1.74    1.00
  14 -12 -16    0.15    1.94
  14  -8 -17    5.01    2.15
  14  -5 -17   -0.11    1.54
  14   0 -16   -0.51    1.08
  14   6 -13    0.05    0.98
  15 -15 -15    1.92    1.78
  15 -14 -16   13.84    2.68
  15 -10 -17   -1.45    1.56
  15  -1 -17   -2.04    1.51
  15   5 -14   -0.42    1.02
  16 -18 -14    0.78    1.27
  16 -17 -15   -0.15    1.22
  16  -8 -18   -0.14    1.65
  16  -5 -18    6.93    2.01
  16   0 -17    0.51    1.28
  16   2 -16   -0.30    1.04
  16   4 -15    0.55    1.07
  17 -22 -12    1.13    1.44
  17 -21 -13    1.95    1.60
  17 -13 -18   -0.57    1.47
  17  -6 -19    0.44    1.55
  17  -1 -18    0.76    1.33
  17   1 -17    1.16    1.25
  17   3 -16   -1.08    0.97
  18 -16 -17   -0.44    1.47
  18 -11 -19    0.11    1.42
  18  -8 -19   -0.21    1.30
  18  -5 -19   -0.05    1.43
  19 -19 -16    0.57    1.61
  19 -18 -17    2.24    1.93
  19 -13 -19    1.15    1.67
  20 -15 -19   -0.52    1.83
  20 -11 -20   -1.59    1.36
  20  -8 -20    1.16    1.63
   2   0  -4  656.86    4.78
   3  -4  -5    0.00    0.70
   4   2  -7    1.49    0.71
   5  -5  -8   -0.84    0.70
   6 -13  -5    0.63    0.88
   6 -12  -6   29.11    1.93
   7 -15  -5    7.12    1.21
   7 -14  -6   -0.47    0.84
   7 -13  -7    4.60    1.22
   7   0 -11    0.07    0.79
   8   4 -11    5.02    1.03
   9 -22   1    0.63    0.96
   9  -9 -12    0.12    1.14
   9   1 -13    2.41    1.13
   9   7 -10    0.70    0.81
  10 -10 -13   53.59    3.14
  10  -6 -14   -0.81    0.97
  10   0 -14   -0.58    1.05
  10  11  -7    0.26    0.72
  11 -12 -13    0.29    1.18
  11  -7 -15    1.93    1.27
  11  -1 -15    0.46    1.20
  12 -23  -4    0.13    1.24
  12 -14 -13    0.05    1.18
  12 -13 -14    3.95    1.72
  12  -5 -16   -0.39    1.12
  12  -2 -16    0.87    1.37
  12   8 -11    0.82    1.09
  13 -22  -7   -0.32    1.13
  13 -16 -13    4.30    1.69
  13 -10 -16    6.04    1.80
  13  -6 -17    1.74    1.64
  14 -21 -10   -0.24    1.30
  14 -20 -11   -0.42    1.37
  14 -19 -12    2.95    1.68
  14  -2 -17   -0.94    1.33
  15  -9 -18   -0.07    1.64
  15  -6 -18    9.48    2.19
  15  -3 -18    2.57    1.93
  15   7 -13    0.76    1.05
  16 -16 -16    0.37    1.46
  16 -11 -18    0.89    1.77
  16  -7 -19    1.54    1.92
  16  -2 -18   -0.66    1.28
  16   6 -14   -0.07    0.99
  17 -20 -14    1.50    1.42
  17 -19 -15    0.40    1.44
  17 -18 -16   -0.28    1.58
  17  -9 -19   -0.79    1.23
  17  -3 -19   -0.20    1.31
  18 -15 -18   -1.18    1.46
  18  -7 -20    1.18    1.75
  18  -2 -19    0.21    1.47
  18   0 -18   -0.08    1.17
  19 -17 -18    0.31    1.65
  19 -12 -20   -0.05    1.78
  19  -9 -20   -0.53    1.52
  19  -6 -20   -1.06    1.40
   3   0  -6   77.47    2.12
   4 -13  -1   -0.13    0.60
   4  -4  -7   50.20    2.07
   5 -11  -5    2.56    0.85
   5 -10  -6   83.29    2.85
   5  -1  -9    1.97    0.80
   5   4  -8   80.80    2.33
   5   6  -7    9.19    0.87
   6 -11  -7    7.40    1.34
   6  -5 -10    4.18    1.25
   6   1 -10    7.04    1.05
   6   9  -6   10.08    0.77
   7 -12  -8    5.31    1.36
   7  -6 -11   13.73    1.59
   7  10  -6    0.77    0.52
   8 -17  -5    4.03    1.13
   8 -16  -6    1.83    1.05
   8 -15  -7    4.97    1.13
   8 -14  -8    0.62    1.07
   8 -13  -9   -0.38    1.04
   8  -7 -12    4.09    1.27
   8   2 -12    1.26    1.01
   8   6 -10   11.19    1.18
   9 -17  -7   -0.57    0.97
   9 -16  -8    0.87    1.11
   9 -15  -9   -0.13    1.10
   9  -8 -13    2.67    1.32
   9  13  -4    0.16    0.43
  10 -23   0    1.37    1.11
  10  -9 -14    6.34    1.81
  10   8 -10    2.53    0.93
  11 -11 -14    1.89    1.39
  11  13  -5    0.22    0.58
  12 -12 -15   -1.55    1.49
  12  -8 -16    2.00    1.65
  12  11  -8    0.83    0.85
  13 -23  -6    3.61    1.30
  13 -15 -14    0.46    1.47
  13 -14 -15   -0.84    1.53
  13  -9 -17   -0.69    1.68
  13  -3 -17   11.66    1.90
  14 -23  -8    0.64    1.07
  14 -22  -9   -0.58    1.07
  14 -18 -13    0.73    1.39
  14 -17 -14   -1.62    1.36
  14 -11 -17   -0.89    1.58
  14  -7 -18    2.31    1.70
  14  -4 -18    1.90    1.93
  14   8 -12    0.36    1.10
  15 -13 -17    1.48    1.82
  16 -15 -17    0.75    1.37
  16 -10 -19    1.67    1.71
  16  -4 -19   -1.01    1.36
  17 -17 -17   -0.34    1.49
  17 -12 -19    1.40    1.43
  17  -8 -20    1.71    1.68
  18 -20 -16   -1.90    1.51
  18 -14 -19    0.46    1.57
  18 -10 -20   -0.09    1.57
  18  -4 -20   -0.49    1.51
  19 -16 -19   -0.43    1.55
  19  -8 -21    1.18    1.80
  19  -3 -20    1.09    1.46
   2   3  -4    1.28    0.55
   3   5  -5   12.10    0.82
   4  -9  -5   74.37    2.48
   5 -15  -1    0.03    0.73
   5  -9  -7   61.60    2.57
   5  -4  -9    0.47    0.75
   6 -20   5   -0.06    0.57
   6 -10  -8   22.11    1.74
   7 -21   4    0.09    0.67
   7 -11  -9    1.01    0.98
   7  -2 -12    0.78    1.11
   7   3 -11   -0.35    0.79
   7   5 -10    1.07    0.70
   8 -22   3   -0.13    0.73
   8 -12 -10    0.38    0.90
   8  -3 -13   10.31    1.50
   8  11  -6    0.58    0.58
   9 -18  -6    1.32    1.03
   9 -14 -10    0.11    0.94
   9 -13 -11    3.45    1.38
   9  -4 -14    2.26    1.21
   9  -1 -14    8.95    1.57
  10 -18  -8   -0.15    1.07
  10 -17  -9    1.45    1.22
  10 -16 -10    5.02    1.48
  10 -15 -11    1.91    1.34
  10  -5 -15    0.83    1.09
  10  -2 -15    3.32    1.21
  11 -24  -1    1.40    1.12
  11 -10 -15   -0.59    1.26
  11  -6 -16    2.25    1.30
  11  -3 -16   -0.89    0.99
  11   2 -15    0.76    1.20
  11   4 -14    1.42    1.16
  11   9 -10    0.69    0.96
  12  -7 -17    8.17    1.99
  12  -4 -17   13.66    2.14
  12   1 -16    2.42    1.36
  12   3 -15    0.37    1.16
  12   5 -14   -0.83    1.05
  13 -24  -5    0.57    1.07
  13 -13 -16    3.38    2.00
  13   0 -17    2.96    1.65
  13   2 -16    1.65    1.11
  13   4 -15    0.35    1.26
  13   9 -11    0.34    1.08
  14 -24  -7    0.02    0.99
  14 -16 -15   -0.39    1.50
  14 -15 -16   -1.14    1.78
  14 -10 -18    2.99    1.84
  14  -1 -18    1.55    1.66
  14   1 -17    0.35    1.23
  14   3 -16    1.71    1.36
  14   5 -15   -0.17    1.07
  15 -23 -10   -0.16    1.11
  15 -22 -11   -0.38    0.96
  15 -21 -12   -0.37    1.13
  15 -20 -13   -0.94    1.12
  15 -19 -14    0.05    1.11
  15 -18 -15    0.60    1.46
  15 -12 -18    6.35    2.11
  15  -8 -19    0.15    1.67
  15  -5 -19    1.56    1.67
  15   0 -18   -1.19    1.32
  15   2 -17    0.22    1.27
  15   4 -16    1.23    1.24
  16 -14 -18   -0.50    1.24
  16  -6 -20    0.69    1.57
  16  -1 -19    0.22    1.35
  16   1 -18   -0.57    1.14
  16   3 -17    0.35    1.06
  17 -16 -18   -0.83    1.42
  17 -11 -20   -0.04    1.31
  17  -5 -20    0.56    1.25
  17   0 -19    1.50    1.36
  17   2 -18    0.21    1.14
  18 -19 -17    0.50    1.43
  18 -18 -18   -0.22    1.93
  18 -13 -20    0.53    1.63
  18  -9 -21   -0.49    1.68
  18  -6 -21    0.29    1.64
  19 -15 -20    2.48    1.82
  19 -11 -21    1.31    1.70
  19  -5 -21   -0.88    1.39
   2  -3  -4   11.52    0.88
   3 -12   0    2.21    0.57
   3 -11  -1    0.45    0.50
   3  -3  -6  135.48    2.91
   4   0  -8   22.76    1.48
   5 -19   6    0.52    0.43
   5 -16   0   20.29    1.33
   5   2  -9    3.71    0.79
   5   8  -6   20.18    0.97
   6 -17  -1   -0.51    0.70
   6  -9  -9    4.49    1.10
   6  -1 -11    6.60    1.26
   7 -18  -2    0.22    0.80
   7 -10 -10   11.22    1.49
   7  -5 -12   81.83    3.26
   7   7  -9    1.19    0.68
   8 -11 -11    0.38    1.05
   8  -6 -13   -0.81    1.00
   8   0 -13   -0.14    0.89
   8   8  -9   -0.04    0.60
   9 -23   2    0.06    0.86
   9 -19  -5   -0.99    0.91
   9 -12 -12    3.35    1.41
   9  -7 -14    0.45    1.06
   9   9  -9    0.91    0.78
  10 -20  -6    2.39    1.21
  10 -19  -7   -0.39    1.11
  10 -14 -12    0.02    1.04
  10  -8 -15   22.97    2.27
  10   3 -14   13.38    1.68
  10   5 -13   15.11    1.63
  11 -20  -8    1.93    1.35
  11 -19  -9    1.35    1.26
  11 -18 -10    1.95    1.34
  11 -17 -11    0.23    1.04
  11 -16 -12    0.83    1.36
  11  -9 -16   14.09    2.27
  11   0 -16    0.31    1.21
  11   6 -13    1.75    1.19
  12 -11 -16   -0.46    1.52
  12  -1 -17    0.45    1.36
  13 -12 -17    0.28    1.85
  13  -8 -18   -0.32    1.31
  13  -5 -18    4.01    1.55
  13  -2 -18    3.54    1.65
  13   6 -14    1.07    1.09
  14 -14 -17   -0.42    1.61
  14  -6 -19   -1.74    1.44
  15 -17 -16    0.72    1.24
  15 -16 -17    0.86    1.57
  15 -11 -19   -1.01    1.60
  15  -2 -19   -0.62    1.27
  15   6 -15    1.78    1.14
  16 -22 -13    0.31    1.38
  16 -21 -14   -0.20    1.24
  16 -20 -15    0.69    1.37
  16 -19 -16   -1.22    1.47
  16 -13 -19   -0.12    1.27
  16  -9 -20    2.50    1.50
  16  -3 -20   -0.22    1.38
  16   5 -16   -1.13    1.01
  17 -15 -19   -0.18    1.50
  17  -7 -21    1.41    1.55
  17  -2 -20   -0.20    1.06
  18 -17 -19    0.10    1.57
  18 -12 -21   -1.11    1.49
  18  -3 -21    1.80    1.62
  18  -1 -20   -0.10    1.26
  19 -14 -21   -0.57    1.57
  19 -10 -22   -0.93    1.66
  19  -7 -22    0.91    1.76
   3   3  -6   73.61    1.85
   3   7  -4   39.68    0.93
   4  -8  -6  112.92    3.00
   4  -3  -8    1.15    0.87
   5  -8  -8    7.04    1.16
   6  -8 -10    1.89    1.15
   6  -4 -11   14.62    1.51
   6   4 -10    2.72    0.92
   7 -19  -1   -0.40    0.85
   7  -9 -11   19.43    1.82
   7   1 -12   24.78    1.77
   8 -10 -12    1.43    1.15
   9 -11 -13   13.88    1.79
   9  -3 -15   -1.06    1.13
   9   2 -14    1.17    1.07
   9   4 -13    2.87    1.08
  10 -24   1    1.19    1.00
  10 -13 -13   -1.47    0.97
  10 -12 -14    7.63    1.81
  10  -4 -16    0.61    1.04
  10   1 -15    0.56    0.95
  10  10  -9    0.23    0.79
  11 -21  -7    0.17    1.19
  11 -15 -13    1.47    1.21
  11 -14 -14    3.46    1.60
  11  -5 -17    0.59    1.15
  11  12  -7   -0.05    0.67
  12 -21  -9    0.96    1.27
  12 -20 -10    0.57    1.40
  12 -19 -11   -0.28    1.23
  12 -18 -12    3.89    1.39
  12 -17 -13    1.56    1.43
  12 -16 -14   -0.31    1.56
  12 -10 -17   -0.35    1.32
  12  -6 -18    7.74    1.93
  12   7 -13   -0.62    0.87
  12  10 -10    0.78    0.90
  13 -11 -18    2.17    1.95
  14 -13 -18    0.56    1.65
  14  -9 -19    1.58    1.73
  14  -3 -19    0.73    1.57
  14   7 -14    0.29    1.09
  15 -15 -18   -0.73    1.19
  15 -10 -20    1.31    1.90
  15  -7 -20   -1.95    1.52
  15  -4 -20    1.37    1.55
  16 -18 -17   -0.20    1.41
  16 -17 -18   -0.14    1.66
  16 -12 -20    0.59    1.51
  16  -8 -21    0.93    1.57
  17 -14 -20   -0.08    1.49
  17 -10 -21    0.12    1.57
  17  -4 -21    0.00    1.39
  18 -16 -20    2.44    1.75
  18 -11 -22   -0.52    1.70
  18  -8 -22   -1.21    1.41
  18  -5 -22    0.81    1.69
  19 -13 -22    0.82    1.66
   3 -13   1    2.33    0.55
   4 -15   1    2.02    0.65
   4  -7  -7   51.45    2.13
   5  -7  -9    9.88    1.36
   5  -3 -10   15.91    1.43
   5   0 -10    7.18    1.01
   6 -18   0    4.73    0.94
   6   2 -11   11.30    1.30
   6   6  -9   10.05    1.03
   7  -8 -12    0.40    1.26
   7  -4 -13    2.06    1.27
   7  -1 -13    3.04    1.21
   8 -20  -2   -0.30    0.73
   8  -9 -13    1.45    1.19
   8  -5 -14   12.31    1.66
   8  -2 -14   37.80    2.40
   8   3 -13    0.01    0.86
   9 -10 -14    5.92    1.50
   9  -6 -15    2.19    1.21
   9   0 -15    4.98    1.33
   9   6 -12   22.59    1.69
  10 -11 -15    2.00    1.64
  10  -7 -16    0.42    1.20
  10  -1 -16   -0.78    0.91
  10   7 -12    0.33    0.84
  11 -22  -6    0.31    1.04
  11 -13 -15    1.51    1.29
  11  -8 -17   10.92    2.08
  11  -2 -17    4.68    1.37
  11   8 -12    0.63    0.98
  12 -22  -8    0.83    1.17
  12 -15 -15    1.16    1.29
  12 -14 -16    0.66    1.76
  12  -9 -18   16.88    2.45
  12  -3 -18    5.05    1.53
  13 -22 -10    0.67    1.22
  13 -21 -11    0.41    1.25
  13 -20 -12    0.76    1.19
  13 -19 -13    0.15    1.20
  13 -18 -14   -0.16    1.24
  13 -17 -15    0.80    1.69
  13  -7 -19    0.39    1.55
  13  -4 -19    4.84    1.61
  13   1 -18   -0.65    1.24
  13   3 -17    1.75    1.40
  13   8 -13   -0.05    1.08
  14 -12 -19    0.68    1.71
  14  -8 -20    2.01    1.95
  14  -5 -20    1.92    1.68
  14   0 -19    0.76    1.48
  14   2 -18    1.69    1.41
  15 -14 -19    0.28    1.27
  15  -1 -20    2.36    1.64
  15   1 -19    0.80    1.39
  15   3 -18    0.45    1.25
  16 -16 -19    1.56    1.42
  16 -11 -21    0.41    1.36
  16  -5 -21   -0.29    1.15
  16   0 -20   -1.30    1.13
  16   2 -19    1.84    1.25
  17 -20 -17   -1.27    1.30
  17 -19 -18    0.24    1.45
  17 -18 -19    1.73    1.82
  17 -13 -21   -0.32    1.46
  17  -9 -22    0.51    1.52
  17  -6 -22    0.64    1.65
  17   1 -20   -0.13    1.18
  18 -15 -21   -0.50    1.53
   2  -9  -1    2.21    0.54
   3  -7  -5   11.12    1.03
   4   3  -8   27.27    1.41
   5 -17   1    1.39    0.71
   6  -7 -11    1.56    1.00
   6  -3 -12   38.11    2.30
   8 -23   4    1.09    0.74
   8   1 -14    3.35    1.17
   8   5 -12   -0.33    0.76
   9 -24   3    0.03    0.76
   9  -9 -15    1.49    1.58
   9  12  -6    2.33    0.62
  10  -3 -17    0.10    1.25
  11 -12 -16    2.88    1.47
  11  -4 -18    0.46    1.43
  11   1 -17    5.36    1.54
  11   3 -16    1.43    1.17
  12 -23  -7   -0.95    0.97
  12 -13 -17    2.72    1.78
  12  -5 -19   -0.06    1.74
  12   0 -18    0.50    1.34
  12   2 -17   -0.13    0.96
  12   4 -16    0.84    1.24
  13 -23  -9   -0.69    0.94
  13 -16 -16    5.14    1.80
  13 -15 -17    0.52    1.81
  13 -10 -19    0.94    1.66
  13  -1 -19    4.60    1.83
  13   5 -16    0.01    1.15
  14 -23 -11   -0.66    1.05
  14 -22 -12    0.85    1.22
  14 -21 -13   -1.11    1.05
  14 -20 -14    1.36    1.30
  14 -19 -15   -0.80    1.17
  14 -18 -16   -0.58    1.07
  14 -17 -17   -0.66    1.38
  14 -11 -20    0.60    1.98
  14  -2 -20    2.28    1.77
  14   4 -17    1.83    1.39
  15 -13 -20    0.65    1.35
  15  -9 -21    1.17    1.53
  15  -6 -21    1.93    1.59
  15  -3 -21   -1.94    1.38
  15   5 -17   -0.05    0.95
  16 -15 -20   -0.50    1.46
  16  -7 -22    0.30    1.29
  16  -2 -21    1.09    1.37
  16   4 -18   -0.25    0.95
  17 -17 -20    0.62    1.49
  17 -12 -22   -0.41    1.49
  17  -3 -22   -1.17    1.47
  17  -1 -21   -0.61    1.19
  18 -14 -22    0.13    1.61
  18 -10 -23   -0.80    1.46
  18  -7 -23   -0.29    1.42
   2 -10   0   -0.09    0.42
   2  -2  -5    0.75    0.70
   2   1  -5   -1.13    0.54
   3  -6  -6   75.11    2.35
   3  -2  -7  578.68    5.98
   3   1  -7    2.24    0.85
   4  -6  -8   12.03    1.21
   4  -2  -9    0.54    0.83
   4   7  -6   23.37    1.00
   5  -6 -10   12.75    1.37
   6   0 -12    3.75    0.98
   7 -22   5    0.24    0.56
   7 -20   0    0.23    0.85
   7  -7 -13   16.41    1.78
   7   4 -12    8.41    1.16
   7   9  -8    0.14    0.57
   8 -21  -1    1.25    0.96
   8  -8 -14   -0.48    1.09
   8  -4 -15   -1.21    0.95
   8   7 -11    0.03    0.75
   8  10  -8    1.35    0.68
   9 -22  -2   -0.38    1.03
   9  -5 -16    0.70    1.07
   9  -2 -16   -0.12    0.94
   9   8 -11    0.67    0.87
  10 -23  -3    0.44    1.12
  10 -10 -16   15.74    2.12
  10  -6 -17    0.54    1.21
  10   2 -16    0.03    1.13
  10   4 -15    4.15    1.25
  11 -11 -17    1.83    1.43
  11  -7 -18   16.53    2.14
  11  -1 -18    2.48    1.47
  11   5 -15    2.78    1.24
  11  11  -9    0.51    0.77
  12 -24  -6    0.08    1.01
  12 -12 -18    1.56    1.90
  12  -8 -19    1.21    1.40
  12  -2 -19    2.04    1.70
  12   6 -15    3.54    1.22
  12   9 -12   -0.28    0.92
  13 -24  -8   -0.59    0.89
  13 -14 -18    0.47    1.59
  13  -9 -20    1.57    1.96
  13  -6 -20   -0.06    1.54
  13  -3 -20    2.93    1.83
  14 -16 -18    1.30    1.31
  14  -7 -21    3.09    1.82
  14  -4 -21   -0.15    1.72
  14   6 -16   -0.71    1.04
  14   9 -13    0.69    0.90
  15 -22 -14    1.84    1.33
  15 -21 -15   -0.20    1.19
  15 -20 -16    0.90    1.34
  15 -19 -17    1.34    1.25
  15 -18 -18    2.79    1.76
  15 -12 -21    0.69    1.31
  15  -8 -22   -0.65    1.46
  16 -14 -21   -0.75    1.44
  16 -10 -22   -0.51    1.48
  16  -4 -22    1.01    1.26
  17 -16 -21    0.34    1.58
  17 -11 -23   -1.68    1.53
  17  -8 -23    1.08    1.55
  17  -5 -23    1.49    1.68
  18 -13 -23    1.99    1.65
  18  -9 -24    1.65    1.80
   2 -11   1   44.28    1.16
   3 -14   2   13.01    0.78
   4 -16   2    0.46    0.52
   4   1  -9    0.75    0.66
   5  -2 -11   97.18    3.12
   5   3 -10   -0.02    0.73
   5   5  -9    1.08    0.63
   6 -19   1    0.89    0.74
   6 -14  -7   14.50    1.50
   6 -13  -8    0.92    0.94
   6 -12  -9   12.49    1.56
   6  -6 -12    0.61    0.95
   6   8  -8   -0.27    0.44
   7 -16  -7   -0.49    0.87
   7 -15  -8    0.96    1.02
   7 -14  -9    1.04    0.88
   7 -13 -10    4.49    1.27
   7 -12 -11    2.56    1.19
   7  -3 -14    0.83    1.00
   7   2 -13   12.05    1.36
   7   6 -11    8.44    1.09
   8 -17  -8    4.20    1.22
   8 -16  -9    0.35    0.87
   8 -15 -10    0.06    0.88
   8 -14 -11    0.06    0.92
   8 -13 -12    0.82    1.19
   8  -7 -15    3.71    1.29
   8  -1 -15    2.24    1.08
   9 -18  -9    1.20    1.11
   9 -17 -10    0.60    1.14
   9 -16 -11    1.07    1.01
   9 -15 -12   -0.80    0.90
   9 -14 -13   -0.72    1.19
   9  -8 -16    0.05    1.22
   9   3 -15   25.82    2.05
  10 -18 -11   -0.43    1.16
  10 -17 -12    0.90    1.28
  10 -16 -13    0.18    1.26
  10 -15 -14    0.63    1.33
  10  -9 -17    2.80    1.51
  10  -5 -18    0.72    1.47
  10   0 -17    2.58    1.14
  10   6 -14    1.80    1.18
  10   9 -11    0.90    0.89
  11 -10 -18    1.98    1.44
  11  -6 -19    2.28    1.70
  11   7 -14    3.94    1.21
  12 -11 -19    2.45    1.99
  12  -4 -20    7.49    1.95
  13 -13 -19    1.14    1.68
  13   7 -15    0.55    1.09
  14 -15 -19    0.51    1.25
  14 -14 -20   -1.18    1.42
  14 -10 -21    0.90    1.80
  14   1 -20   -0.33    1.29
  15 -17 -19    0.77    1.50
  15 -16 -20    1.74    1.75
  15 -11 -22   -1.29    1.37
  15  -5 -22    0.81    1.29
  15   0 -21    0.49    1.22
  15   2 -20    0.01    1.09
  16 -20 -18   -0.26    1.28
  16 -19 -19    0.24    1.61
  16 -13 -22    2.50    1.70
  16  -9 -23    0.64    1.58
  16  -6 -23    0.77    1.33
  16  -1 -22    0.57    1.26
  16   1 -21   -0.33    1.14
  17 -15 -22   -0.57    1.54
   3  -5  -7   17.95    1.39
   4  -5  -9   -0.38    0.70
   5 -13  -6    1.99    0.91
   5 -12  -7    7.01    1.18
   5 -11  -8    0.39    0.94
   5  -5 -11    2.38    1.00
   5   1 -11   -0.47    0.80
   6 -21   6    0.99    0.44
   6 -15  -6    3.71    1.04
   6 -11 -10    3.06    1.04
   6  -2 -13    6.66    1.23
   7 -11 -12    2.94    1.10
   7  -6 -14    1.27    1.11
   7   0 -14    0.03    0.88
   8 -18  -7   -0.30    1.02
   8 -12 -13    0.86    1.05
   8  -3 -16    2.56    1.35
   9 -23  -1    1.35    1.03
   9 -19  -8    0.33    1.12
   9 -13 -14    1.07    1.14
   9 -12 -15   -0.15    1.42
   9  -7 -17    4.03    1.70
   9  -4 -17    0.22    1.06
   9   1 -16   -0.48    0.85
   9   5 -14    2.05    1.02
   9  11  -8    0.88    0.67
  10 -20  -9    0.82    1.22
  10 -19 -10    0.89    0.99
  10 -14 -15   -0.14    1.12
  10  -8 -18    6.39    1.93
  10  -2 -18   13.31    1.78
  11 -20 -11    1.11    1.28
  11 -19 -12    0.02    1.01
  11 -18 -13    1.04    1.30
  11 -17 -14   -1.09    1.19
  11 -16 -15    0.42    1.17
  11 -15 -16    0.09    1.62
  11  -9 -19   -0.95    1.59
  11  -3 -19   -1.09    1.08
  11  10 -11    0.67    0.90
  12 -20 -13    0.38    1.30
  12 -19 -14   -0.40    1.32
  12 -18 -15    1.58    1.56
  12 -17 -16   -0.10    1.60
  12  -7 -20    2.32    1.64
  12   1 -19    0.80    1.31
  12   3 -18    1.25    1.23
  12   8 -14   -0.33    1.06
  13 -12 -20    1.03    1.67
  13  -8 -21   -1.04    1.49
  13  -5 -21   -1.62    1.40
  13   0 -20    0.33    1.28
  13   2 -19   -0.21    1.00
  13   4 -18   -0.77    1.09
  13  10 -12    0.27    0.95
  14 -13 -21    2.80    1.65
  14  -9 -22    0.70    1.48
  14  -6 -22    0.25    1.67
  14  -1 -21    1.41    1.36
  14   3 -19   -0.10    1.03
  14   8 -15   -0.60    0.89
  15 -15 -21    0.87    1.54
  15  -7 -23    0.98    1.58
  15  -2 -22    0.39    1.31
  15   4 -19    0.03    0.99
  16 -18 -20   -0.46    1.46
  16 -17 -21    0.83    1.75
  16 -12 -23   -0.36    1.44
  16  -3 -23   -0.21    1.36
  16   3 -20    0.97    1.25
  17 -14 -23    1.94    1.66
  17 -10 -24   -0.60    1.44
  17  -7 -24   -0.84    1.38
  17  -4 -24    0.06    1.56
  17  -2 -23    0.44    1.31
   2  -6  -4    0.01    0.52
   3  -1  -8   21.76    1.45
   4  -1 -10  321.33    5.13
   5 -18   2    6.07    0.79
   5 -10  -9    1.72    0.89
   5   7  -8    5.32    0.73
   6 -10 -11    0.01    0.89
   6  -5 -13    6.88    1.28
   6   1 -13   26.59    1.89
   6   3 -12    0.60    0.85
   6   5 -11    2.93    0.82
   7 -21   1    0.54    0.77
   7 -10 -13    1.39    1.09
   7  -2 -15    0.50    1.19
   8 -22   0    0.30    0.81
   8 -11 -14   19.72    2.06
   8 -10 -15    0.94    1.54
   8  -6 -16    2.47    1.23
   8   0 -16    0.52    1.10
   8   2 -15    6.38    1.18
   8   4 -14    6.60    1.22
   9 -20  -7    0.53    1.06
   9 -11 -16    8.33    1.97
   9  -1 -17    0.81    1.02
   9   7 -13    0.87    0.97
  10 -24  -2   -0.30    0.94
  10 -21  -8    0.64    1.14
  10 -13 -16    6.62    1.64
  10 -12 -17   16.28    2.34
  11 -22  -9    0.44    1.09
  11 -21 -10    1.43    1.04
  11 -14 -17    0.52    1.30
  11 -13 -18    0.72    1.84
  11  -5 -20    0.65    1.77
  11   0 -19    0.70    1.37
  11   2 -18   -0.13    0.96
  11   4 -17    0.37    1.09
  12 -22 -11    0.50    1.10
  12 -21 -12    0.22    1.09
  12 -16 -17   -0.37    1.42
  12 -15 -18    2.26    1.88
  12 -10 -20    2.20    1.73
  12  -6 -21   -0.29    1.76
  12  -1 -20    0.39    1.17
  12   5 -17    2.84    1.32
  12  12  -9    0.21    0.71
  13 -22 -13    0.52    1.17
  13 -21 -14   -0.46    1.12
  13 -20 -15    0.14    0.99
  13 -19 -16    1.92    1.37
  13 -18 -17    0.78    1.17
  13 -17 -18   -0.78    1.33
  13 -11 -21    1.64    1.74
  13  -7 -22   -0.20    1.86
  13  -2 -21    1.37    1.50
  14 -12 -22    0.57    1.53
  14  -3 -22    1.20    1.47
  14   5 -18    0.62    1.08
  15 -14 -22    0.62    1.53
  15 -10 -23    0.03    1.27
  15  -4 -23   -0.32    1.16
  16 -16 -22    0.29    1.60
  16 -11 -24   -1.75    1.55
  16  -8 -24   -0.61    1.40
  16  -5 -24   -0.15    1.40
  17 -13 -24   -0.69    1.52
  17  -9 -25    0.05    1.71
  17  -6 -25   -1.03    1.59
   1  -2  -3    2.96    0.45
   2  -5  -5  286.87    3.89
   4 -11  -6   50.23    2.15
   4 -10  -7   -0.86    0.80
   4  -4 -10   30.48    1.80
   5  -9 -10    6.55    1.17
   5  -4 -12    2.05    0.98
   6  -9 -12    6.81    1.33
   7  -9 -14    6.23    1.46
   7  -5 -15    8.68    1.51
   7   8 -10    0.49    0.59
   8   6 -13    2.32    0.90
   8   9 -10    1.83    0.73
   9 -10 -17    4.20    1.92
   9  -6 -18    1.44    1.27
   9  -3 -18    1.83    1.16
  10 -22  -7    0.61    1.01
  10 -11 -18    0.64    1.73
  10  -7 -19    4.67    1.57
  10  -4 -19    5.04    1.50
  10   1 -18   30.16    2.35
  10   3 -17    0.14    1.10
  10   8 -13    0.05    0.85
  10  13  -6    1.35    0.48
  11 -12 -19    3.55    2.01
  11  -8 -20    0.61    1.32
  11  -2 -20    0.45    1.41
  11   6 -16   -0.16    1.17
  12 -23 -10    0.75    1.01
  12 -14 -19    0.72    1.40
  12  -9 -21    1.87    1.67
  12  -3 -21   -0.35    1.43
  13 -23 -12   -0.46    1.03
  13 -16 -19    0.30    1.21
  13 -15 -20    0.22    1.53
  13 -10 -22    2.47    1.76
  13  -4 -22    0.01    1.51
  13   6 -17    0.84    1.04
  13   9 -14   -0.74    0.96
  14 -22 -15   -0.18    1.20
  14 -21 -16    0.39    1.25
  14 -20 -17   -0.42    1.05
  14 -19 -18    2.42    1.41
  14 -18 -19   -0.62    1.16
  14 -17 -20   -0.65    1.59
  14  -8 -23    1.11    1.35
  14  -5 -23   -0.90    1.30
  14   0 -22    0.31    1.25
  14   2 -21    1.93    1.28
  15 -20 -19   -0.38    1.49
  15 -13 -23    1.07    1.59
  15  -9 -24    0.44    1.46
  15  -6 -24    0.44    1.28
  15  -1 -23   -0.68    1.20
  15   1 -22   -0.43    1.11
  16 -15 -23    0.85    1.58
  16  -7 -25    0.99    1.63
  16  -2 -24    0.56    1.52
  16   0 -23    1.43    1.50
  17 -12 -25    1.36    1.65
   2 -12   2   -0.30    0.30
   2  -1  -6   60.49    1.79
   3  -4  -8   38.02    1.80
   3   2  -8   63.07    1.98
   3   4  -7   48.94    1.55
   4  -9  -8   85.30    2.83
   4  -8  -9   -0.79    0.95
   4   2 -10   22.59    1.45
   4   4  -9    0.90    0.66
   5 -16  -3   10.52    1.19
   5  -8 -11   16.68    1.59
   5  10  -5    0.61    0.29
   6 -20   2    0.32    0.64
   6 -18  -3    0.02    0.83
   6  -8 -13   14.01    1.67
   6  -4 -14    8.41    1.38
   6  -1 -14    5.93    1.20
   6   7 -10    3.40    0.75
   6  11  -5    0.65    0.33
   7 -19  -4    1.60    0.90
   7  -8 -15   47.53    2.83
   7   1 -15    6.72    1.24
   7   3 -14    1.79    0.83
   7   5 -13    2.53    0.92
   8 -24   5    0.80    0.59
   8  -9 -16   44.98    2.94
   8  -5 -17    8.32    1.52
   8  -2 -17    1.76    1.08
   9  -9 -18    1.94    1.80
   9   0 -18    3.51    1.42
   9   2 -17    2.68    1.30
   9   4 -16    1.39    1.10
   9  10 -10    0.64    0.74
  10 -10 -19   33.15    3.01
  10  -1 -19    3.73    1.33
  10   5 -16    0.17    0.96
  10  12  -8    0.51    0.61
  11 -23  -8    0.35    1.04
  11 -11 -20    0.81    1.94
  11  -7 -21    2.12    1.92
  11  -4 -21    3.76    1.76
  11   9 -13    0.17    0.91
  12 -24  -9   -0.48    1.01
  12 -13 -20    0.70    1.65
  12  -8 -22   -0.16    1.82
  12  -5 -22   -1.33    1.42
  12   0 -21   -0.63    1.50
  12   2 -20    0.15    1.38
  12   7 -16   -0.24    0.96
  12  11 -11    0.08    0.83
  13 -14 -21    0.01    1.23
  13  -6 -23    2.55    1.69
  13  -1 -22   -0.34    1.43
  13   1 -21    3.41    1.38
  13   3 -20    0.09    1.21
  14 -16 -21    1.41    1.56
  14 -11 -23    0.12    1.29
  14  -7 -24    0.70    1.50
  14  -2 -23    0.56    1.12
  14   4 -20    0.94    1.10
  14   7 -17    0.81    0.97
  15 -19 -20   -0.79    1.35
  15 -18 -21   -1.60    1.32
  15 -17 -22   -1.79    1.57
  15 -12 -24    0.77    1.57
  15  -3 -24    0.70    1.21
  15   3 -21    0.47    1.10
  16 -14 -24    0.09    1.44
  16 -10 -25   -0.23    1.50
  16  -4 -25   -0.61    1.51
   2   4  -5  367.64    3.25
   4 -14  -3   17.55    1.29
   4  -3 -11  150.89    3.77
   5  -7 -12    4.03    1.13
   5  -3 -13    0.95    1.11
   5   2 -12   95.86    3.00
   5   4 -11   -0.20    0.69
   6  -7 -14   11.42    1.56
   7  -4 -16   10.28    1.55
   7  -1 -16    0.32    0.97
   8 -23   1    0.34    0.77
   8 -21  -4   -0.79    0.88
   8 -16 -12    2.19    1.28
   8 -15 -13    0.90    1.25
   8  -8 -17   12.26    1.93
   8   3 -16    4.14    1.24
   9 -24   0    0.20    0.81
   9 -17 -13    0.84    1.27
   9 -16 -14    0.21    1.24
   9 -15 -15   -0.69    1.25
   9  -5 -19    3.82    1.45
   9  -2 -19   -1.43    1.24
  10 -18 -14    1.12    1.46
  10 -17 -15    0.00    1.49
  10 -16 -16    3.99    1.74
  10  -6 -20    1.34    1.60
  10  -3 -20    3.93    1.45
  10   7 -15    1.24    1.09
  11 -10 -21    0.25    1.84
  11  -1 -21    0.69    1.59
  11   1 -20    2.31    1.53
  11   3 -19    3.53    1.36
  12 -12 -21    0.20    1.62
  12  -2 -22   -1.21    1.31
  12   4 -19   -1.03    1.14
  13 -13 -22    0.78    1.44
  13  -9 -23    1.43    1.40
  13  -3 -23    0.28    1.38
  13   5 -19   -0.10    1.04
  13   8 -16    0.48    1.08
  14 -15 -22    0.73    1.54
  14 -14 -23   -0.82    1.61
  14 -10 -24   -0.40    1.43
  14  -4 -24   -0.92    1.29
  15 -16 -23    1.36    1.61
  15 -11 -25    0.85    1.75
  15  -8 -25   -1.22    1.33
  15  -5 -25    0.35    1.41
  16 -13 -25   -1.49    1.40
  16  -9 -26   -0.83    1.39
  16  -6 -26   -0.98    1.55
   2  -4  -6   63.84    1.97
   2   2  -6   69.00    1.75
   3  -9  -6    4.40    0.80
   3  -8  -7   10.46    1.19
   3  -3  -9   40.12    1.90
   3   0  -9   35.52    1.69
   3   6  -6  150.32    2.24
   4 -17   3   25.52    0.97
   4  -7 -10   83.13    2.91
   4   0 -11   -0.65    0.66
   4   6  -8   20.99    1.14
   5 -17  -2   19.65    1.41
   5  -6 -13    0.54    1.12
   5   0 -13   96.98    3.18
   6  -3 -15   61.85    2.92
   6   2 -14    0.38    0.96
   6   4 -13    1.14    0.86
   7 -20  -3    0.61    0.88
   7 -16 -10    1.73    1.13
   7 -15 -11    0.04    1.12
   7 -14 -12    7.84    1.38
   7 -13 -13   -1.02    1.09
   7 -12 -14    1.63    1.33
   7  -7 -16   33.24    2.46
   7   7 -12    7.88    1.06
   8 -18 -10    2.02    1.19
   8 -17 -11    1.37    1.18
   8 -14 -14    1.10    1.09
   8 -13 -15   19.49    2.05
   8 -12 -16    2.78    1.58
   8  -7 -18    8.92    1.78
   8  -4 -18    0.12    1.06
   8  -1 -18    0.08    1.18
   8   1 -17    7.47    1.36
   8   5 -15    3.13    1.08
   8   8 -12    1.71    0.84
   9 -19 -11   -0.55    1.16
   9 -18 -12    1.48    1.05
   9 -14 -16   -0.26    1.09
   9 -13 -17    1.77    1.61
   9  -8 -19   -0.30    1.61
   9   6 -15   -0.58    0.92
   9   9 -12    2.20    0.85
  10 -20 -12    1.66    1.29
  10 -19 -13   -0.71    1.08
  10 -15 -17    0.45    1.42
  10 -14 -18    1.19    1.79
  10  -9 -20    9.88    1.95
  10  -5 -21    3.65    1.93
  10   0 -20   -0.29    1.33
  10   2 -19    0.45    1.21
  10   4 -18    6.57    1.44
  10  11 -10    1.23    0.76
  11 -21 -13    0.68    1.25
  11 -20 -14   -0.05    1.30
  11 -19 -15   -0.79    1.09
  11 -18 -16   -0.59    1.20
  11 -17 -17    0.46    1.29
  11 -16 -18    0.63    1.47
  11 -15 -19   -0.43    1.70
  11  -6 -22    0.64    1.56
  11  -3 -22    1.81    1.63
  11   5 -18    0.98    1.19
  11   8 -15   -0.33    1.02
  12 -21 -15    1.88    1.28
  12 -20 -16    0.10    1.16
  12 -19 -17    1.41    1.17
  12 -18 -18    0.19    1.10
  12 -17 -19    0.98    1.47
  12 -11 -22   -0.38    1.60
  12  -7 -23   -1.46    1.47
  12  -4 -23    3.79    1.74
  12   6 -18    0.67    1.27
  12  10 -13    0.92    0.94
  13 -20 -18   -0.35    1.36
  13 -19 -19   -0.78    1.42
  13 -12 -23   -0.12    1.40
  13  -8 -24   -0.97    1.13
  13  -5 -24   -0.56    1.19
  14 -13 -24    0.17    1.69
  14  -9 -25    0.00    1.46
  14  -6 -25    0.00    1.22
  14  -1 -24   -0.47    1.20
  14   1 -23   -0.67    1.10
  14   6 -19   -0.64    1.00
  15 -15 -24   -2.70    1.32
  15 -10 -26    1.65    1.78
  15  -7 -26   -1.24    1.53
  15  -2 -25    0.55    1.60
  15   0 -24    0.23    1.35
  15   2 -23    0.69    1.20
  16 -12 -26   -0.06    1.55
   1  -7  -1    8.29    0.62
   3 -15   3    3.96    0.45
   3 -12  -3    1.72    0.69
   3  -7  -8   27.29    1.69
   4 -15  -2   67.22    2.12
   4  -6 -11    0.90    0.86
   5 -19   3   -0.48    0.49
   5   6 -10    1.37    0.63
   6 -19  -2    3.30    0.88
   6 -15  -9   11.50    1.52
   6 -14 -10   12.48    1.46
   6 -13 -11    6.70    1.23
   6 -12 -12    1.62    0.98
   6 -11 -13    1.36    1.19
   6  -6 -15   12.67    1.65
   6   0 -15    1.77    0.99
   6  10  -7    1.22    0.45
   7 -22   2   -0.26    0.63
   7 -17  -9    1.36    1.09
   7 -11 -15    3.22    1.30
   7  -6 -17    9.50    1.61
   7  -3 -17    8.74    1.47
   7   2 -16    7.27    1.36
   8 -22  -3    0.52    0.94
   8 -19  -9   -0.04    1.08
   8 -11 -17    0.67    1.79
   9 -23  -4    0.46    1.05
   9 -20 -10    1.37    1.20
   9 -12 -18    3.86    1.56
   9  -7 -20   -0.34    1.34
   9  -4 -20    0.73    1.30
   9   1 -19   -0.01    1.26
   9   3 -18   -0.57    1.08
  10 -24  -5    0.84    0.96
  10 -21 -11    0.26    1.08
  10 -13 -19   13.89    2.27
  10 -12 -20    3.96    2.03
  10  -8 -21    8.33    1.87
  10  -2 -21    1.54    1.50
  10  10 -12    1.25    0.89
  11 -22 -12    0.56    1.09
  11 -14 -20   -0.59    1.32
  11  -9 -22    2.78    1.77
  12 -22 -14    1.83    1.22
  12 -16 -20    0.41    1.24
  12 -15 -21   -0.38    1.19
  12 -10 -23    0.44    1.66
  12  -1 -23    0.87    1.59
  12   1 -22    0.03    1.39
  12   9 -15    0.77    1.05
  13 -22 -16    0.15    1.36
  13 -21 -17   -0.91    1.16
  13 -18 -20   -0.14    1.29
  13 -17 -21   -0.99    1.14
  13 -16 -22    0.99    1.75
  13 -11 -24    1.44    1.54
  13  -2 -24    0.98    1.45
  13   0 -23   -0.12    1.20
  13   2 -22    1.32    1.20
  13   7 -18    0.58    1.17
  14 -19 -21    1.68    1.68
  14 -18 -22    1.00    1.70
  14 -12 -25   -0.07    1.64
  14  -3 -25    0.76    1.22
  14   3 -22    0.01    1.03
  15 -14 -25   -0.65    1.45
  15  -4 -26   -0.04    1.35
   1  -8   0   11.48    0.58
   1  -1  -4   43.52    1.23
   2  -3  -7   35.89    1.59
   2   0  -7  501.01    5.08
   3 -13  -2   65.75    1.93
   3  -6  -9   42.09    2.04
   3  -2 -10    6.15    1.14
   4  -5 -12    5.09    1.24
   4  -2 -12   21.17    1.62
   5 -14  -8   -0.91    0.77
   5 -13  -9   -0.07    0.84
   5 -12 -10    0.57    0.96
   5 -11 -11    3.13    1.20
   5  -5 -14    0.88    0.99
   5  -2 -14    3.75    1.09
   5   9  -7    0.67    0.40
   6 -16  -8    2.10    1.02
   6 -10 -14    4.01    1.23
   6  -5 -16    6.04    1.38
   6  -2 -16    5.52    1.26
   6   6 -12    0.71    0.67
   7 -21  -2    0.19    0.89
   7 -18  -8    7.98    1.42
   7 -10 -16   27.74    2.39
   7   0 -17   13.44    1.60
   7   4 -15    0.14    0.96
   7  11  -7    0.10    0.45
   8 -10 -18    0.12    1.37
   8  -6 -19   34.49    2.73
   8  -3 -19    2.70    1.26
   8   7 -14    0.37    0.93
   9 -21  -9    0.63    1.08
   9 -11 -19   12.54    2.01
   9  -1 -20    6.18    1.52
   9   5 -17    0.71    1.02
   9   8 -14    0.29    0.94
  10 -22 -10    0.32    1.05
  10 -11 -21    1.68    1.93
  10  -7 -22    3.21    1.96
  10  -4 -22   -0.92    1.70
  10   6 -17    8.48    1.44
  11 -23 -11    0.66    0.98
  11 -13 -21   -0.57    1.55
  11 -12 -22    0.66    1.84
  11  -8 -23    0.77    1.62
  11  -5 -23    2.00    1.62
  11   0 -22    0.44    1.61
  11   2 -21    1.03    1.43
  11   7 -17    1.06    1.13
  12 -23 -13    0.39    1.08
  12 -14 -22    0.95    1.31
  12 -13 -23    1.80    1.56
  12  -9 -24    1.80    1.39
  12  -6 -24    0.08    1.44
  12  -3 -24    1.17    1.69
  12   3 -21   -0.22    0.83
  13 -15 -23   -0.15    1.48
  13 -10 -25    0.30    1.29
  13  -7 -25    0.27    1.27
  13  -4 -25    0.75    1.25
  13   4 -21   -0.35    1.14
  14 -17 -23    1.04    1.58
  14 -16 -24   -0.91    1.65
  14 -11 -26    0.28    1.69
  14  -8 -26   -0.61    1.40
  14  -5 -26   -0.59    1.33
  14   5 -21   -0.84    0.87
  15 -13 -26    0.08    1.41
  15  -9 -27    0.73    1.57
  15  -6 -27   -1.00    1.37
   3   3  -9   38.58    1.63
   4 -16  -1    0.88    0.71
   4   1 -12    0.76    0.88
   4   3 -11    9.61    1.11
   4   9  -5   -0.14    0.25
   5 -18  -1    0.72    0.74
   5 -10 -12    0.73    0.96
   5  -9 -13   31.51    2.28
   5   1 -14    0.31    0.97
   5   3 -13    1.49    0.89
   6  -9 -15   22.56    2.08
   6   9  -9   -0.17    0.48
   7  -9 -17   58.30    3.32
   7  -5 -18    1.82    1.27
   7  -2 -18    2.41    1.12
   7   6 -14    2.49    0.90
   7  10  -9    1.60    0.61
   8  -9 -19    2.22    1.57
   8  -5 -20   24.49    2.56
   8   0 -19    2.93    1.23
   8   2 -18    8.15    1.43
   8   4 -17   15.56    1.75
   9 -24  -3   -0.69    1.00
   9 -10 -20   15.63    2.19
   9  -6 -21    8.31    1.79
   9  -3 -21    5.42    1.65
  10 -23  -9    1.19    1.19
  10 -10 -22    3.21    1.99
  10  -1 -22    9.50    1.95
  10   1 -21    2.21    1.54
  10   3 -20    0.20    1.18
  10   9 -14    1.29    1.02
  11 -11 -23   -0.02    1.80
  11  -7 -24    1.40    1.93
  11  -2 -23    1.93    1.56
  11   4 -20   -0.93    1.18
  11  11 -12   -0.40    0.78
  11  12 -10    0.22    0.64
  12 -12 -24    0.01    1.46
  12  -8 -25   -0.98    1.30
  12  -5 -25   -1.87    1.34
  12   5 -20   -0.74    1.02
  12   8 -17    1.46    1.14
  13 -14 -24    3.84    1.79
  13 -13 -25    0.38    1.70
  13  -9 -26    1.60    1.73
  13  -6 -26    0.89    1.50
  13  -1 -25    2.01    1.42
  13   1 -24   -0.19    1.12
  13   6 -20    0.22    0.91
  14 -15 -25   -0.08    1.54
  14  -7 -27   -0.86    1.53
  14  -2 -26    0.27    1.45
  14   0 -25    0.13    1.10
  14   2 -24    0.29    1.12
  15 -12 -27    1.57    1.64
  15  -3 -27    0.89    1.39
   1  -9   1   14.47    0.56
   2  -7  -6  404.02    5.02
   3  -5 -10    7.77    1.08
   3   1 -10   34.07    1.64
   4 -13  -7    1.48    0.89
   4 -12  -8   -0.29    0.81
   4 -11  -9    0.21    0.71
   4 -10 -10    3.26    0.94
   4  -9 -11    1.20    1.07
   4  -4 -13   -0.32    0.87
   4  -1 -13    2.59    1.11
   4   5 -10    6.82    0.86
   5  -8 -14   12.52    1.60
   5  -4 -15    0.59    1.00
   5  -1 -15    0.84    0.93
   5   5 -12    1.39    0.75
   6 -21   3    0.36    0.54
   6 -20  -1   -0.03    0.72
   6  -8 -16   65.96    3.24
   6  -4 -17    4.33    1.35
   6  -1 -17    7.61    1.50
   6   1 -16    1.22    0.98
   6   3 -15   -0.09    0.71
   7  -8 -18  182.47    5.55
   7  -4 -19    2.17    1.52
   8 -24   2    0.23    0.69
   8 -23  -2    4.55    1.09
   8 -16 -15   -0.09    1.25
   8 -15 -16    0.38    1.36
   8  -8 -20   12.27    2.05
   8  -2 -20   12.94    1.85
   8  11  -9    0.08    0.58
   9 -18 -15   -0.56    1.38
   9 -17 -16    1.32    1.53
   9 -16 -17    0.23    1.58
   9 -15 -18    5.61    1.90
   9  -9 -21   -0.91    1.53
   9  -5 -22   -0.07    1.58
   9   0 -21    1.61    1.43
   9   2 -20    0.74    1.24
   9   7 -16    4.26    1.21
  10 -19 -16   -0.72    1.26
  10 -18 -17    1.38    1.44
  10 -17 -18    0.70    1.49
  10 -16 -19    0.01    1.57
  10 -15 -20    0.84    1.71
  10  -6 -23    4.97    1.84
  10  -3 -23   -0.28    1.70
  10   5 -19    1.98    1.26
  11 -20 -17    1.52    1.28
  11 -19 -18    0.43    1.25
  11 -18 -19    2.87    1.51
  11 -17 -20   -0.12    1.32
  11 -16 -21   -1.55    1.28
  11 -10 -24   -2.01    1.56
  11  -4 -24   -0.07    1.53
  11   6 -19    2.30    1.21
  11  10 -14    0.08    0.89
  11  13  -8   -0.53    0.45
  12 -20 -19    0.35    1.46
  12 -19 -20    1.82    1.60
  12 -18 -21    0.65    1.60
  12 -11 -25    1.75    1.58
  12  -2 -25   -0.16    1.35
  12   0 -24    1.92    1.49
  12   2 -23    1.29    1.33
  13 -12 -26    1.85    1.83
  13  -3 -26   -0.18    1.15
  13   3 -23    0.08    1.05
  14 -14 -26    1.90    1.59
  14 -10 -27    0.72    1.54
  14  -4 -27    0.00    1.36
   1  -4  -4  198.29    2.79
   2  -2  -8    0.62    0.73
   3 -14  -1    2.56    0.64
   3  -4 -11    1.15    1.02
   3  -1 -11    9.23    1.12
   3   5  -8    6.66    0.80
   4  -8 -12    0.35    0.87
   5  -7 -15    0.38    1.06
   5   8  -9    0.57    0.51
   6  -7 -17    5.35    1.46
   6   5 -14    0.64    0.86
   6   8 -11    0.38    0.64
   7 -16 -13   -0.55    1.15
   7 -15 -14    0.13    1.22
   7 -14 -15    1.66    1.37
   7 -13 -16    1.97    1.45
   7  -7 -19   29.42    2.60
   7  -1 -19    4.68    1.50
   7   1 -18    0.43    0.97
   7   3 -17    0.25    0.89
   7   9 -11    0.56    0.64
   8 -18 -13   -0.86    1.12
   8 -17 -14    0.18    1.00
   8 -14 -17   -1.07    1.27
   8 -13 -18   -1.41    1.13
   8 -12 -19   10.62    2.26
   8  -7 -21   -0.77    1.78
   8  -4 -21    1.72    1.38
   8   6 -16    0.93    0.91
   8  10 -11    0.66    0.71
   8  12  -7   -0.49    0.38
   9 -20 -13   -0.70    1.12
   9 -19 -14    1.31    1.41
   9 -14 -19    3.91    1.67
   9 -13 -20    7.83    1.99
   9  -8 -22   11.12    2.17
   9  -2 -22    0.04    1.42
   9   4 -19    1.72    1.18
  10 -21 -14    0.40    1.17
  10 -20 -15    1.01    1.16
  10 -14 -21    1.28    1.67
  10 -13 -22   -1.69    1.74
  10  -9 -23    0.01    1.61
  10  -5 -24    5.97    2.12
  10   8 -16    3.20    1.04
  11 -22 -15    0.00    1.09
  11 -21 -16   -1.34    1.02
  11 -15 -22    0.50    1.42
  11 -14 -23    1.10    1.50
  11  -9 -25    1.31    1.64
  11  -6 -25    3.17    1.73
  11  -1 -24    0.51    1.41
  11   1 -23    0.10    1.23
  11   3 -22    0.35    1.26
  12 -21 -18    0.67    1.26
  12 -17 -22    1.27    1.51
  12 -16 -23   -0.26    1.45
  12 -15 -24    0.52    1.66
  12 -10 -26   -0.35    1.57
  12  -7 -26   -0.22    1.39
  12  -4 -26    2.27    1.54
  12   4 -22    0.47    1.16
  12   7 -19   -0.84    1.07
  13 -19 -22    0.19    1.39
  13 -18 -23   -0.63    1.37
  13 -17 -24   -1.03    1.51
  13 -11 -27    0.61    1.71
  13  -8 -27    0.40    1.47
  13  -5 -27    0.40    1.42
  13   5 -22   -0.44    0.89
  14 -13 -27    1.05    1.61
  14  -9 -28    2.05    1.64
  14  -6 -28    0.81    1.42
  14  -1 -27    1.03    1.47
   1   2  -4   12.30    0.69
   2 -11  -2   14.21    0.93
   2  -5  -8   63.78    2.26
   2   1  -8   14.36    1.07
   2   3  -7   19.87    1.06
   4  -7 -13    1.72    0.99
   4  -3 -14   60.02    2.69
   4   8  -7    8.45    0.66
   5 -17  -5    4.45    0.99
   5  -6 -16    3.81    1.49
   5  -3 -16   33.74    2.26
   5   2 -15   -0.13    0.94
   6 -19  -5    0.96    0.88
   6 -15 -12   25.98    2.16
   6 -14 -13    2.38    1.30
   6 -13 -14    2.39    1.15
   6 -12 -15    1.01    1.38
   6 -11 -16   40.29    2.85
   6  -6 -18    1.63    1.29
   6  -3 -18    0.81    1.03
   7 -22  -1    0.42    0.79
   7 -17 -12    0.20    1.13
   7 -12 -17    1.67    1.33
   7 -11 -18    3.08    1.48
   7  -6 -20    2.91    1.85
   7  -3 -20    2.87    1.58
   7   5 -16   78.27    3.05
   7   8 -13    1.06    0.78
   8 -22  -6    2.37    1.19
   8 -19 -12    1.62    1.28
   8 -11 -20   12.09    1.97
   8  -1 -21    7.38    1.63
   8   1 -20    8.40    1.57
   8   3 -19    0.17    1.16
   8   9 -13    2.14    0.90
   9 -21 -12   -0.03    1.07
   9 -12 -21   -0.03    1.58
   9 -11 -22    3.74    2.00
   9  -7 -23    0.25    1.62
   9  -4 -23    1.77    1.58
   9   6 -18    4.80    1.32
  10 -22 -13    0.22    1.04
  10 -12 -23    1.57    1.69
  10  -8 -24   -0.25    1.58
  10  -2 -24    0.47    1.71
  10   0 -23    1.40    1.25
  10   2 -22   -0.53    1.14
  10   7 -18    0.31    1.12
  11 -13 -24   -0.50    1.21
  11  -3 -25    0.04    1.34
  11   5 -21   -0.31    1.04
  11   9 -16    0.33    1.00
  12 -14 -25    0.50    1.47
  12  -6 -27    0.54    1.60
  13 -16 -25    0.54    1.56
  13 -15 -26    0.04    1.68
  13  -7 -28   -0.36    1.59
  13  -2 -27   -0.14    1.44
  13   0 -26    0.51    1.09
  13   2 -25    0.66    1.17
  14  -3 -28    0.58    1.44
   1  -3  -5    0.05    0.53
   1   0  -5  118.24    2.10
   2  -1  -9  376.94    5.02
   3 -11  -7   24.44    1.56
   3 -10  -8    0.50    0.68
   3  -9  -9   63.30    2.45
   3  -8 -10    0.45    0.78
   3  -3 -12  331.26    5.59
   3   2 -11   54.63    2.13
   4  -6 -14   18.16    1.73
   4   0 -14   97.15    3.21
   4   2 -13   10.28    1.17
   4   4 -12    1.20    0.76
   5 -13 -12   -0.07    1.06
   5 -12 -13    5.39    1.39
   5 -11 -14   -0.50    1.21
   5   0 -16    2.10    1.01
   5   4 -14    1.34    0.93
   5   7 -11    2.52    0.70
   6 -16 -11    0.16    1.07
   6 -10 -17   36.41    2.71
   6   0 -18   -1.14    0.82
   6   2 -17    0.87    0.90
   6   4 -16   -0.18    0.94
   6   7 -13   -0.21    0.70
   7 -21  -5    0.87    0.96
   7 -18 -11    0.35    1.07
   7 -10 -19    0.22    1.40
   7   2 -19   43.63    2.74
   8 -20 -11    0.99    1.19
   8 -10 -21    7.42    1.95
   8  -6 -22   -0.36    1.27
   8  -3 -22   -1.01    1.24
   8   5 -18    0.68    1.04
   9 -10 -23    6.78    2.22
   9   1 -22    9.54    1.64
   9   3 -21    0.24    1.16
   9  10 -13   -1.13    0.76
   9  11 -11    1.07    0.71
   9  12  -9    0.45    0.56
  10 -23 -12    0.33    1.09
  10 -11 -24   -0.58    1.52
  10  -7 -25    1.25    1.65
  10  -4 -25    4.10    2.04
  10   4 -21   -1.01    0.83
  11 -12 -25    0.26    1.44
  11  -8 -26    1.77    1.36
  11  -5 -26    0.12    1.20
  11   0 -25   -0.52    1.39
  11   8 -18    1.00    1.16
  12 -13 -26    0.98    1.55
  12  -9 -27    0.04    1.48
  12  -3 -27   -0.77    1.29
  12  -1 -26   -0.36    1.01
  12   1 -25   -0.62    0.92
  12   3 -24   -0.08    1.06
  12   6 -21   -0.95    1.05
  12  10 -16    1.63    0.95
  13 -14 -27    2.26    1.62
  13 -10 -28    0.13    1.53
  13  -4 -28    0.55    1.44
  13   4 -24    0.56    1.05
   2  -4  -9    1.58    0.83
   3  -7 -11    9.60    1.23
   3   0 -12   49.02    2.17
   3   4 -10   81.69    2.31
   4 -17   0    9.49    0.86
   4  -5 -15    7.31    1.52
   4  -2 -15    7.13    1.28
   4   7  -9    1.49    0.56
   5 -19   0   -0.13    0.62
   5 -15 -10    1.05    1.05
   5 -14 -11   11.75    1.45
   5 -10 -15   51.90    2.86
   5  -9 -16   27.63    2.38
   5  -5 -17    4.67    1.34
   5  -2 -17    0.13    0.98
   6 -17 -10   -0.15    0.96
   6  -9 -18  168.83    5.31
   6  -5 -19   34.72    2.58
   6  -2 -19    0.48    1.03
   7 -23   3   -0.84    0.47
   7 -19 -10    0.04    1.02
   7  -9 -20    1.14    1.42
   7  -5 -21   12.74    1.98
   7  -2 -21    2.38    1.60
   7   0 -20    8.77    1.56
   7   4 -18    0.86    1.15
   7   7 -15    2.18    0.95
   8 -21 -10   -0.84    1.14
   8  -9 -22    3.94    1.61
   8  -5 -23    2.99    1.91
   8   0 -22    8.08    1.78
   8   2 -21    0.21    1.22
   8   8 -15    1.10    0.92
   9 -24  -6    0.00    0.88
   9 -22 -11    0.91    1.07
   9 -17 -19   -0.11    1.46
   9 -16 -20   -0.22    1.51
   9  -9 -24    2.02    1.99
   9  -6 -24    0.40    1.58
   9  -3 -24   -0.42    1.49
   9   5 -20   -0.52    1.12
   9   9 -15   -0.41    0.87
  10 -19 -19    1.30    1.31
  10 -18 -20   -0.10    1.29
  10 -17 -21    0.30    1.32
  10 -16 -22   -0.36    1.34
  10 -10 -25    0.21    1.25
  10  -1 -25    1.91    1.65
  10   1 -24    1.72    1.57
  10   6 -20   -1.53    1.00
  11 -20 -20    0.80    1.47
  11 -19 -21    0.31    1.62
  11 -18 -22   -1.27    1.60
  11 -17 -23    0.92    1.66
  11 -11 -26    0.35    1.28
  11  -7 -27    0.58    1.29
  11  -4 -27    0.43    1.36
  11  -2 -26   -0.04    1.13
  11   2 -24    1.17    1.21
  11   4 -23   -0.44    1.16
  11   7 -20   -0.05    1.15
  12 -12 -27    0.11    1.49
  12  -8 -28    1.16    1.55
  12  -5 -28   -0.69    1.36
  12   5 -23    0.16    0.96
  12   9 -18   -0.02    0.87
  13  -9 -29    0.04    1.51
  13  -6 -29    0.67    1.52
  13  -1 -28   -0.44    1.39
  13   1 -27    1.71    1.45
   1  -2  -6   46.70    1.61
   2 -12  -1    8.87    0.74
   2  -3 -10    7.63    1.17
   2   5  -6    6.03    0.70
   3  -6 -12   10.09    1.30
   3  -2 -13   56.91    2.50
   4 -16  -4    6.23    1.02
   4 -12 -11    5.35    1.19
   4 -11 -12    7.76    1.37
   4 -10 -13    2.75    1.23
   5 -18  -4    4.93    1.02
   5 -16  -9    0.01    0.87
   5  -8 -17   71.22    3.39
   5  -4 -18    5.29    1.32
   5   1 -17    4.03    1.29
   5   6 -13    2.28    0.77
   6 -21   0    0.31    0.65
   6 -20  -4    2.72    0.99
   6  -8 -19   18.92    2.19
   6  -4 -20   18.24    2.07
   6   6 -15    1.22    0.88
   7 -15 -17    3.21    1.53
   7 -14 -18    1.12    1.61
   7  -8 -21   -0.64    1.27
   8 -24  -1    0.53    0.79
   8 -23  -5    1.82    1.06
   8 -18 -16    3.22    1.53
   8 -17 -17   -0.82    1.41
   8 -16 -18    8.43    1.80
   8 -15 -19    0.33    1.20
   8 -14 -20   -0.62    1.42
   8 -13 -21    5.25    2.04
   8  -8 -23   -0.19    1.56
   8  -2 -23    1.91    1.55
   8   4 -20    0.66    1.13
   8   7 -17    2.27    1.14
   9 -19 -17    0.55    1.29
   9 -18 -18    0.32    1.22
   9 -15 -21    4.53    1.67
   9 -14 -22    0.12    1.39
   9 -13 -23   -0.96    1.68
   9  -8 -25   -1.99    1.75
   9  -5 -25    1.97    1.70
   9   0 -24   -0.88    1.51
   9   8 -17    0.88    1.08
  10 -21 -17   -1.08    1.04
  10 -20 -18    0.43    1.07
  10 -15 -23    1.29    1.32
  10 -14 -24    0.80    1.31
  10  -9 -26   -1.05    1.15
  10  -6 -26    0.69    1.40
  10  -3 -26    0.70    1.44
  10   3 -23   -0.64    1.00
  10  10 -15    0.70    0.93
  10  11 -13    0.63    0.79
  11 -16 -24    0.75    1.47
  11 -15 -25    0.14    1.45
  11 -10 -27   -0.68    1.40
  12 -17 -25    1.25    1.59
  12 -16 -26    1.15    1.56
  12 -11 -28    1.46    1.60
  12  -7 -29   -0.09    1.68
  12  -2 -28    0.25    1.45
  12   0 -27    0.83    1.10
  12   2 -26    0.76    1.22
  12   8 -20    0.45    0.91
  13  -3 -29   -0.55    1.33
   2  -9  -7    9.87    1.13
   2  -8  -8  152.80    3.49
   2   0 -10   31.36    1.65
   2   2  -9    0.34    0.60
   3  -5 -13   21.96    1.75
   4 -14  -9    4.22    1.06
   4 -13 -10    1.29    0.80
   4  -9 -14    1.16    1.03
   4  -8 -15    7.61    1.40
   4  -4 -16   33.53    2.26
   4  -1 -16    1.43    0.99
   4   1 -15   -0.44    0.78
   4   3 -14    6.93    1.17
   4   6 -11    0.24    0.57
   5  -7 -18   11.41    1.74
   5  -1 -18    0.86    0.95
   5   3 -16    4.51    1.02
   6 -14 -16   -0.44    1.25
   6 -13 -17    0.59    1.38
   6  -7 -20    1.17    1.37
   6  -1 -20    2.72    1.24
   6   1 -19   13.03    1.68
   6   3 -18    8.12    1.36
   7 -22  -4    0.63    0.91
   7 -17 -15    3.90    1.45
   7 -16 -16    2.48    1.24
   7 -13 -19    3.14    1.43
   7 -12 -20    8.83    1.93
   7  -7 -22   -0.84    1.27
   7  -1 -22   19.72    2.30
   7   1 -21    0.80    1.39
   7   3 -20    5.66    1.49
   7   6 -17    0.68    0.91
   8 -19 -15    0.36    1.23
   8 -12 -22    0.92    1.36
   8 -11 -23   -0.75    1.81
   8  -7 -24   -0.09    1.56
   8  -4 -24    1.62    1.60
   9 -21 -15    0.56    1.08
   9 -20 -16    0.25    1.02
   9 -12 -24    1.21    1.53
   9  -2 -25    0.13    1.43
   9   2 -23    0.57    1.10
   9   4 -22   -1.33    1.07
  10 -22 -16    1.84    1.21
  10 -13 -25    0.68    1.31
  10 -12 -26    1.12    1.68
  10  -8 -27    0.46    1.25
  10  -5 -27    0.06    1.19
  10   5 -22    0.82    1.17
  10   9 -17    0.50    1.11
  10  12 -11    0.18    0.61
  11 -14 -26   -0.84    1.37
  11 -13 -27    0.49    1.69
  11  -9 -28   -0.07    1.45
  11  -6 -28    0.89    1.48
  11  -3 -28   -0.82    1.30
  11  -1 -27   -0.04    1.25
  11   1 -26    0.11    1.01
  11   3 -25    0.82    1.23
  11   6 -22   -1.02    1.00
  12 -15 -27   -0.19    1.52
  12 -10 -29    0.55    1.59
  12  -4 -29    1.47    1.53
  12   4 -25   -0.26    1.03
   1  -6  -5    4.69    0.76
   1  -5  -6    0.02    0.70
   1   1  -6   49.48    1.47
   2  -7  -9    4.02    0.90
   2  -6 -10   21.66    1.61
   2  -2 -11  135.32    3.39
   3 -14  -4    4.99    0.85
   3  -4 -14    8.63    1.34
   3  -1 -14  100.13    3.28
   3   1 -13   68.11    2.56
   3   3 -12   10.61    1.17
   3   7  -7   59.76    1.44
   3   8  -5    0.61    0.27
   4  -7 -16    6.81    1.44
   4  -3 -17    3.61    1.43
   5  -6 -19    0.86    1.24
   5  -3 -19    0.89    1.08
   5   5 -15   53.33    2.40
   6 -16 -14    0.91    1.22
   6 -15 -15    0.62    1.03
   6 -12 -18    5.29    1.50
   6 -11 -19    1.54    1.36
   6 -10 -20    8.52    2.09
   6  -6 -21   24.26    2.39
   6  -3 -21   32.17    2.57
   6   5 -17    3.68    1.22
   7 -23   0    0.08    0.66
   7 -18 -14    3.06    1.46
   7 -11 -21   -0.09    1.29
   7 -10 -22   -0.32    1.54
   7  -6 -23    8.01    1.98
   7  -3 -23    8.93    1.75
   8 -20 -14   -0.51    1.05
   8 -10 -24   -0.38    1.87
   8  -6 -25    1.48    1.89
   8  -1 -24   -0.27    1.39
   8   1 -23    0.43    1.28
   8   3 -22    0.21    1.20
   8   6 -19    1.24    1.12
   9 -22 -14    0.68    1.08
   9 -11 -25   -0.02    1.19
   9  -7 -26    2.76    1.67
   9  -4 -26    1.63    1.64
   9   7 -19    0.23    1.02
  10 -11 -27    1.64    1.55
  10  -7 -28    1.29    1.53
  10  -2 -27   -0.83    1.05
  10   0 -26   -1.31    1.13
  10   2 -25    1.23    1.39
  10   8 -19    0.50    1.14
  11 -12 -28    0.16    1.53
  11  -8 -29   -0.86    1.40
  11  -5 -29    0.84    1.46
  11  10 -17   -1.15    1.01
  11  11 -15   -0.13    0.87
  12  -9 -30   -0.83    1.44
  12  -6 -30   -0.29    1.42
  12  -1 -29   -0.23    1.56
  12   1 -28   -0.19    1.35
  12   7 -22   -0.94    0.93
   1  -4  -7    0.45    0.91
   1  -1  -7    3.87    0.85
   2  -5 -11   53.25    2.28
   2   4  -8    9.89    0.84
   3 -12  -9    9.43    1.21
   3 -11 -10    3.29    0.91
   3 -10 -11   -0.27    0.74
   3  -9 -12    1.43    0.89
   3  -8 -13    1.98    0.97
   3  -3 -15    1.59    1.25
   3   6  -9    5.15    0.71
   4 -17  -3   12.04    1.12
   4  -6 -17    0.61    1.14
   4   0 -17    2.95    1.28
   4   2 -16    3.40    1.19
   4   5 -13   31.47    1.74
   5 -19  -3   -0.50    0.72
   5 -15 -13   18.15    1.92
   5 -14 -14    2.63    1.33
   5 -13 -15    2.97    1.25
   5 -12 -16   76.41    3.52
   5 -11 -17    4.05    1.44
   5 -10 -18   13.90    2.18
   5  -5 -20   28.38    2.55
   5   0 -19    7.97    1.39
   5   2 -18    4.27    1.41
   6 -17 -13    1.68    1.20
   6  -9 -21   48.67    3.23
   6  -5 -22   -1.35    1.38
   6   0 -21    1.53    1.21
   6   2 -20   31.97    2.50
   7 -19 -13   -1.29    1.09
   7  -9 -23    1.87    1.68
   7  -5 -24    5.87    2.07
   7   0 -23    2.78    1.58
   7   5 -19   11.63    1.60
   8 -24  -4    0.17    0.88
   8 -23  -8    0.56    1.07
   8 -21 -13   -0.74    0.99
   8  -9 -25    1.40    1.72
   8  -3 -25    1.41    1.52
   9 -18 -21   -0.07    1.28
   9 -17 -22    1.29    1.40
   9 -16 -23    0.30    1.35
   9 -10 -26    0.63    1.27
   9  -6 -27    1.57    1.33
   9  -3 -27    1.21    1.63
   9  -1 -26    4.09    1.64
   9   1 -25   -0.18    1.30
   9   3 -24   -0.57    1.31
   9   6 -21    0.34    1.14
  10 -19 -22    0.97    1.62
  10 -18 -23    1.56    1.55
  10 -17 -24    1.12    1.66
  10 -16 -25   -0.86    1.66
  10 -10 -28    2.08    1.67
  10  -4 -28   -0.19    1.16
  10   4 -24    0.93    1.28
  10   7 -21    0.00    1.06
  11 -11 -29    1.41    1.67
  11  -7 -30   -2.21    1.51
  11  -2 -29    0.18    1.46
  11   0 -28    0.88    1.32
  11   2 -27   -0.06    1.16
  11   5 -24   -0.70    0.92
  11   9 -19    0.09    1.05
  11  12 -13    0.37    0.74
  12  -3 -30    1.80    1.55
  12   3 -27    2.13    1.46
   1   3  -5    0.94    0.45
   2  -4 -12   79.75    2.83
   2  -1 -12   98.09    3.00
   2   1 -11   81.75    2.53
   3 -13  -8    0.82    0.76
   3  -7 -14    9.66    1.37
   3  -6 -15   20.46    1.95
   3   0 -15   20.08    1.79
   3   5 -11   14.37    1.18
   4 -12 -14    7.65    1.50
   4 -11 -15   -1.41    1.15
   4 -10 -16    0.66    1.33
   4  -5 -18    7.08    1.43
   4  -2 -18    0.66    1.09
   4   4 -15    6.79    1.19
   5 -16 -12    0.31    1.08
   5  -9 -19   11.85    1.94
   5  -8 -20    3.93    1.83
   5  -2 -20    7.87    1.51
   5   4 -17    3.20    1.19
   6 -21  -3   -0.06    0.77
   6 -20  -7   -0.25    0.86
   6 -18 -12    0.94    1.17
   6  -8 -22   -0.82    1.54
   6  -2 -22   24.97    2.32
   6   4 -19   -0.19    1.16
   6   8 -14    0.97    0.75
   6   9 -12   -0.03    0.61
   6  10 -10    4.79    0.69
   7 -20 -12    0.60    1.10
   7 -16 -19    0.18    1.50
   7 -15 -20    1.73    1.68
   7 -14 -21   -0.08    1.67
   7  -8 -24   15.64    2.41
   7  -2 -24    0.88    1.27
   7   2 -22    0.27    1.06
   7   8 -16   -0.42    0.86
   7   9 -14    1.18    0.79
   7  10 -12    0.51    0.64
   8 -22 -12   -0.42    1.14
   8 -18 -19   -0.23    1.26
   8 -17 -20    1.83    1.34
   8 -16 -21   -0.10    1.28
   8 -15 -22    2.95    1.75
   8 -14 -23    1.07    1.38
   8 -13 -24   -0.04    1.42
   8  -8 -26    0.66    1.63
   8  -5 -26    1.79    1.70
   8  -2 -26    5.05    1.96
   8   0 -25    2.49    1.77
   8   2 -24    0.33    1.50
   8   5 -21    6.32    1.43
   8   9 -16   -0.61    0.77
   8  10 -14   -0.12    0.80
   9 -23 -13   -0.14    1.06
   9 -20 -19    1.15    1.28
   9 -19 -20    0.23    1.19
   9 -15 -24    0.98    1.28
   9 -14 -25   -1.15    1.31
   9 -13 -26    1.97    1.56
   9  -9 -27    0.23    1.28
   9  -5 -28    0.93    1.45
  10 -15 -26   -1.26    1.37
  10 -14 -27    1.20    1.54
  10  -9 -29    1.27    1.54
  10  -6 -29   -1.40    1.28
  10  -3 -29   -0.63    1.44
  10  -1 -28    0.30    1.12
  10   1 -27    0.78    1.25
  10  13  -9    0.16    0.38
  11 -10 -30   -1.42    1.46
  11  -4 -30   -0.05    1.37
  11   4 -26    1.74    1.19
  11   8 -21    0.71    1.04
   1  -9  -2    8.56    0.68
   1  -3  -8   12.75    1.16
   1   0  -8   35.65    1.67
   2 -13   0    1.69    0.44
   2 -12  -4    2.74    0.69
   2  -3 -13   14.80    1.61
   2   3 -10    8.07    0.95
   3 -15  -3    4.88    0.87
   3  -5 -16    1.00    1.30
   3  -2 -16   32.10    2.15
   3   2 -14    1.04    0.80
   4 -18   1    0.47    0.53
   4 -14 -12   -0.57    1.04
   4 -13 -13    3.19    1.09
   4  -9 -17    4.00    1.34
   4  -8 -18    5.96    1.79
   4  -4 -19   -0.88    1.24
   5 -20   1    0.73    0.54
   5 -17 -11    0.95    1.11
   5  -7 -21    5.95    1.83
   5  -4 -21    1.16    1.25
   5  -1 -21   19.32    2.17
   5   1 -20    6.42    1.63
   5   7 -14    1.33    0.84
   5   8 -12    0.65    0.60
   5   9 -10    1.04    0.50
   6 -19 -11    2.67    1.19
   6 -15 -18    7.59    1.76
   6 -14 -19    0.28    1.40
   6 -13 -20    5.71    1.80
   6 -12 -21    1.44    1.81
   6  -7 -23   18.60    2.27
   6  -4 -23   -0.46    1.24
   6  -1 -23    3.44    1.62
   6   1 -22    0.24    1.40
   6   7 -16    1.25    0.83
   7 -23  -3    0.18    0.80
   7 -22  -7   -0.27    0.99
   7 -18 -17    1.63    1.37
   7 -17 -18    1.58    1.27
   7 -13 -22    1.28    1.59
   7 -12 -23    1.35    1.60
   7 -11 -24   -0.47    1.80
   7  -7 -25    0.64    1.64
   7  -4 -25   -0.07    1.52
   7   4 -21    0.25    0.97
   7   7 -18    1.05    0.99
   7  11 -10    0.01    0.53
   8 -20 -17   -1.01    1.05
   8 -19 -18    1.03    1.15
   8 -12 -25    0.48    1.39
   8 -11 -26   -0.32    1.39
   8  -7 -27    1.52    1.67
   8  -4 -27    2.45    1.83
   8   4 -23   -0.22    1.18
   8   8 -18    7.63    1.35
   8  11 -12    1.08    0.69
   9 -21 -18    0.48    1.14
   9 -12 -27   -1.42    1.31
   9  -8 -28   -0.81    1.17
   9  -2 -28   -0.64    1.23
   9   0 -27    2.30    1.54
   9   2 -26    1.17    1.40
   9   5 -23   -0.48    1.09
   9  10 -16    0.73    0.93
  10 -13 -28    0.97    1.56
  10 -12 -29   -1.17    1.64
  10  -8 -30   -0.64    1.62
  10  -5 -30    1.46    1.67
  10   3 -26    0.29    1.06
  10   6 -23    0.11    1.05
  11  -6 -31   -1.36    1.36
  11  -1 -30   -0.35    1.42
  11   1 -29   -0.26    1.26
  11   7 -23    1.14    1.10
   1  -2  -9  476.30    5.65
   1   2  -7   38.14    1.40
   2 -10  -9    0.23    0.79
   2  -9 -10    5.49    1.00
   2  -8 -11   12.81    1.34
   2  -7 -12  100.80    3.25
   2   0 -13  172.91    4.06
   3  -4 -17   -0.50    1.21
   3   4 -13    2.91    0.89
   4 -15 -11   10.81    1.51
   4  -7 -19   16.53    2.02
   4  -1 -19   -0.20    0.94
   4   1 -18   -0.13    0.87
   4   3 -17   68.19    2.93
   4   7 -12    2.74    0.75
   5 -19  -6    0.48    0.85
   5 -13 -18    1.34    1.42
   5 -12 -19   12.05    2.06
   5  -6 -22    1.23    1.59
   5  -3 -22   -0.04    1.15
   5   3 -19   55.57    2.82
   5   6 -16   40.32    2.17
   6 -17 -16   -0.69    1.18
   6 -16 -17    7.14    1.51
   6 -11 -22   -0.09    1.27
   6 -10 -23    2.05    1.86
   6  -6 -24    2.48    1.63
   6  -3 -24   12.02    1.92
   6   3 -21    0.03    1.00
   6   6 -18    7.53    1.31
   7 -19 -16   -0.47    1.15
   7 -10 -25   -1.32    1.48
   7  -6 -26    0.03    1.54
   7  -3 -26    3.40    1.94
   7  -1 -25    0.97    1.27
   7   1 -24    1.34    1.20
   7   3 -23    4.74    1.52
   7   6 -20    4.39    1.25
   8 -24  -7    0.92    0.90
   8 -21 -16   -0.28    0.98
   8 -10 -27    0.76    1.29
   8  -6 -28   -0.37    1.36
   8  -1 -27    0.40    1.63
   8   1 -26    1.73    1.59
   8   7 -20    1.44    1.08
   9 -11 -28   -0.49    1.45
   9 -10 -29    1.58    1.77
   9  -7 -29    1.12    1.50
   9  -4 -29    0.43    1.23
   9   4 -25    2.21    1.36
   9   8 -20   -0.55    0.94
   9   9 -18   -0.71    0.91
   9  11 -14    1.90    0.81
  10 -11 -30   -1.28    1.45
  10  -7 -31    1.17    1.70
  10  -2 -30    1.14    1.58
  10   0 -29   -0.37    1.28
  10   5 -25    1.13    1.13
  11  -3 -31   -0.57    1.38
  11   3 -28    1.06    1.32
  11   6 -25    0.37    0.96
   1  -7  -7   18.54    1.22
   1  -6  -8    0.68    0.60
   1  -5  -9    1.06    0.65
   2 -11  -8   13.02    1.26
   2  -6 -13   11.10    1.36
   2  -5 -14    1.65    1.16
   2  -2 -14   -0.64    0.89
   2   2 -12   76.08    2.51
   3 -12 -12    1.12    0.98
   3 -11 -13    0.04    0.79
   3 -10 -14    2.23    0.99
   3  -9 -15    0.30    0.90
   3  -8 -16    3.67    1.19
   3  -1 -17   42.16    2.46
   3   1 -16    4.83    1.11
   3   3 -15   17.71    1.59
   4 -17  -6    3.13    0.94
   4  -6 -20    8.79    1.65
   4  -3 -20    8.21    1.50
   4   6 -14    4.10    0.91
   4   8 -10    0.25    0.45
   5 -15 -16    1.13    1.30
   5 -14 -17    1.85    1.16
   5 -11 -20   41.79    2.96
   5 -10 -21   38.29    2.88
   5  -5 -23    9.14    2.15
   5   0 -22   10.70    1.87
   5   5 -18   12.31    1.65
   5  10  -8    0.51    0.37
   6 -22   1    0.13    0.51
   6 -21  -6   -0.36    0.85
   6 -18 -15    2.71    1.45
   6  -9 -24    5.12    1.82
   6  -5 -25    2.41    1.89
   6   0 -24   -1.23    1.53
   6   5 -20   39.76    2.51
   7 -20 -15   -0.02    1.12
   7  -9 -26    1.01    1.86
   7  -5 -27    1.05    1.87
   8 -17 -23    0.63    1.33
   8 -16 -24    1.31    1.55
   8 -15 -25    1.15    1.57
   8  -9 -28   -0.70    1.18
   8  -3 -28    1.71    1.41
   8   3 -25    0.24    1.40
   8   6 -22    1.43    1.21
   9 -18 -24    0.24    1.32
   9 -17 -25    0.52    1.39
   9 -16 -26    0.14    1.37
   9 -15 -27    1.81    1.71
   9 -14 -28    1.94    1.69
   9  -9 -30    0.74    1.77
   9  -6 -30    1.11    1.47
   9  -1 -29   -0.11    1.29
   9   1 -28   -0.96    1.16
   9   7 -22   -0.89    0.92
  10 -10 -31    3.53    1.82
  10  -4 -31    0.12    1.44
  10   2 -28    1.04    1.12
  10   4 -27    0.75    1.13
  10   8 -22    1.07    1.14
  10   9 -20    0.69    1.04
  10  10 -18    0.53    0.99
  10  11 -16   -0.62    0.81
   1 -10  -1    0.54    0.42
   1  -4 -10   37.45    1.82
   1  -1 -10  286.62    4.59
   1   1  -9  476.36    5.32
   2 -13  -3   -0.27    0.52
   2  -4 -15    0.24    1.15
   2   5  -9    8.27    0.80
   3 -16   1    1.42    0.44
   3 -15  -6   11.61    1.20
   3 -13 -11    1.55    0.99
   3  -7 -17   69.75    3.23
   3  -6 -18    0.78    1.35
   3  -3 -18   26.22    2.13
   4 -18  -2    1.00    0.65
   4 -16 -10    2.75    1.04
   4 -13 -16    1.63    1.38
   4 -12 -17   13.51    1.82
   4 -11 -18    1.55    1.28
   4 -10 -19    0.94    1.55
   4  -5 -21    0.63    1.18
   4  -2 -21    8.53    1.73
   4   0 -20   10.80    1.57
   4   2 -19    1.56    1.25
   4   5 -16   24.93    1.80
   5 -20  -2   -0.23    0.66
   5 -16 -15    1.99    1.07
   5  -9 -22   -0.83    1.23
   5  -8 -23   -1.15    1.53
   5  -2 -23   -0.37    1.35
   5   2 -21    9.29    1.58
   6 -19 -14    1.21    1.20
   6  -8 -25    3.23    1.76
   6  -2 -25    1.38    1.34
   6   2 -23    9.99    1.64
   6  11  -8    3.93    0.47
   7 -23  -6    2.18    1.05
   7 -21 -14    0.83    1.27
   7 -17 -21    1.13    1.25
   7 -16 -22   -0.73    0.98
   7 -15 -23   -0.33    1.06
   7 -14 -24    0.26    1.15
   7 -13 -25    0.74    1.38
   7  -8 -27    1.40    1.30
   7  -2 -27    3.17    1.70
   7   0 -26   16.25    2.25
   7   2 -25   -0.20    1.50
   7   5 -22    7.47    1.37
   8 -22 -15    0.15    1.01
   8 -19 -21    0.19    1.23
   8 -18 -22   -0.53    1.02
   8 -14 -26    2.07    1.53
   8 -13 -27    0.00    1.35
   8 -12 -28    1.96    1.76
   8  -8 -29    1.41    1.58
   8  -5 -29    0.27    1.17
   8   0 -28   -0.29    1.29
   8   5 -24   -1.40    1.10
   9 -13 -29    0.15    1.42
   9  -8 -31    0.56    1.59
   9  -5 -31   -0.60    1.60
   9  -3 -30   -0.64    1.27
   9   3 -27    1.44    1.21
   9   6 -24   -0.95    1.01
   9  12 -12    0.09    0.57
  10  -1 -31    0.39    1.44
  10   1 -30    0.95    1.57
  10   7 -24    0.71    0.93
   1  -3 -11   85.93    2.75
   2  -9 -13   13.61    1.59
   2  -8 -14    0.71    1.12
   2  -3 -16    0.58    1.20
   2  -1 -15   99.53    3.34
   2   1 -14   27.84    1.83
   2   4 -11    1.10    0.71
   2   6  -7   26.88    1.03
   3 -16  -2   13.30    1.00
   3 -14 -10    1.34    0.96
   3  -5 -19   20.75    2.01
   3  -2 -19    0.71    0.99
   3   0 -18   -0.26    0.97
   3   2 -17    2.39    1.20
   3   6 -12    5.98    0.88
   3   7 -10    9.28    0.86
   4 -15 -14    1.61    1.22
   4 -14 -15    4.74    1.27
   4  -9 -20   10.72    1.83
   4  -8 -21   -0.17    1.48
   4  -4 -22    1.29    1.22
   4   4 -18    7.00    1.44
   4   9  -8   34.29    1.08
   5 -17 -14   -0.57    0.83
   5  -7 -24    0.29    1.49
   5  -4 -24    0.09    1.55
   5  -1 -24    0.12    1.43
   5   1 -23    4.96    1.58
   5   4 -20    9.85    1.50
   6 -22  -2    1.29    0.75
   6 -17 -19   -0.15    1.30
   6 -16 -20    0.16    1.36
   6 -15 -21   -0.34    1.34
   6 -14 -22   -0.64    1.23
   6 -13 -23   -0.14    1.35
   6 -12 -24   -0.16    1.41
   6 -11 -25   -0.88    1.67
   6  -7 -26    0.04    1.55
   6  -4 -26   -1.01    1.46
   6  -1 -26    2.74    1.84
   6   4 -22    1.86    1.07
   7 -19 -19    0.12    1.12
   7 -18 -20    0.86    1.07
   7 -12 -26   -0.46    1.14
   7 -11 -27    0.16    1.22
   7  -7 -28    0.97    1.27
   7  -4 -28   -0.17    1.42
   7   4 -24   -0.77    1.17
   7   9 -17    0.06    0.86
   8 -20 -20    0.80    1.10
   8 -11 -29   -0.36    1.48
   8  -7 -30    0.76    1.51
   8  -4 -30    0.45    1.22
   8  -2 -29   -0.39    1.09
   8   2 -27    2.16    1.34
   8  12 -10    0.48    0.47
   9 -12 -30    2.37    1.70
   9  -7 -32    2.11    1.80
   9  -2 -31   -0.95    1.43
   9   0 -30    0.01    1.45
   9   5 -26    0.00    1.08
  10   3 -29    0.28    1.30
  10   6 -26    0.76    1.00
  10  12 -14   -0.03    0.65
   1  -8  -9    1.05    0.82
   1  -7 -10    8.18    1.17
   1  -6 -11   -0.43    0.85
   1  -2 -12    1.06    1.02
   1   0 -11  192.94    3.89
   1   3  -8   36.48    1.43
   2 -11 -11    3.67    1.03
   2 -10 -12    0.51    0.82
   2  -7 -15    1.47    1.01
   2  -6 -16    3.76    1.20
   2   0 -16   -0.38    1.15
   2   3 -13   20.05    1.45
   3 -12 -15   27.98    2.25
   3 -11 -16    4.82    1.29
   3 -10 -17   -0.09    1.04
   3  -9 -18    6.97    1.54
   3  -8 -19   56.01    3.30
   3  -4 -20    4.83    1.33
   3   4 -16    6.07    1.25
   3   5 -14   12.38    1.19
   4 -18  -5    0.40    0.74
   4 -16 -13   -0.28    0.99
   4  -7 -22    0.39    1.25
   4  -1 -22    0.98    1.18
   4   1 -21   13.61    1.73
   5 -20  -5    0.17    0.81
   5 -18 -13    1.82    1.21
   5 -15 -19    3.12    1.64
   5 -14 -20    0.39    1.36
   5 -13 -21    4.48    1.49
   5 -12 -22    8.78    1.93
   5 -11 -23    0.14    1.51
   5 -10 -24   -0.06    1.74
   5  -6 -25    1.71    1.56
   5  -3 -25   -0.86    1.16
   5   3 -22    1.69    1.33
   5   7 -17    0.73    0.89
   5   8 -15   18.93    1.45
   6 -22  -5   -0.03    0.84
   6 -20 -13   -0.21    0.95
   6 -18 -18    1.00    1.30
   6 -10 -26    0.14    1.49
   6  -6 -27   -1.62    1.51
   6  -3 -27   10.49    2.08
   6   1 -25    0.08    1.35
   6   3 -24    1.51    1.34
   6   7 -19    4.74    1.24
   6   8 -17    0.64    0.84
   6   9 -15    0.01    0.72
   7 -24   1   -0.11    0.49
   7 -23  -9    0.56    0.99
   7 -22 -13    0.30    1.04
   7 -20 -18   -0.42    1.07
   7 -10 -28    1.09    1.34
   7  -9 -29    1.41    1.74
   7  -6 -29    0.68    1.43
   7  -3 -29   -0.90    1.29
   7  -1 -28    3.31    1.71
   7   1 -27    2.47    1.42
   7   3 -26    0.63    1.36
   7   7 -21    0.37    1.06
   7   8 -19    2.42    1.03
   7  10 -15    0.12    0.74
   8 -10 -30    0.40    1.56
   8  -6 -31   -0.46    1.43
   8  -1 -30    0.11    1.46
   8   1 -29    1.01    1.34
   8   4 -26   -0.72    0.82
   8   8 -21    0.41    1.02
   8   9 -19    1.07    0.91
   8  10 -17    0.20    0.88
   9  -4 -32   -0.52    1.32
   9   2 -29    1.24    1.17
   0  -2  -4  668.30    4.63
   1  -9  -8    6.06    0.98
   1  -5 -12   -0.24    0.74
   1  -4 -13   72.04    2.83
   1   2 -10    7.51    0.91
   1   4  -6    6.64    0.60
   2 -12 -10    0.20    0.77
   2  -5 -17    1.05    1.10
   2  -2 -17   67.30    3.01
   2   2 -15    1.82    0.90
   3 -16  -5    0.91    0.69
   3 -13 -14   14.07    1.76
   3  -7 -20   11.24    1.80
   3  -3 -21    9.11    1.74
   3  -1 -20    0.17    0.99
   3   1 -19   31.96    2.20
   4 -13 -19    1.42    1.42
   4 -12 -20    1.16    1.58
   4 -11 -21    1.38    1.69
   4 -10 -22    1.26    1.61
   4  -6 -23    1.74    1.30
   4  -3 -23    3.24    1.53
   4   3 -20    7.42    1.40
   4   7 -15    1.54    0.94
   5 -19 -12    0.65    1.24
   5 -17 -17    4.40    1.65
   5 -16 -18    2.85    1.23
   5  -9 -25    0.58    1.59
   5  -5 -26    0.65    1.53
   5   0 -25    1.44    1.67
   5   6 -19   -1.02    0.95
   5   9 -13    0.09    0.55
   6 -19 -17    2.22    1.34
   6  -9 -27    0.80    1.26
   6  -8 -28   -0.79    1.35
   6  -5 -28   -0.46    1.37
   6   0 -27    0.76    1.70
   6   6 -21    1.82    0.96
   6  10 -13    0.27    0.67
   7 -24  -2    0.50    0.68
   7 -21 -17    0.13    1.00
   7 -17 -24    0.64    1.57
   7 -16 -25   -0.64    1.40
   7 -15 -26    0.15    1.54
   7 -14 -27    1.09    1.60
   7 -13 -28    0.97    1.67
   7  -8 -30    0.30    1.71
   7  -5 -30    1.07    1.31
   7   6 -23    0.31    1.21
   8  -9 -31    0.24    1.56
   8  -8 -32    0.35    1.78
   8  -5 -32   -0.53    1.53
   8  -3 -31    0.46    1.39
   8   3 -28    3.60    1.41
   8   6 -25   -0.02    1.11
   8   7 -23    0.21    1.03
   8  11 -15    0.31    0.76
   9  -1 -32   -1.22    1.25
   9   1 -31   -0.11    1.57
   9   4 -28   -0.37    0.92
   9   7 -25   -0.28    1.01
   9   8 -23    0.04    1.06
   9   9 -21    0.02    1.01
   9  10 -19   -0.18    0.99
   0  -4  -5    2.75    0.68
   0  -3  -6   85.33    2.13
   0  -1  -5  118.49    2.16
   1  -3 -14   27.17    1.92
   1  -1 -13  197.23    4.34
   1   1 -12    2.17    0.91
   2  -9 -16    8.47    1.56
   2  -8 -17    1.67    1.30
   2  -4 -18   -0.17    1.04
   2  -1 -18   12.46    1.75
   2   1 -17   -0.34    1.09
   3 -14 -13    3.27    1.25
   3  -6 -21    8.36    1.64
   3   0 -21    0.99    1.29
   3   3 -18    0.89    0.95
   3   8  -8   -0.21    0.36
   4 -18  -8    0.64    0.81
   4 -17 -12   -0.18    1.01
   4 -15 -17    1.12    1.30
   4 -14 -18    9.30    1.61
   4  -9 -23    7.27    1.72
   4  -8 -24    8.27    2.13
   4  -5 -24    3.69    1.58
   4  -2 -24   -0.30    1.32
   4   0 -23    9.85    1.64
   4   2 -22    0.44    1.06
   4   5 -19   12.57    1.71
   4   6 -17   35.36    2.15
   4   8 -13    0.39    0.62
   5 -20  -8    0.30    0.90
   5 -18 -16    0.17    1.19
   5  -8 -26    0.31    1.58
   5  -7 -27    2.65    1.93
   5  -4 -27   -0.96    1.69
   5  -2 -26    5.62    1.75
   5   2 -24    0.14    1.08
   5   5 -21   30.90    2.21
   6 -22  -8   -0.05    0.99
   6 -20 -16   -0.31    1.07
   6 -17 -22   -0.26    1.20
   6 -16 -23   -0.17    1.20
   6 -15 -24    0.25    1.09
   6 -14 -25    0.14    1.28
   6 -13 -26   -1.12    1.05
   6 -12 -27   -0.92    1.33
   6  -7 -29    0.82    1.50
   6  -4 -29    1.01    1.25
   6  -2 -28    3.04    1.61
   6   2 -26    0.87    1.40
   6   5 -23   -0.18    0.92
   7 -24  -5    1.23    0.86
   7 -19 -22    0.19    1.46
   7 -18 -23    0.55    1.27
   7 -12 -29    0.00    1.49
   7 -11 -30   -0.18    1.66
   7  -7 -31   -1.80    1.58
   7  -4 -31   -0.36    1.54
   7  -2 -30    0.98    1.41
   7   0 -29    0.19    1.13
   7   2 -28   -0.06    1.33
   7   5 -25    0.86    1.25
   7  11 -13    0.93    0.70
   8   0 -31   -1.36    1.36
   8   5 -27    0.77    1.12
   9   3 -30    0.37    1.33
   9   6 -27    0.12    1.01
   9  11 -17    1.51    0.91
   0  -2  -7  522.16    5.25
   1  -8 -12   26.20    1.88
   1  -7 -13   27.56    1.87
   1  -6 -14    1.43    0.95
   1  -2 -15  119.05    3.75
   2 -14  -5    0.24    0.65
   2 -14  -2   17.79    1.00
   2 -11 -14    0.74    0.89
   2 -10 -15    8.25    1.33
   2  -7 -18    4.30    1.37
   2  -6 -19    0.35    1.38
   2  -3 -19   -0.40    0.93
   2   3 -16    0.95    1.05
   2   4 -14   18.84    1.42
   2   5 -12    3.91    0.85
   2   6 -10    2.32    0.68
   3 -15 -12    0.38    0.99
   3 -12 -18    1.10    1.35
   3 -11 -19    0.03    1.14
   3 -10 -20    6.59    1.58
   3  -9 -21    0.61    1.49
   3  -5 -22    3.09    1.34
   3  -2 -22   -0.17    1.04
   3   2 -20    3.26    1.14
   3   6 -15   22.82    1.61
   4 -16 -16   -0.46    1.16
   4  -7 -25    1.28    1.59
   4  -4 -25    1.08    1.46
   4  -1 -25    1.75    1.52
   4   4 -21   -1.28    1.14
   5 -16 -21    2.35    1.48
   5 -15 -22    0.10    1.36
   5 -14 -23   -0.11    1.26
   5 -13 -24    0.54    1.57
   5 -12 -25    0.37    1.32
   5 -11 -26    0.26    1.46
   5  -6 -28    0.95    1.73
   5  -1 -27   -0.19    1.43
   5   1 -26    4.50    1.81
   5   4 -23    6.64    1.38
   5  10 -11    1.85    0.58
   6 -18 -21    0.58    1.18
   6 -11 -28    5.66    1.80
   6 -10 -29   -0.79    1.63
   6  -6 -30    0.20    1.45
   6  -1 -29    0.04    1.40
   6   1 -28   -0.12    1.47
   6   4 -25    0.34    1.02
   7 -10 -31    1.20    1.63
   7  -6 -32   -0.92    1.62
   7  -1 -31    1.77    1.60
   7   4 -27    0.23    1.31
   8  -4 -33    1.50    1.58
   8   2 -30   -0.20    1.23
  10  13 -12   -0.20    0.47
   0  -5  -7   -0.51    0.71
   0  -4  -8   25.31    1.42
   0  -3  -9   38.85    1.85
   0  -1  -8   32.63    1.68
   0   0  -6 9751.10   19.93
   1 -11  -3   27.98    1.20
   1 -10 -10   25.69    1.74
   1  -9 -11    7.03    1.11
   1  -5 -15   -0.20    0.89
   1  -4 -16    6.58    1.29
   1   2 -13   14.98    1.47
   1   3 -11    2.55    0.71
   1   4  -9    0.53    0.57
   2 -14   1   12.28    0.57
   2 -12 -13    7.06    1.20
   2  -5 -20    2.16    1.22
   2  -2 -20    1.51    1.07
   2   0 -19    1.23    0.99
   2   2 -18    0.76    1.17
   2   7  -5   41.45    0.85
   3 -14 -16    0.29    1.20
   3 -13 -17   -0.62    0.97
   3  -8 -22    0.98    1.31
   3  -7 -23    0.08    1.45
   3  -4 -23   -0.72    1.09
   3  -1 -23    0.37    1.09
   3   1 -22   -0.34    1.23
   3   4 -19   16.12    1.80
   3   5 -17   68.27    2.75
   3   7 -13    2.33    0.72
   4 -19  -4    4.52    0.92
   4 -19  -1    0.74    0.59
   4 -17 -15    1.97    1.32
   4 -14 -21    1.17    1.58
   4 -13 -22    0.95    1.63
   4 -12 -23    1.09    1.49
   4 -11 -24    0.01    1.70
   4 -10 -25   -0.29    1.74
   4  -6 -26    0.89    1.54
   4  -3 -26    2.38    1.56
   4   1 -24   -0.10    1.08
   4   3 -23   -0.97    1.18
   4   9 -11    3.28    0.62
   5 -21  -4    0.52    0.72
   5 -21  -1    0.28    0.57
   5 -19 -15    0.44    1.08
   5 -17 -20    0.07    1.23
   5 -10 -27   -0.28    1.17
   5  -9 -28    2.43    1.59
   5  -5 -29    0.24    1.46
   5  -3 -28    0.58    1.55
   5   3 -25   -0.01    1.25
   5   7 -20    8.64    1.38
   5   8 -18    0.24    1.03
   6 -21 -15    0.18    0.95
   6 -19 -20   -1.09    0.85
   6  -9 -30   -0.70    1.61
   6  -5 -31   -0.80    1.54
   6  -3 -30   -0.51    1.17
   6   3 -27    1.44    1.25
   6   7 -22    2.44    1.22
   6   8 -20    1.33    1.04
   6   9 -18    4.82    1.18
   6  11 -11   -0.07    0.53
   7  -9 -32    1.46    1.55
   7  -5 -33   -0.65    1.62
   7  -3 -32   -0.24    1.38
   7   1 -30    1.36    1.20
   7   3 -29    0.02    1.17
   7   7 -24    0.38    1.08
   7   8 -22    1.12    1.11
   7   9 -20    0.67    0.93
   8   1 -32    0.98    1.48
   8   4 -29    0.25    1.15
   8   8 -24   -0.74    0.92
   8   9 -22    3.11    1.30
   9  12 -15   -0.03    0.67
   0  -6  -6   60.80    1.88
   0  -2 -10   28.88    1.69
   0   1  -4   42.91    1.10
   1 -11   0    1.12    0.36
   1  -8 -15    6.92    1.44
   1  -7 -16    0.97    1.22
   1  -3 -17    0.38    1.04
   1  -1 -16   30.02    2.05
   1   1 -15  113.28    3.46
   2 -13 -12   -0.61    0.90
   2 -11 -17    3.09    1.40
   2 -10 -18   11.64    1.88
   2  -9 -19   45.22    2.87
   2  -8 -20   36.51    2.86
   2  -4 -21    2.10    1.20
   2  -1 -21   -0.53    1.19
   3 -17  -4    0.71    0.70
   3 -16 -11    0.44    0.96
   3 -15 -15   -0.04    1.10
   3  -6 -24    0.11    1.21
   3  -3 -24    1.68    1.44
   3   3 -21    4.67    1.42
   4 -19  -7    0.08    0.84
   4 -16 -19   -1.35    1.24
   4 -15 -20   -0.40    1.06
   4  -9 -26   -0.02    1.50
   4  -8 -27   -0.12    1.75
   4  -5 -27    2.57    1.64
   4  -2 -27    0.07    1.69
   4   0 -26    1.01    1.43
   4   2 -25   -1.51    1.39
   4   6 -20    5.90    1.39
   4   7 -18    2.41    1.09
   5 -21  -7   -0.51    0.86
   5 -20 -14    1.17    1.24
   5 -18 -19    0.03    1.17
   5  -8 -29    0.76    1.48
   5  -2 -29    0.32    1.41
   5   0 -28    0.53    1.25
   5   2 -27    1.09    1.60
   5   5 -24    1.89    1.28
   5   6 -22    0.37    0.89
   5   9 -16    0.57    0.81
   6 -23  -4    0.06    0.74
   6 -20 -19   -1.04    0.98
   6 -17 -25    0.22    1.50
   6 -16 -26   -0.75    1.22
   6 -15 -27   -0.36    1.33
   6 -14 -28    0.17    1.33
   6 -12 -30    2.97    1.76
   6  -8 -31    1.11    1.58
   6  -7 -32   -0.83    1.52
   6  -2 -31   -0.82    1.26
   6   0 -30    0.74    1.18
   6   2 -29    0.03    1.29
   6   5 -26    0.35    1.25
   6   6 -24   -0.31    0.86
   6  10 -16    2.99    0.95
   7  -2 -33    1.47    1.73
   7   0 -32   -0.27    1.51
   7   6 -26   -0.68    1.07
   7  10 -18   -0.11    0.90
   8   3 -31   -0.77    1.15
   8   6 -28    0.83    1.10
   8   7 -26   -0.14    0.94
   8  10 -20   -0.01    0.98
   8  12 -13   -0.53    0.58
   9   9 -24   -0.27    0.89
   9  10 -22    1.45    0.95
   0  -6  -9    0.30    0.69
   0  -6   0   42.69    0.78
   0  -5 -10    7.07    0.99
   0  -4 -11   -0.52    0.67
   0  -3 -12   50.61    2.33
   0  -1 -11  196.24    3.98
   0   0  -9  100.49    2.65
   0   1  -7    2.42    0.79
   1 -11  -9    0.74    0.79
   1 -10 -13    3.04    1.08
   1  -9 -14    5.27    1.12
   1  -6 -17    5.89    1.28
   1  -5 -18   -0.62    0.94
   1  -2 -18    5.93    1.31
   1   0 -17   -0.45    0.90
   1   3 -14    7.29    1.20
   1   5  -7  157.75    2.38
   2 -14 -11    4.29    1.11
   2 -12 -16    0.97    1.00
   2  -7 -21   12.89    1.90
   2  -6 -22    1.70    1.47
   2  -3 -22    4.45    1.35
   2   1 -20    1.28    1.00
   2   4 -17   -0.23    0.99
   2   5 -15    0.63    0.88
   2   6 -13   17.05    1.36
   2   7  -8    5.43    0.62
   3 -17  -7    0.23    0.69
   3 -17  -1    4.43    0.64
   3 -16 -14   -0.46    1.10
   3 -13 -20    1.65    1.56
   3 -12 -21    0.81    1.16
   3 -11 -22    2.11    1.48
   3 -10 -23    6.20    1.64
   3  -9 -24    0.66    1.49
   3  -8 -25    1.44    1.81
   3  -5 -25    0.19    1.40
   3  -2 -25   -0.74    1.10
   3   0 -24    3.01    1.28
   3   2 -23    0.60    1.26
   3   8 -11   -0.13    0.46
   4 -18 -14    2.08    1.21
   4 -17 -18    0.83    1.26
   4  -7 -28    0.68    1.33
   4  -4 -28   -0.95    1.62
   4   5 -22   -0.22    0.96
   4   8 -16    3.38    0.90
   5 -21 -10   -0.07    1.06
   5 -19 -18    0.32    1.08
   5 -16 -24   -1.26    1.15
   5 -15 -25    0.73    1.15
   5 -14 -26    1.92    1.33
   5 -13 -27   -0.13    1.30
   5 -12 -28    0.29    1.39
   5 -11 -29    0.24    1.60
   5  -7 -30    0.33    1.50
   5  -4 -30    0.84    1.23
   5  -1 -30    0.51    1.37
   5   4 -26    0.45    1.31
   6 -23  -7    1.04    0.91
   6 -23  -1   -0.01    0.52
   6 -11 -31    0.71    1.55
   6  -6 -33   -1.32    1.61
   6  -4 -32    2.39    1.62
   6   4 -28   -1.05    1.22
   7   2 -31   -0.83    1.18
   7   5 -28    0.52    0.99
   8  11 -18    1.18    0.99
   9  11 -20   -0.32    0.86
   0  -7  -8   42.02    1.80
   0  -7  -2    9.50    0.63
   0  -6 -12    4.07    1.14
   0  -5 -13   96.74    3.25
   0  -2 -13  179.32    4.17
   0   0 -12   98.82    3.21
   0   1 -10  283.89    4.39
   1 -12  -5    0.69    0.59
   1 -11 -12    1.28    0.92
   1  -4 -19   29.37    2.23
   1  -1 -19   17.28    1.91
   1   2 -16    0.27    0.86
   1   4 -12    6.54    0.90
   2 -15  -7    6.06    1.01
   2 -15  -4   17.01    1.17
   2 -13 -15    0.69    0.93
   2  -5 -23    0.63    1.20
   2  -2 -23    1.48    1.18
   2   0 -22    4.39    1.28
   2   2 -21    2.79    1.30
   2   3 -19   21.44    1.83
   3 -15 -18    0.01    1.21
   3 -14 -19    4.46    1.35
   3  -7 -26    1.49    1.60
   3  -4 -26   -0.62    1.35
   3  -1 -26    1.44    1.67
   3   1 -25    7.27    1.85
   3   4 -22    1.46    1.27
   3   5 -20    1.39    1.29
   3   6 -18  164.02    4.28
   3   7 -16   25.71    1.72
   4 -19 -13    0.88    1.25
   4 -15 -23   -0.39    1.22
   4 -14 -24   -0.46    1.01
   4 -13 -25    1.05    1.34
   4 -12 -26    1.32    1.36
   4 -11 -27    0.30    1.22
   4 -10 -28   -1.40    1.30
   4  -6 -29    1.21    1.32
   4  -3 -29    1.17    1.47
   4  -1 -28    1.44    1.55
   4   1 -27   -0.11    1.32
   4   4 -24    5.28    1.33
   4   9 -14    0.56    0.73
   5 -20 -17    1.12    1.02
   5 -18 -22    0.48    1.14
   5 -17 -23   -0.39    1.02
   5 -10 -30    1.42    1.57
   5  -9 -31    1.44    1.77
   5  -6 -31   -0.71    1.36
   5  -3 -31   -0.23    1.36
   5   1 -29    1.45    1.35
   5   3 -28    1.29    1.47
   5  10 -14   -0.07    0.66
   6 -23 -10   -0.43    0.72
   6  -3 -33    0.86    1.47
   6   1 -31   -0.52    1.10
   6   3 -30    0.30    1.26
   6   8 -23    0.47    1.31
   7   4 -30    1.08    1.12
   7  11 -16   -1.28    0.69
   7  12 -11    0.92    0.49
   0  -8 -10    2.18    0.93
   0  -8  -7   18.47    1.27
   0  -7 -11   -0.76    0.68
   0  -4 -14   99.95    3.33
   0  -3 -15   19.89    1.86
   0  -1 -14  156.46    4.07
   0   2  -8    1.61    0.66
   0   2  -5   -0.52    0.46
   1 -12 -11    0.51    0.81
   1 -12  -2    2.68    0.56
   1 -10 -16    0.41    1.12
   1  -9 -17    7.36    1.39
   1  -8 -18    0.96    1.11
   1  -7 -19   15.95    1.89
   1  -6 -20    6.52    1.52
   1  -3 -20    2.55    1.18
   1   1 -18    7.42    1.33
   1   5 -10   12.86    0.99
   2 -14 -14    1.95    1.16
   2 -12 -19    0.69    1.32
   2 -11 -20    0.22    1.28
   2 -10 -21   -0.16    1.36
   2  -9 -22   -0.64    1.41
   2  -8 -23   12.71    1.95
   2  -7 -24    0.54    1.75
   2  -4 -24    3.56    1.39
   2  -1 -24    4.14    1.36
   2   1 -23   -0.14    1.25
   2   7 -11   18.30    1.16
   3 -17 -13    1.46    1.12
   3 -16 -17    2.71    1.42
   3 -13 -23   -1.21    1.43
   3 -12 -24   -0.75    1.49
   3 -11 -25    1.05    1.67
   3 -10 -26    1.30    1.63
   3  -6 -27   -0.34    1.48
   3  -5 -28    2.26    1.94
   3  -3 -27    2.58    1.60
   3   3 -24    0.83    1.42
   4 -18 -17    0.35    0.86
   4 -16 -22    0.55    1.03
   4  -9 -29   -0.77    1.20
   4  -8 -30    3.59    1.87
   4  -5 -30    0.77    1.43
   4  -2 -30    0.68    1.39
   4   0 -29    1.07    1.57
   4   3 -26    0.66    1.14
   5 -19 -21   -0.42    1.01
   5  -8 -32   -1.68    1.37
   5  -5 -32    0.42    1.47
   5  -2 -32    0.09    1.38
   5   0 -31    2.87    1.37
   5   2 -30    2.89    1.48
   5   6 -25    0.54    1.17
   5   7 -23    0.43    1.16
   5   8 -21    5.38    1.30
   6   0 -33    0.43    1.59
   6   6 -27    0.40    1.23
   6   7 -25    0.30    1.09
   6   9 -21    2.73    1.11
   6  11 -14    0.63    0.70
   7   6 -29    0.90    1.11
   7   7 -27    0.13    0.98
   7   8 -25    0.64    1.17
   7   9 -23   -0.91    0.85
   7  10 -21    0.25    1.12
   8   9 -25   -0.17    0.91
   8  10 -23   -0.46    0.99
   9  12 -18   -0.34    0.83
   0  -7 -14    0.00    1.05
   0  -6 -15    2.36    1.03
   0  -5 -16    0.72    1.19
   0  -2 -16   -0.01    0.98
   0   0 -15   73.99    2.95
   0   2 -11  137.89    3.18
   1 -11 -15    1.67    0.96
   1  -5 -21   12.89    1.81
   1  -4 -22    0.04    1.40
   1  -2 -21    8.54    1.49
   1   0 -20   33.60    2.32
   1   2 -19    0.27    1.09
   1   3 -17    0.08    0.84
   1   4 -15    7.28    1.09
   2 -15 -13    1.78    1.06
   2 -14 -17   -0.03    1.15
   2 -13 -18   -0.76    0.95
   2  -6 -25    0.12    1.47
   2  -5 -26    0.28    1.69
   2  -3 -25   -1.22    1.28
   2   3 -22    3.50    1.36
   2   4 -20   10.23    1.46
   2   5 -18   13.56    1.47
   2   6 -16   65.48    2.58
   3 -18  -9    3.06    1.05
   3 -18  -6    0.68    0.83
   3 -15 -21   -0.39    1.31
   3 -14 -22    0.15    1.22
   3  -9 -27   -0.67    1.21
   3  -8 -28    0.58    1.22
   3  -4 -29    0.37    1.61
   3  -2 -28    1.22    1.56
   3   0 -27    0.27    1.38
   3   2 -26   -1.01    1.43
   3   8 -14   21.11    1.37
   4 -20  -9    1.27    1.04
   4 -20  -6    1.02    0.82
   4 -19 -16    0.31    1.07
   4 -18 -20    0.75    1.11
   4 -17 -21   -0.17    0.95
   4 -14 -27    0.09    1.44
   4 -13 -28    1.07    1.56
   4 -12 -29   -0.01    1.53
   4  -7 -31    0.70    1.55
   4  -4 -31   -0.61    1.31
   4   2 -28    0.54    1.32
   4   5 -25    1.32    1.42
   4   6 -23    2.01    1.03
   4   7 -21    0.85    0.87
   4   8 -19   11.21    1.48
   5 -22  -9   -0.06    0.90
   5 -22  -6   -0.73    0.76
   5 -21 -16    0.16    1.03
   5  -7 -33   -1.32    1.40
   5  -4 -33    0.47    1.46
   5   4 -29   -0.78    1.16
   5   5 -27    0.44    0.95
   5   9 -19    2.11    0.98
   6   2 -32    0.54    1.33
   6   5 -29    1.33    1.18
   6  10 -19    0.20    0.92
   8  12 -16    0.51    0.75
   0  -9 -12   13.03    1.49
   0  -9  -9    0.42    0.78
   0  -8 -13   -0.53    0.81
   0  -4 -17    3.87    1.20
   0  -3 -18    0.64    1.08
   0  -1 -17   -0.45    0.93
   0   3  -9   44.54    1.70
   1 -13 -10    0.33    0.79
   1 -12 -14    8.52    1.29
   1 -11 -18   32.48    2.54
   1 -10 -19    2.12    1.23
   1  -9 -20    7.22    1.58
   1  -8 -21    0.54    1.25
   1  -7 -22    2.29    1.37
   1  -6 -23    5.12    1.91
   1  -3 -23    0.21    1.30
   1  -1 -22    3.25    1.21
   1   1 -21    9.20    1.47
   1   5 -13   -0.28    0.57
   2 -15  -1   11.47    0.76
   2 -12 -22    0.47    1.43
   2 -11 -23   -0.65    1.38
   2 -10 -24    1.89    1.58
   2  -9 -25   -0.33    1.46
   2  -8 -26    2.21    1.87
   2  -4 -27    1.08    1.77
   2  -2 -26    2.64    1.55
   2   0 -25    1.77    1.25
   2   2 -24    2.24    1.19
   2   7 -14    4.74    0.91
   3 -17 -16    0.34    0.91
   3 -16 -20    0.25    1.29
   3  -7 -29    1.25    1.31
   3  -6 -30    2.27    1.58
   3  -3 -30   -1.33    1.24
   3  -1 -29    1.32    1.49
   3   1 -28    0.73    1.66
   3   4 -25    1.79    1.37
   3   5 -23    1.02    1.05
   3   6 -21   45.09    2.54
   3   7 -19   -0.98    0.94
   4 -20  -3    0.46    0.64
   4 -16 -25    0.18    1.35
   4 -15 -26    0.51    1.30
   4 -11 -30    0.97    1.49
   4 -10 -31   -1.01    1.39
   4  -9 -32   -0.49    1.69
   4  -6 -32   -0.18    1.44
   4  -3 -32    2.40    1.52
   4  -1 -31    1.02    1.26
   4   1 -30    0.03    1.24
   4   4 -27    2.15    1.35
   4   9 -17    2.77    1.01
   4  10  -9    0.74    0.36
   5 -22  -3   -0.25    0.63
   5  -3 -34    0.28    1.48
   5  -1 -33    0.33    1.43
   5   1 -32    2.24    1.44
   5   3 -31   -1.21    1.19
   5  10 -17    0.46    0.75
   6   4 -31   -1.11    1.13
   7  11 -19    4.13    1.12
   8  11 -21    0.21    0.96
   9  13 -13    0.46    0.46
   0  -9 -15    3.75    1.21
   0  -8 -16    1.88    0.99
   0  -7 -17   13.06    1.59
   0  -6 -18   -0.73    0.93
   0  -5 -19    7.20    1.42
   0  -2 -19    0.43    1.01
   0   0 -18   16.82    1.71
   0   1 -16   30.44    2.00
   0   2 -14   -0.13    0.83
   0   3 -12  337.15    5.03
   0   3  -6  140.37    2.23
   1 -13 -13   -0.17    0.93
   1 -13  -4    8.67    0.85
   1 -12 -17    8.62    1.62
   1  -5 -24   -0.48    1.15
   1  -2 -24    3.17    1.46
   1   0 -23    0.58    1.06
   1   3 -20    4.87    1.33
   1   4 -18    5.88    1.19
   1   5 -16    4.26    1.10
   2 -16 -12    6.61    1.29
   2 -16  -6    0.15    0.73
   2 -15 -16    2.04    1.03
   2 -14 -20    0.85    1.50
   2 -13 -21   -0.98    1.22
   2  -7 -27    0.66    1.58
   2  -6 -28    1.38    1.73
   2  -3 -28    0.83    1.57
   2  -1 -27   -0.70    1.16
   2   1 -26    1.20    1.23
   2   4 -23    0.87    1.25
   2   5 -21    5.57    1.42
   2   6 -19   19.07    1.82
   3 -18 -15    1.97    1.18
   3 -18  -3    0.95    0.66
   3 -17 -19    0.30    1.21
   3 -15 -24    0.35    1.19
   3 -14 -25    1.35    1.18
   3 -13 -26    0.46    1.15
   3 -12 -27    0.77    1.22
   3 -11 -28    2.50    1.54
   3 -10 -29   -0.92    1.29
   3  -9 -30    1.38    1.74
   3  -5 -31    2.42    1.57
   3   0 -30    0.31    1.38
   3   3 -27    0.87    1.31
   3   8 -17    1.47    0.88
   3   9  -9    0.26    0.37
   4 -20 -15    0.53    1.12
   4 -19 -19    1.11    1.07
   4 -17 -24    0.26    1.17
   4  -8 -33    0.19    1.41
   4  -5 -33    0.65    1.47
   4  -2 -33   -0.79    1.50
   4   0 -32   -1.02    1.18
   4   3 -29    0.89    1.30
   4   6 -26    1.20    1.34
   4   7 -24   -0.04    1.20
   4  10 -12    0.31    0.50
   5   0 -34    1.29    1.50
   5   2 -33    0.07    1.38
   5   6 -28    4.10    1.49
   5   7 -26   -0.04    1.13
   5   8 -24    0.41    1.14
   5  11  -9    0.01    0.31
   6   6 -30    1.42    1.23
   6   7 -28   -0.09    1.01
   6   8 -26    0.85    1.07
   6   9 -24    0.98    1.01
   6  11 -17    1.73    0.89
   7   9 -26    0.77    1.05
   7  12 -14   -0.03    0.60
  -1  -3 -10  338.50    5.09
   0 -10 -14   -0.27    0.93
   0 -10 -11   11.06    1.22
   0  -9  -3    0.71    0.47
   0  -8  -1  236.85    2.33
   0  -7 -20    7.58    1.75
   0  -4 -20    5.83    1.41
   0  -3 -21    2.97    1.25
   0  -1 -20   35.17    2.39
   0   1 -19   16.63    1.85
   0   2 -17   68.16    2.86
   0   3 -15    0.69    1.01
   1 -13 -16    3.02    1.29
   1 -11 -21    2.70    1.64
   1 -10 -22   10.23    1.90
   1  -9 -23    1.19    1.28
   1  -8 -24   -0.39    1.45
   1  -7 -25    1.79    1.58
   1  -4 -25    8.20    1.71
   1  -3 -26    3.60    1.86
   1  -1 -25    7.53    1.58
   1   1 -24    4.03    1.49
   1   2 -22    3.35    1.17
   1   6 -11    1.11    0.61
   1   6  -8  112.25    2.12
   2 -16 -15    0.53    1.16
   2 -15 -19    1.94    1.41
   2 -13 -24    0.11    1.31
   2 -12 -25   -0.36    1.29
   2 -11 -26    0.20    1.12
   2 -10 -27   -1.16    1.07
   2  -9 -28    0.49    1.41
   2  -5 -29   -0.76    1.14
   2  -2 -29    0.82    1.68
   2   0 -28    2.37    1.57
   2   3 -25   -0.85    0.96
   2   7 -17   61.37    2.58
   3 -18 -18   -0.21    1.11
   3 -16 -23    0.51    1.21
   3  -7 -32    2.82    1.85
   3  -4 -32   -0.82    1.36
   3  -2 -31    0.66    1.21
   3   2 -29   -0.33    1.25
   3   5 -26   -0.24    1.35
   3   6 -24    3.92    1.39
   3   7 -22    1.23    1.10
   3   9 -12    3.88    0.66
   4 -20 -18   -0.01    0.92
   4  -4 -34   -0.56    1.43
   4  -1 -34    0.68    1.60
   4   2 -31    0.82    1.19
   4   4 -30    2.31    1.37
   4   5 -28    2.52    1.31
   4   8 -22    0.90    1.11
   5   4 -32    0.33    1.40
   5   5 -30    1.45    1.23
   5   9 -22    0.67    1.01
   5  11 -12    1.24    0.54
   6  10 -22    1.32    1.24
   7  10 -24    1.40    1.07
   8  12 -19    2.12    0.93
  -1  -5 -14    9.32    1.43
  -1  -5 -11    6.63    1.07
  -1  -5  -8    7.18    0.96
  -1  -4 -15    1.99    1.18
  -1  -4 -12  220.88    4.53
  -1  -4  -9    2.51    0.74
  -1  -3 -13    0.00    0.90
  -1  -3  -7    0.24    0.74
  -1  -2 -14  103.47    3.33
  -1  -2 -11    8.23    1.12
  -1  -2  -8   21.85    1.31
  -1  -1 -12   94.35    2.97
  -1  -1  -9  403.95    5.12
   0 -11 -13    0.64    0.92
   0 -11 -10    2.70    0.86
   0 -10 -17    1.72    1.24
   0  -9 -18    2.55    1.18
   0  -8 -19    3.68    1.31
   0  -6 -21    0.06    1.23
   0  -5 -22    7.84    1.66
   0  -4 -23    9.87    2.03
   0  -2 -22    2.55    1.22
   0   0 -21   20.35    1.94
   0   4 -13    0.13    0.81
   0   4 -10   35.67    1.56
   1 -14 -15   -0.53    1.00
   1 -14 -12    6.00    1.22
   1 -14  -6    1.95    0.71
   1 -13 -19   -1.31    1.28
   1 -12 -20    0.74    1.13
   1  -6 -26    2.56    1.65
   1  -5 -27    0.00    1.51
   1  -2 -27    3.58    1.86
   1   0 -26    4.25    1.69
   1   3 -23    0.72    1.23
   1   4 -21    1.01    1.20
   1   5 -19    0.62    1.10
   1   6 -14   11.35    1.20
   2 -16 -18    0.60    1.23
   2 -16  -3    0.18    0.60
   2 -14 -23   -1.24    1.04
   2  -8 -29   -0.26    1.18
   2  -7 -30    2.19    1.42
   2  -4 -30   -0.17    1.16
   2  -1 -30   -0.10    1.33
   2   2 -27    1.33    1.37
   2   5 -24   -0.33    1.18
   2   8 -12    1.37    0.64
   2   8  -9   54.33    1.49
   3 -19 -14    1.37    1.03
   3 -19  -8    2.00    0.99
   3 -17 -22    0.86    1.18
   3 -15 -27    0.72    1.39
   3 -14 -28    0.32    1.48
   3 -13 -29    0.05    1.31
   3 -12 -30    1.65    1.52
   3 -11 -31    0.37    1.37
   3  -6 -33    0.01    1.44
   3  -3 -33    0.81    1.45
   3  -1 -32    1.42    1.42
   3   1 -31   -0.06    1.11
   3   4 -28    1.44    1.29
   3   8 -20    8.69    1.36
   3   9 -15    0.07    0.71
   4 -21 -11   -0.18    0.89
   4 -21  -8    0.69    0.87
   4   1 -33    0.42    1.35
   4   3 -32    2.84    1.72
   4   9 -20   10.67    1.42
   4  10 -15    0.62    0.70
   5 -23  -8    0.74    0.88
   5  10 -20    0.52    0.95
   7  11 -22    1.69    1.13
   7  12 -17    0.65    0.74
   9  13 -16    1.33    0.64
  -1  -7 -12    0.99    1.00
  -1  -6 -16    1.34    1.18
  -1  -6 -13    3.31    1.01
  -1  -6 -10   18.65    1.39
  -1  -5 -17    6.26    1.42
  -1  -4  -6  438.65    4.72
  -1  -3 -16   -0.33    0.93
  -1  -2 -17   43.65    2.49
  -1  -1 -15   87.81    3.16
  -1   0 -13  210.37    4.42
  -1   0 -10  285.62    4.52
   0 -11 -16   -0.33    1.07
   0  -9 -21    0.67    1.41
   0  -8 -22    8.77    1.68
   0  -7 -23    3.93    1.89
   0  -6 -24    0.26    1.72
   0  -3 -24    0.83    1.21
   0  -1 -23    3.54    1.26
   0   1 -22    1.91    1.11
   0   2 -20    1.65    1.00
   0   3 -18   30.61    2.05
   0   4 -16   35.02    2.06
   0   4  -7   53.23    1.49
   1 -14 -18    0.53    1.19
   1 -12 -23    0.63    1.54
   1 -11 -24   -0.23    1.34
   1 -10 -25    0.35    1.33
   1  -9 -26    0.40    1.39
   1  -8 -27    2.77    1.60
   1  -7 -28   -0.16    1.40
   1  -4 -28    1.87    1.63
   1  -1 -28    0.61    1.71
   1   2 -25   -0.36    1.06
   1   6 -17    5.95    1.20
   2 -17 -14   -0.72    0.98
   2 -17  -8    0.80    0.78
   2 -15 -22    1.15    1.10
   2 -13 -27    2.15    1.54
   2 -12 -28    2.44    1.64
   2 -11 -29    1.39    1.64
   2 -10 -30    1.20    1.77
   2  -6 -31    2.06    1.56
   2  -5 -32    0.08    1.46
   2  -3 -31   -0.81    1.09
   2   1 -29    0.27    1.33
   2   3 -28    2.88    1.68
   2   4 -26    1.04    1.11
   2   6 -22   -0.21    0.93
   2   7 -20    0.63    1.08
   2   8 -15    2.07    0.81
   3 -19 -17    1.23    1.03
   3 -19  -5    0.64    0.74
   3 -18 -21    0.52    1.11
   3  -5 -34   -0.60    1.39
   3  -2 -34    0.54    1.45
   3   0 -33    0.37    1.37
   3   3 -30    1.83    1.16
   4 -21  -5    0.01    0.69
   4   6 -29    2.14    1.32
   4   7 -27    0.19    1.20
   4   8 -25   -1.06    1.07
   5   6 -31    0.26    1.19
   5   7 -29    0.62    1.07
   5   8 -27    0.31    1.05
   5   9 -25    0.46    1.01
   5  11 -15    0.73    0.64
   6   9 -27   -0.31    0.84
   6  11 -20   -0.77    0.91
  -1  -8 -14    8.95    1.40
  -1  -8 -11   -0.87    0.82
  -1  -7 -15    2.04    1.05
  -1  -7  -9   15.74    1.25
  -1  -6  -7    1.83    0.59
  -1  -4 -18    1.23    0.99
  -1  -3 -19    0.88    1.02
  -1  -2 -20    1.58    1.29
  -1  -2  -5    8.49    0.82
  -1  -1 -18   16.66    1.76
  -1  -1  -6   61.80    1.75
  -1   0 -16   32.63    2.11
  -1   0  -7    3.67    0.84
  -1   1 -14  148.72    3.85
  -1   1 -11  197.29    3.87
   0 -12 -15    1.16    1.11
   0 -12 -12    3.54    1.04
   0 -11 -19    0.45    1.29
   0 -10 -20    1.94    1.21
   0  -5 -25    3.00    1.61
   0  -4 -26    1.18    1.72
   0  -2 -25    3.33    1.35
   0   0 -24    0.33    1.07
   0   3 -21   10.61    1.62
   1 -15 -14    1.05    1.11
   1 -15  -8    0.58    0.80
   1 -13 -22   -0.47    1.13
   1  -6 -29    1.04    1.26
   1  -5 -30    0.51    1.41
   1  -3 -29   -1.79    1.32
   1   0 -29   -0.01    1.66
   1   1 -27    1.50    1.46
   1   3 -26   -0.04    1.45
   1   4 -24    4.01    1.42
   1   5 -22   -0.75    1.14
   1   6  -5   46.38    0.97
   2 -17 -17    1.21    1.15
   2 -17  -5    1.53    0.70
   2 -16 -21    0.60    0.99
   2 -15 -25    0.62    1.36
   2 -14 -26    0.74    1.26
   2  -9 -31   -0.25    1.46
   2  -8 -32    0.54    1.52
   2  -7 -33    0.43    1.59
   2  -4 -33    1.01    1.48
   2   0 -31    0.24    1.11
   2   2 -30   -0.54    1.05
   2   8 -18    0.77    1.09
   3 -19 -20    1.11    1.08
   3   2 -32    0.60    1.29
   3   4 -31    0.34    1.25
   3   5 -29   -0.06    1.30
   3   6 -27   -0.27    1.01
   3   7 -25    0.77    1.14
   3   8 -23    0.77    1.16
   3   9 -18    5.98    1.15
   4   4 -33    3.03    1.66
   4   5 -31   -0.04    1.03
   4   9 -23    1.35    1.11
   4  10 -18    0.72    0.78
   5 -23  -5    0.13    0.67
   5  10 -23    1.79    1.23
   6  10 -25   -0.53    0.99
   6  12 -12    3.38    0.57
  -1  -9 -13   -0.42    0.85
  -1  -8 -17   -1.08    1.05
  -1  -8  -8    2.63    0.80
  -1  -7 -18   -0.46    0.93
  -1  -6 -19    3.49    1.25
  -1  -5 -20    2.02    1.23
  -1  -4 -21   20.57    2.11
  -1  -3 -22   -0.05    1.38
  -1  -1 -21    0.21    1.00
  -1   0 -19   18.41    1.82
  -1   1 -17   -0.92    0.88
  -1   1  -8   37.99    1.60
  -1   2 -15   95.30    3.16
  -1   2 -12   99.09    2.86
   0 -12 -18    1.77    1.28
   0 -11 -22    0.85    1.57
   0 -10 -23    2.69    1.53
   0  -9 -24    0.30    1.43
   0  -8 -25    0.18    1.32
   0  -7 -26   16.14    2.33
   0  -6 -27   -1.60    1.69
   0  -3 -27    2.48    1.60
   0  -1 -26    3.23    1.59
   0   1 -25    9.54    1.65
   0   2 -23    2.61    1.18
   0   4 -19    1.75    0.96
   0   5 -17    4.33    1.19
   0   5 -14    2.43    0.77
   0   5 -11    2.79    0.67
   1 -15 -17    0.36    0.91
   1 -14 -21    2.43    1.28
   1 -13 -25   -0.56    1.15
   1 -13  -1    1.27    0.41
   1 -12 -26    0.80    1.14
   1 -11 -27    0.13    1.27
   1 -10 -28    0.45    1.34
   1  -9 -29    1.83    1.49
   1  -8 -30   -0.42    1.35
   1  -7 -31    1.97    1.72
   1  -4 -31    1.19    1.31
   1  -2 -30    0.38    1.15
   1   2 -28   -0.49    1.35
   1   6 -20   -0.32    0.88
   1   7 -15   50.14    2.16
   1   7 -12    1.25    0.63
   2 -18 -16    0.14    1.12
   2 -18 -10    0.24    0.91
   2 -17 -20    0.08    1.01
   2 -16 -24   -0.36    1.14
   2  -3 -34    2.11    1.45
   2  -1 -33   -0.11    1.33
   2   1 -32   -0.37    1.08
   2   4 -29    0.47    1.44
   2   5 -27    0.87    1.09
   2   6 -25    3.05    1.16
   2   7 -23    1.16    1.18
   3 -20 -16    0.24    0.96
   3 -20 -10   -0.53    0.95
   3   1 -34    1.04    1.42
   3   3 -33   -0.32    1.37
   4 -22 -10    0.08    0.86
   5  11 -18   -0.12    0.72
   6  11 -23    2.08    1.09
   6  12 -15    0.76    0.64
   7  12 -20    0.27    0.85
   8  13 -14    0.11    0.44
  -1  -9 -19    2.88    1.44
  -1  -9 -16   -0.57    0.80
  -1  -9 -10   -0.10    0.81
  -1  -8 -20    7.31    1.52
  -1  -7 -21    6.40    1.56
  -1  -6 -22   21.33    2.22
  -1  -5 -23    1.19    1.49
  -1  -4 -24    0.99    1.50
  -1  -3  -4 1657.81    7.60
  -1  -2 -23    0.36    1.09
  -1   0 -22    3.78    1.23
  -1   1 -20   32.88    2.28
  -1   2 -18   14.71    1.60
  -1   2  -9  394.82    4.79
  -1   3 -16   29.58    2.02
  -1   3 -13   57.67    2.34
   0 -13 -17    3.58    1.34
   0 -13 -14    9.83    1.48
   0 -13 -11    6.91    1.14
   0 -12 -21   -0.23    1.41
   0 -12  -6    1.99    0.66
   0 -11  -4    3.85    0.65
   0 -10  -2    0.87    0.43
   0  -9 -27    1.14    1.45
   0  -5 -28    0.59    1.58
   0  -4 -29    0.09    1.50
   0  -2 -28    0.35    1.51
   0   0 -27    8.42    1.87
   0   2 -26    2.43    1.51
   0   3 -24    0.51    1.04
   0   4 -22    1.41    1.04
   0   5 -20   31.13    2.24
   0   5  -8   -0.73    0.50
   1 -16 -16    0.19    1.16
   1 -16 -13    0.93    1.01
   1 -15 -20    0.51    1.09
   1 -14 -24    1.39    1.24
   1 -14  -3   12.54    0.87
   1  -6 -32    0.71    1.48
   1  -5 -33   -1.20    1.56
   1  -3 -32   -0.17    1.34
   1  -1 -31    0.30    1.10
   1   1 -30   -1.01    1.05
   1   3 -29   -0.32    1.47
   1   4 -27   -0.04    1.47
   1   5 -25   -0.28    0.95
   1   6 -23   16.31    1.93
   1   7 -18  180.34    4.37
   1   7  -9   17.78    0.98
   2 -18 -19    0.37    0.97
   2 -17 -23    0.21    1.12
   2   0 -34   -0.28    1.33
   2   2 -33   -1.18    1.33
   2   3 -31    1.77    1.23
   2   8 -21    5.13    1.30
   2   8  -6   37.01    0.80
   3 -20  -7    0.79    0.82
   3   5 -32   -0.71    1.25
   3   6 -30    1.64    1.24
   3   7 -28    0.53    1.23
   3   8 -26   -0.64    1.08
   3   9 -21    2.03    1.00
   4   7 -30    0.07    0.97
   4   8 -28   -0.08    0.98
   4   9 -26    0.78    1.06
   4  10 -21    1.90    0.99
   5   9 -28    0.68    0.95
   5  11 -21   -0.78    0.98
   6  12 -18   -0.39    0.76
   8  13 -17    0.95    0.65
  -1 -10 -18    3.27    1.35
  -1 -10 -15    0.54    0.81
  -1 -10 -12   -0.25    0.80
  -1  -9 -22    9.88    2.04
  -1  -8 -23   -0.72    1.41
  -1  -7 -24    0.48    1.45
  -1  -6 -25    0.35    1.71
  -1  -5 -26    0.89    1.79
  -1  -3 -25   -0.03    1.16
  -1  -2 -26   -1.45    1.57
  -1  -1 -24    3.30    1.45
  -1   1 -23    1.64    1.11
  -1   2 -21   -0.27    0.93
  -1   3 -19    1.70    1.17
  -1   3 -10    8.05    1.07
   0 -13 -20   -0.23    1.21
   0 -12 -24    2.48    1.55
   0 -11 -25    0.64    1.24
   0 -10 -26    0.15    1.10
   0  -8 -28    1.56    1.27
   0  -7 -29    0.26    1.20
   0  -6 -30    0.42    1.24
   0  -3 -30    0.08    1.15
   0  -1 -29    4.13    1.71
   0   1 -28    1.73    1.47
   0   6 -15   11.34    1.28
   0   6 -12    0.38    0.64
   1 -16 -19    1.67    1.26
   1 -15 -23    1.01    1.04
   1 -15  -5    9.41    0.95
   1 -13 -28    0.41    1.47
   1 -12 -29    0.40    1.34
   1 -11 -30    0.19    1.41
   1 -10 -31   -0.73    1.34
   1  -9 -32    0.52    1.50
   1  -4 -34   -0.91    1.58
   1  -2 -33   -2.15    1.22
   1   0 -32    1.27    1.35
   1   2 -31    0.80    1.12
   1   7 -21    0.30    1.10
   2 -18  -7   -0.02    0.76
   2   4 -32    1.03    1.43
   2   5 -30   -0.12    1.01
   2   6 -28   -1.27    1.01
   2   7 -26    0.50    1.19
   2   9 -16   11.92    1.19
   2   9 -13   14.54    1.08
   3   9 -24    0.26    1.07
   3  10 -16    5.70    0.99
   3  10 -13   -0.33    0.45
   4 -22  -7    0.19    0.76
   4  10 -24   -0.73    1.09
   4  11 -16    1.06    0.79
   4  11 -13    1.78    0.62
   5  10 -26   -0.13    0.95
  -2  -6 -17    1.27    1.14
  -2  -6 -14   44.21    2.42
  -2  -5 -18    1.89    1.05
  -2  -5 -15   -0.23    0.85
  -2  -5 -12    1.41    1.00
  -2  -4 -19    0.38    1.01
  -2  -4 -16    7.80    1.32
  -2  -4 -13    8.58    1.22
  -2  -3 -20   11.37    1.83
  -2  -3 -17   -0.11    0.95
  -2  -3 -14    4.12    1.05
  -2  -3 -11  100.14    3.00
  -2  -2 -18   -1.47    0.95
  -2  -2 -15    6.70    1.22
  -2  -2 -12   19.15    1.50
  -2  -1 -19    0.77    1.20
  -2  -1 -16   29.90    2.06
  -2  -1 -13   60.63    2.49
  -2   0 -17   70.21    3.08
  -2   0 -14   -1.81    1.09
  -1 -11 -17    2.06    1.22
  -1 -11 -14    0.95    0.98
  -1 -10 -21    0.36    1.32
  -1 -10  -9    3.04    0.87
  -1  -4 -27    0.04    1.49
  -1  -3 -28    0.87    1.80
  -1  -1 -27   -1.69    1.59
  -1   0 -25    6.55    1.54
  -1   2 -24    4.44    1.50
  -1   3 -22   -0.24    1.16
  -1   4 -17    3.11    1.01
  -1   4 -14   61.09    2.37
   0 -14 -19    0.66    1.33
   0 -14 -16    0.45    0.90
   0 -14 -13    8.68    1.35
   0 -13 -23   -0.40    1.28
   0 -11 -28    0.03    1.42
   0 -10 -29    0.16    1.53
   0  -9 -30   -0.60    1.50
   0  -8 -31    2.58    1.73
   0  -5 -31    1.58    1.50
   0  -4 -32    1.48    1.49
   0  -2 -31   -0.12    1.16
   0   0 -30    0.94    1.16
   0   2 -29    0.46    1.60
   0   3 -27    1.24    1.39
   0   3  -3  169.13    1.55
   0   4 -25   -1.14    1.12
   0   5 -23   10.94    1.55
   0   6 -21   21.95    1.99
   0   6 -18    1.35    0.90
   1 -17 -18   -0.83    1.02
   1 -17 -15    1.02    1.08
   1 -16 -22    0.09    1.08
   1 -16  -7    1.17    0.77
   1 -14 -27    0.69    1.29
   1  -1 -34   -0.56    1.24
   1   1 -33   -0.68    1.21
   1   4 -30   -0.73    1.21
   1   5 -28   -0.01    1.24
   1   6 -26   -0.04    1.33
   1   7 -24   14.45    1.84
   1   8 -16   43.42    2.07
   1   8 -13    0.39    0.70
   2 -19 -18    0.22    0.89
   2 -19 -15    0.42    1.12
   2   3 -34    0.24    1.28
   2   8 -24    0.42    0.92
   2   9 -19   11.95    1.37
   3 -21 -12   -0.75    0.85
   3 -19  -2    1.47    0.53
   3   7 -31   -0.10    1.15
   3  10 -19   12.13    1.36
   3  10 -10    6.74    0.60
   4   9 -29    0.12    0.95
   4  11 -19    0.31    0.85
   5  11 -24    0.33    1.09
   6  12 -21    0.79    0.93
  -2  -7 -19   -0.95    1.20
  -2  -7 -16    0.60    0.88
  -2  -7 -13    7.50    1.31
  -2  -6 -20   15.24    1.89
  -2  -6 -11    4.04    1.08
  -2  -5 -21    3.24    1.40
  -2  -4 -22   23.62    2.27
  -2  -4 -10  208.16    4.07
  -2  -3 -23   -0.73    1.57
  -2  -2 -21    6.52    1.43
  -2  -1 -22    1.20    1.11
  -2  -1 -10    7.27    1.14
  -2   0 -20    1.43    1.03
  -2   0 -11  129.29    3.26
  -2   1 -18    7.27    1.35
  -2   1 -15  111.72    3.46
  -1 -12 -16    3.01    1.27
  -1 -11 -23    0.60    1.49
  -1 -11 -20   -0.18    1.03
  -1 -11 -11    0.11    0.77
  -1 -10 -24    1.70    1.39
  -1  -9 -25    1.26    1.41
  -1  -8 -26    3.73    1.58
  -1  -7 -27    1.66    1.48
  -1  -6 -28    0.20    1.14
  -1  -5 -29   -0.32    1.16
  -1  -2 -29   -0.21    1.45
  -1   0 -28    1.96    1.54
  -1   1 -26    2.22    1.30
  -1   1  -5  119.26    2.06
  -1   4 -20   10.49    1.43
  -1   4 -11  153.67    3.20
   0 -15 -18    1.11    1.25
   0 -15 -15    2.25    1.22
   0 -14 -22    0.39    1.15
   0 -13 -26    2.58    1.39
   0 -12 -27    0.32    1.32
   0  -7 -32   -0.05    1.46
   0  -6 -33    0.64    1.49
   0  -3 -33    1.02    1.43
   0  -1 -32   -0.70    1.25
   0   1 -31    0.77    1.27
   0   4 -28   -0.48    1.47
   0   5 -26    3.59    1.59
   1 -17 -21    1.67    1.16
   1   2 -34    0.31    1.46
   1   3 -32   -0.80    1.17
   1   8 -19    1.71    0.93
   2 -19  -9    0.39    0.88
   2   5 -33    0.28    1.36
   2   6 -31    0.73    1.06
   2   7 -29    0.19    1.19
   2   8 -27   -0.97    1.07
   2   9 -22    3.34    1.20
   2   9 -10    3.73    0.55
   3 -21  -9   -0.54    0.84
   3   8 -29   -0.38    0.83
   3   9 -27    1.16    1.15
   3  10 -22   -0.32    0.91
   4  10 -27   -0.50    0.85
   4  11 -22   -0.20    1.08
   5  12 -16   -0.34    0.71
   7  13 -18    0.30    0.71
   7  13 -15   -0.12    0.53
  -2  -8 -21    0.27    1.41
  -2  -8 -18    9.09    1.48
  -2  -8 -15    3.74    1.04
  -2  -7 -22    0.68    1.27
  -2  -6 -23   -0.26    1.44
  -2  -5 -24    0.92    1.29
  -2  -5  -9   15.33    1.23
  -2  -4 -25    0.53    1.49
  -2  -3 -26    2.76    1.84
  -2  -3  -8   11.81    1.14
  -2  -2 -24    0.57    1.19
  -2  -2  -9    1.42    0.76
  -2  -1 -25    0.15    1.44
  -2   0 -23    2.77    1.25
  -2   1 -21   10.16    1.52
  -2   1 -12    1.77    0.94
  -2   2 -19    1.48    1.04
  -2   2 -16   -0.36    0.88
  -1 -12 -22    1.02    1.45
  -1 -12 -19    3.33    1.22
  -1 -12 -13   -0.73    0.86
  -1 -10 -27   -0.86    1.21
  -1  -9 -28    0.08    1.13
  -1  -8 -29   -0.39    1.15
  -1  -7 -30   -0.67    1.33
  -1  -6 -31   -0.33    1.53
  -1  -4 -30    0.11    1.21
  -1  -3 -31    2.07    1.35
  -1  -1 -30    0.91    1.31
  -1   0  -4   43.84    1.19
  -1   1 -29    0.85    1.46
  -1   2 -27   -0.38    1.29
  -1   2  -6   62.34    1.60
  -1   3 -25    0.72    1.10
  -1   4 -23    2.58    1.15
  -1   5 -21   -0.30    1.11
  -1   5 -18    4.28    1.04
  -1   5 -15    0.37    0.72
   0 -15 -21   -0.30    1.11
   0 -14 -25    0.65    1.05
   0  -5 -34   -0.27    1.46
   0  -2 -34   -0.56    1.33
   0   0 -33   -1.46    1.15
   0   2 -32   -0.52    1.02
   0   3 -30   -0.91    1.04
   0   6 -24    1.82    1.08
   0   6  -9  202.55    3.04
   0   7 -19   32.48    2.16
   0   7 -16   31.69    1.79
   0   7 -13   15.01    1.20
   1 -18 -17   -1.17    0.91
   1 -17  -9    1.29    0.86
   1   4 -33   -0.19    1.37
   1   5 -31    0.82    1.07
   1   6 -29    0.36    1.16
   1   7 -27    1.48    1.36
   1   8 -22    3.77    1.06
   1   8 -10   27.66    1.21
   2   9 -25   -0.63    1.10
   3 -20  -4    0.09    0.58
   3  10 -25    0.94    1.01
   5  12 -19    2.17    0.92
  -2  -9 -23    2.82    1.69
  -2  -9 -20    0.63    1.07
  -2  -9 -17    5.43    1.23
  -2  -9 -14   -0.55    0.86
  -2  -8 -24    0.28    1.42
  -2  -8 -12   19.64    1.58
  -2  -7 -25   -1.56    1.37
  -2  -7 -10  158.14    3.68
  -2  -6 -26    4.31    1.54
  -2  -5 -27    3.44    1.69
  -2  -4 -28    2.03    1.73
  -2  -2 -27   -0.34    1.42
  -2   0 -26    1.56    1.45
  -2   1 -24    2.91    1.39
  -2   2 -22    3.79    1.22
  -2   3 -20    0.52    1.13
  -2   3 -17   40.02    2.25
  -1 -13 -21    1.51    1.35
  -1 -13 -18    1.51    1.07
  -1 -13 -15    2.97    1.19
  -1 -12 -25    2.35    1.37
  -1 -11 -26   -0.49    0.99
  -1  -5 -32   -0.44    1.36
  -1  -4 -33    1.77    1.66
  -1  -2 -32   -0.14    1.33
  -1  -1  -3    5.53    0.50
  -1   0 -31   -1.22    1.16
  -1   2 -30   -0.11    1.25
  -1   3 -28    1.96    1.47
  -1   3  -7  606.18    5.05
  -1   4 -26   -1.73    1.11
  -1   5 -24    2.55    1.35
  -1   5 -12    2.27    0.69
   0 -16 -20   -1.05    0.95
   0 -16 -17    1.36    1.16
   0 -16 -14    0.58    1.14
   0 -15 -24    0.95    1.16
   0 -14  -7    2.51    0.75
   0 -13  -5   -0.44    0.47
   0   1 -34   -2.65    1.09
   0   3 -33    1.15    1.49
   0   4 -31   -0.48    1.02
   0   4  -4   27.91    0.80
   0   5 -29    0.19    1.19
   0   6 -27    2.11    1.51
   0   7 -22   -0.17    0.91
   1 -18 -20    0.23    0.98
   1   8 -25    2.05    1.26
   1   9 -20   16.78    1.69
   1   9 -17    5.42    1.15
   2 -20 -11   -0.54    0.89
   2 -18  -4    4.24    0.72
   2   7 -32    0.14    1.28
   2   8 -30    1.61    1.19
   2  10 -20    3.35    1.15
   2  10 -17   15.66    1.39
   3   9 -30    0.03    1.02
   3  11 -17    0.53    0.77
   4  11 -25    0.60    1.08
   5  12 -22   -0.34    0.95
  -3  -5 -19    0.86    1.28
  -3  -4 -20    0.82    1.41
  -3  -4 -17    9.16    1.52
  -3  -3 -21   30.51    2.58
  -3  -3 -18    0.17    0.92
  -3  -2 -19    2.16    1.11
  -3  -2 -16   34.44    2.28
  -3  -1 -20   11.06    1.74
  -3  -1 -17    3.16    1.32
  -2 -10 -22    0.35    1.30
  -2 -10 -19    0.76    1.24
  -2 -10 -16    0.91    0.92
  -2 -10 -13   -0.55    0.80
  -2  -9 -26    1.51    1.40
  -2  -9 -11    2.21    0.89
  -2  -8 -27   -0.02    1.10
  -2  -7 -28    0.18    1.11
  -2  -6 -29    0.20    1.15
  -2  -6  -8  558.58    6.18
  -2  -5 -30    1.12    1.43
  -2  -4  -7    0.19    0.51
  -2  -3 -29    1.54    1.26
  -2  -2 -30   -0.50    1.29
  -2  -1 -28    2.32    1.59
  -2   0 -29    1.31    1.61
  -2   1 -27    1.43    1.43
  -2   1  -9  454.30    5.31
  -2   2 -25    1.91    1.36
  -2   3 -23    2.49    1.16
  -2   3 -14   98.05    3.05
  -2   4 -21    6.93    1.47
  -2   4 -18   -0.32    1.09
  -1 -14 -20    5.09    1.48
  -1 -14 -17   -0.60    1.14
  -1 -13 -24    0.73    1.04
  -1 -13 -12    0.66    0.86
  -1 -12 -28   -1.32    1.29
  -1 -11 -29   -0.43    1.23
  -1 -10 -30    0.00    1.31
  -1  -9 -31    1.45    1.44
  -1  -8 -32   -1.58    1.27
  -1  -3 -34   -0.53    1.36
  -1  -1 -33   -0.65    1.22
  -1   1 -32    0.12    1.26
  -1   3 -31   -0.24    1.18
  -1   4 -29    2.43    1.60
  -1   4  -8    1.38    0.67
  -1   5 -27    1.14    1.36
  -1   6 -22    0.02    1.16
  -1   6 -19   29.74    2.01
  -1   6 -16    4.89    0.98
   0 -16 -23   -0.36    0.87
   0 -12  -3    6.19    0.63
   0   7 -25    0.66    0.98
   0   8 -20   11.11    1.51
   0   8 -17   14.96    1.46
   1 -18 -11    0.36    0.90
   1   6 -32    0.25    1.17
   1   7 -30    0.31    1.09
   1   8 -28   -1.66    1.08
   1   9 -23    4.63    1.32
   1   9 -14    7.72    0.98
   2   9 -28    0.61    1.09
   2  10 -23   -0.02    0.97
   2  10 -14    5.93    0.82
   3  10 -28    0.48    0.90
   3  11 -23   -0.03    1.01
   3  11 -20    1.17    0.82
   3  11 -14    2.40    0.67
   5  12 -25    1.44    0.92
  -3  -7 -20    5.03    1.57
  -3  -6 -24    0.72    1.66
  -3  -6 -21    9.00    1.68
  -3  -6 -18    1.30    1.02
  -3  -6 -15    0.32    1.04
  -3  -5 -25    1.96    1.72
  -3  -5 -22    0.01    1.23
  -3  -5 -16    2.71    1.02
  -3  -4 -23   11.48    1.96
  -3  -4 -14    2.59    0.99
  -3  -3 -24   13.48    1.94
  -3  -3 -15   60.97    2.73
  -3  -2 -25    0.03    1.39
  -3  -2 -22   -0.63    1.29
  -3  -2 -13   -0.18    0.98
  -3  -1 -23    3.33    1.30
  -3  -1 -14   56.02    2.49
  -3   0 -24   -1.44    1.24
  -3   0 -21    9.25    1.49
  -3   0 -18   27.89    2.09
  -3   0 -15    3.67    1.23
  -3   1 -19   -1.02    1.02
  -2 -11 -24   -0.01    1.30
  -2 -11 -21    0.02    1.04
  -2 -11 -18    1.27    1.05
  -2 -11 -15    0.56    1.02
  -2 -10 -25   -0.54    0.96
  -2  -9 -29    1.28    1.55
  -2  -8 -30    0.80    1.56
  -2  -8  -9    4.70    0.87
  -2  -7 -31   -0.35    1.51
  -2  -6 -32    1.26    1.67
  -2  -4 -31    1.22    1.40
  -2  -3 -32    0.44    1.37
  -2  -1 -31   -0.49    1.05
  -2  -1  -7  580.65    5.54
  -2   1 -30   -0.62    1.25
  -2   2 -28    1.05    1.45
  -2   2 -10   30.01    1.59
  -2   3 -26    0.00    1.06
  -2   3 -11    6.06    1.01
  -2   4 -24    1.14    1.08
  -2   4 -15    6.23    1.09
  -1 -14 -23   -0.21    1.05
  -1 -14 -14    0.27    1.03
  -1 -13 -27    0.85    1.24
  -1  -9  -4   10.53    0.82
  -1   0 -34    0.20    1.32
  -1   2 -33    0.72    1.30
  -1   6 -25    2.62    1.16
  -1   6 -13    7.02    0.99
   0 -17 -19    0.75    0.97
   0 -17 -16    1.03    1.00
   0   4 -34    0.44    1.27
   0   5 -32   -0.06    1.16
   0   6 -30    0.95    1.05
   0   7 -28    0.02    1.20
   0   7 -10   37.99    1.43
   0   8 -23   -0.94    0.99
   0   8 -14    0.49    0.71
   1 -19 -16    0.18    0.91
   1   9 -26    1.11    1.16
   2 -21 -13   -0.42    0.73
   2  10 -26    0.31    1.00
   4  12 -23   -1.06    0.94
   4  12 -20    2.40    1.01
  -3  -8 -22    1.56    1.61
  -3  -8 -19    0.70    1.05
  -3  -8 -16   -0.15    0.98
  -3  -7 -26    1.19    1.55
  -3  -7 -23   -0.48    1.13
  -3  -7 -17   -0.52    0.84
  -3  -7 -14    8.25    1.31
  -3  -6 -27    1.43    1.47
  -3  -5 -28    0.24    1.34
  -3  -5 -13    9.20    1.25
  -3  -4 -26    2.27    1.59
  -3  -3 -27    9.96    2.03
  -3  -3 -12   35.52    1.93
  -3  -2 -28    0.25    1.51
  -3  -1 -26   -0.25    1.33
  -3   0 -27    2.47    1.73
  -3   1 -25   -0.67    1.04
  -3   1 -22    3.59    1.23
  -3   1 -16    0.61    0.92
  -3   2 -23    2.84    1.39
  -3   2 -20    2.36    1.05
  -3   2 -17    0.41    1.14
  -2 -12 -23    0.88    1.33
  -2 -12 -20    4.18    1.42
  -2 -12 -17    0.96    1.14
  -2 -11 -27    0.91    1.42
  -2 -11 -12    2.06    0.89
  -2 -10 -28    1.28    1.35
  -2 -10 -10    1.03    0.73
  -2  -7  -7    0.32    0.66
  -2  -5 -33    1.86    1.50
  -2  -5  -6    0.28    0.57
  -2  -2 -33    0.67    1.40
  -2  -2  -6   39.17    1.46
  -2  -1 -34    0.13    1.51
  -2   0 -32   -0.25    1.25
  -2   2 -31    1.08    1.33
  -2   3 -29    1.55    1.46
  -2   4 -27    0.33    1.28
  -2   5 -25   -0.58    1.17
  -2   5 -22   -0.43    0.94
  -2   5 -19    0.47    0.85
  -2   5 -16   34.41    2.03
  -1 -15 -22    0.74    1.11
  -1 -15 -19    1.04    1.15
  -1 -15 -16   -0.57    1.06
  -1   3 -34   -0.43    1.34
  -1   4 -32   -0.34    1.12
  -1   5 -30    0.60    1.16
  -1   5  -9   -0.02    0.53
  -1   6 -28    1.26    1.42
  -1   7 -23    6.85    1.47
  -1   7 -20    4.11    1.17
  -1   7 -17   10.14    1.20
   0   6 -33   -0.27    1.42
   0   7 -31    0.85    1.18
   0   8 -26    1.11    1.32
   1   8 -31   -0.14    1.09
   3  11 -26    0.71    0.98
  -3  -9 -21    0.29    1.08
  -3  -9 -18    5.23    1.28
  -3  -8 -25   -0.36    1.23
  -3  -6 -12    5.23    1.04
  -3  -4 -29    0.57    1.16
  -3  -4 -11    4.23    0.91
  -3  -3 -30    1.05    1.38
  -3  -1 -29    2.18    1.34
  -3  -1 -11  149.88    3.50
  -3   1 -28   -0.67    1.30
  -3   1 -13   11.76    1.35
  -3   2 -26    1.01    1.35
  -3   3 -21    1.67    1.05
  -3   3 -18    1.42    1.02
  -2 -12 -26    0.06    1.14
  -2   1 -33    0.71    1.32
  -2   4 -12   18.79    1.32
  -1   7 -26    0.02    0.94
   1   9 -29    1.11    1.04
 -13  18 -22   -0.75    1.47
 -13  19 -20    0.45    1.32
 -12  14 -26   -0.08    1.42
 -12  14 -23   -0.28    1.38
 -12  15 -21    1.20    1.31
 -12  18 -15    0.33    1.24
 -12  21 -12    0.56    1.28
 -11  11 -28    0.29    1.52
 -11  11 -25   -0.35    1.22
 -11  12 -20   -0.54    1.47
 -11  16 -12    0.05    0.96
 -11  19  -9    0.52    1.04
 -10   9 -31   -0.31    1.56
 -10   9 -22    8.91    2.07
 -10  10 -17    2.55    1.28
 -10  11 -15    0.73    1.05
 -10  12 -13    0.03    0.92
 -10  13 -11    1.30    0.92
 -10  22  -5    0.45    0.98
  -9   7 -31   -1.25    1.46
  -9   7 -22   -2.16    1.45
  -9   8 -17    6.76    1.56
  -9  13  -7    6.05    1.12
  -9  24  -3    0.61    0.81
  -8   5 -31   -1.14    1.43
  -8   5 -22   -2.81    1.41
  -7   3 -31    0.72    1.57
  -7   3 -28   -0.05    1.35
  -7   3 -25    1.02    1.61
  -7   3 -22    0.56    1.30
  -7   4 -17   76.26    3.55
  -7  11  -3   69.49    2.17
  -6   1 -28   -1.28    1.60
  -6   1 -25    0.42    1.73
  -5   0 -32    1.58    1.50
  -5   1 -15    5.59    1.48
  -5  11   2    1.50    0.33
  -4  -1 -18    3.46    1.16
  -4   0 -13    0.01    1.05
  -3  -3 -33   -1.06    1.43
  -3  -3 -30    1.62    1.35
  -3  -3 -24   11.75    1.93
  -3  -3 -21   27.83    2.44
  -3  -2 -16   31.84    2.13
  -3   0  -9   43.30    1.95
  -2  -4 -19   -0.14    1.06
  -2  -3 -14    2.94    1.07
   0  -7 -29    0.84    1.36
   0  -7 -26   12.22    1.89
   1  -8 -30   -0.34    1.20
   1  -8 -27    1.78    1.47
   1  -8 -24   -0.69    1.06
   2  -9 -31    0.67    1.13
   2  -9 -22   -0.78    0.91
   6 -13 -23   -0.33    0.96
   6 -11 -10    2.11    0.36
   7 -14 -27    1.04    1.05
   7 -14 -24    0.41    1.00
  11 -17 -20   -0.53    0.58
 -13  17 -24    0.41    1.42
 -13  17 -21    1.24    1.41
 -13  18 -19    0.00    1.25
 -13  20 -18    0.63    1.19
 -13  21 -16    0.09    1.08
 -12  13 -28   -0.46    1.47
 -12  13 -25    2.88    1.64
 -12  13 -22   -0.06    1.57
 -12  14 -20    2.49    1.74
 -12  15 -18    3.28    1.48
 -12  16 -16   29.89    2.61
 -12  17 -14    0.03    1.24
 -12  19 -13   -0.82    0.90
 -12  23 -11    1.43    1.18
 -11  10 -30   -0.15    1.56
 -11  10 -27   -0.01    1.64
 -11  11 -22    0.78    1.63
 -11  12 -17    0.14    1.17
 -11  13 -15    1.03    1.14
 -11  14 -13    1.64    1.28
 -11  17 -10    3.70    1.23
 -11  21  -8    0.91    0.96
 -11  24  -8    0.00    0.88
 -10   8 -30   -0.31    1.55
 -10   8 -27    1.75    1.59
 -10   8 -24    1.26    1.71
 -10   9 -19   -0.16    1.27
 -10  14  -9    1.29    1.01
  -9   6 -30    1.74    1.71
  -9   6 -27    0.02    1.24
  -9   6 -24   -0.08    1.60
  -9   7 -19   45.18    3.12
  -9  16  -4   21.96    1.59
  -9  18  -3    1.43    0.82
  -8   4 -30    0.99    1.59
  -8   4 -27   -0.34    1.58
  -8   4 -24    7.62    2.19
  -8   5 -19   59.94    3.47
  -8   7 -12   25.83    2.02
  -8   8 -10    2.91    1.03
  -8   9  -8    4.11    1.13
  -8  15  -2    1.61    0.70
  -8  17  -1    0.44    0.60
  -7   3 -19   15.96    2.28
  -7   5 -12   96.54    3.55
  -7   6 -10    8.56    1.27
  -7   7  -8   40.33    2.07
  -6   1 -31   -0.04    1.41
  -6   1 -22   -1.99    1.36
  -6   2 -17    0.20    1.13
  -6   5  -8   -0.24    0.86
  -6  10  -1    5.01    0.68
  -4  -2 -32    1.98    1.47
  -4  -2 -29   -0.34    1.33
  -4  -2 -26    0.32    1.23
  -4  -2 -23    0.79    1.21
  -3  -1 -11  161.45    3.82
  -3   4  -1   20.84    0.81
  -1  -6 -31    0.36    1.21
  -1  -6 -28   -0.13    1.31
  -1  -6 -25   -0.29    1.23
  -1  -5 -17    6.87    1.17
  -1  -4 -12  210.12    4.15
   0  -7 -32   -0.18    1.19
   0  -7 -23    4.11    1.38
   1  -8 -21    0.67    1.08
   3  -8 -10    0.18    0.43
   5 -11 -14    0.76    0.57
   8 -15 -25    0.44    0.97
 -13  15 -25    0.86    1.66
 -13  16 -23    0.61    1.45
 -13  16 -20   -1.60    1.26
 -13  17 -18    3.51    1.69
 -13  19 -17   -1.14    0.88
 -13  20 -15   -0.32    1.26
 -13  22 -14    0.35    1.11
 -12  12 -27   -0.52    1.48
 -12  12 -24    1.56    1.55
 -12  14 -17   -0.10    1.64
 -12  15 -15    4.31    1.76
 -12  18 -12    1.01    1.28
 -12  20 -11    0.14    1.15
 -12  22 -10   -0.15    1.09
 -11  10 -24    1.56    1.53
 -11  10 -21    1.85    1.89
 -11  11 -19    0.46    1.30
 -11  15 -11   -0.58    1.05
 -11  23  -7   -0.46    1.01
 -10   7 -29   -1.04    1.67
 -10   7 -26    0.61    1.64
 -10   8 -21   -0.15    1.35
 -10  10 -14   -0.28    1.19
 -10  11 -12    0.37    1.10
 -10  15  -7    6.65    1.21
 -10  17  -6    7.46    1.24
 -10  19  -5    2.17    0.95
  -9   6 -21    0.41    1.38
  -9   7 -16    8.52    1.78
  -9   8 -14    3.48    1.21
  -9   9 -12   11.70    1.60
  -9  10 -10    1.58    1.00
  -9  11  -8    0.04    0.97
  -9  14  -5   -0.66    0.64
  -8   4 -33   -1.13    1.36
  -8   4 -21    0.31    1.39
  -8   6 -14    0.02    1.05
  -8  13  -3    0.78    0.71
  -8  22   0   -0.07    0.57
  -7   2 -33    2.47    1.70
  -7   2 -30    1.02    1.50
  -7   2 -27    0.76    1.59
  -7   2 -24    0.66    1.36
  -7   4 -14    8.15    1.44
  -7   8  -6    3.54    0.84
  -7  14   0    3.45    0.60
  -7  16   1    0.46    0.48
  -6   1 -19    1.55    1.53
  -6   3 -12    8.80    1.36
  -6   4 -10   19.22    1.60
  -6   6  -6   55.05    2.13
  -5  -1 -31    1.17    1.44
  -5  -1 -28    1.30    1.39
  -5  -1 -25    1.47    1.36
  -5   0 -17    4.98    1.35
  -5   3  -8   68.26    2.53
  -4  -2 -20   15.21    2.01
  -4  -1 -15    0.11    1.10
  -3  -4 -29   -0.59    1.42
  -3  -4 -26    3.23    1.72
  -3  -3 -18   -0.07    1.05
  -2  -5 -33    0.59    1.63
  -2  -5 -30   -0.25    1.00
  -2  -5 -27    1.85    1.26
  -2  -5 -24   -0.54    1.25
  -2  -1  -7  600.16    5.83
  -2   0  -5    0.34    0.54
  -1  -6 -22   20.57    2.09
   0  -7 -20    7.98    1.42
   0  -6 -15    1.49    0.89
   2  -6  -7    1.17    0.46
   5 -12 -19   14.49    1.34
   6 -13 -20    6.29    1.06
   7 -14 -21    0.16    0.88
   8 -15 -22    2.91    1.00
   9 -16 -26    0.51    0.93
 -14  19 -21   -0.47    1.60
 -13  14 -27    0.18    1.50
 -13  14 -24    0.11    1.62
 -13  15 -22    0.95    1.25
 -13  18 -16   -0.49    1.36
 -12  11 -29    0.11    1.47
 -12  11 -26    0.56    1.52
 -12  12 -21   -0.84    1.52
 -12  13 -19    3.94    1.72
 -12  16 -13    0.97    1.28
 -11   9 -29   -0.51    1.57
 -11   9 -26    0.77    1.35
 -11   9 -23    3.10    1.80
 -11  11 -16    0.55    1.43
 -11  12 -14    0.76    1.29
 -11  16  -9    0.28    0.98
 -11  18  -8   -0.56    0.95
 -11  20  -7    0.81    0.92
 -10   7 -23    4.22    1.84
 -10   8 -18   10.84    2.09
 -10   9 -16    0.85    1.31
 -10  12 -10    1.09    0.88
 -10  21  -4    0.40    0.88
  -9   5 -32    1.59    1.71
  -9   5 -26   -0.67    1.61
  -9   5 -23    5.88    1.94
  -9   6 -18    5.93    1.66
  -9  20  -2    0.68    0.76
  -9  23  -2    0.62    0.72
  -8   3 -32    1.29    1.82
  -8   3 -29    0.34    1.31
  -8   3 -26    0.53    1.62
  -8   5 -16    3.08    1.28
  -8  10  -6    8.52    1.10
  -8  19   0    7.43    0.86
  -7   2 -21    4.45    1.57
  -7   3 -16    6.99    1.70
  -6   0 -33   -0.42    1.44
  -6   0 -30    0.99    1.28
  -6   0 -27    0.36    1.53
  -6   0 -24    1.24    1.77
  -6   2 -14   16.50    1.86
  -6   7  -4   19.61    1.32
  -5  -1 -22    1.40    1.28
  -5   2 -10    7.15    1.12
  -5   4  -6    0.50    0.75
  -4  -3 -31    0.68    1.36
  -4  -3 -28    0.22    1.57
  -3  -4 -32   -0.47    1.08
  -3  -4 -23    8.09    1.76
  -3  -2 -13   -0.77    0.93
  -2  -5 -21    1.93    1.36
  -2  -4 -16    6.17    1.15
  -2  -2  -9    1.16    0.88
  -2   1  -3    3.32    0.48
   1  -8 -18   -0.51    0.81
   2 -10 -30    1.15    1.20
   3 -11 -28    2.52    1.40
   4 -11 -18    1.52    0.86
   4 -10 -13    1.06    0.57
   9 -16 -23    0.10    0.83
  12 -18 -21    0.11    0.53
 -14  16 -24   -0.01    1.59
 -14  17 -22   -0.25    1.52
 -14  18 -20    0.48    1.34
 -14  20 -19   -0.04    1.23
 -14  21 -17    0.30    1.22
 -13  13 -26    0.31    1.49
 -13  14 -21    1.81    1.56
 -13  15 -19    0.79    1.44
 -13  16 -17    2.48    1.57
 -13  17 -15    1.55    1.61
 -13  19 -14    1.19    0.98
 -13  21 -13    0.58    1.16
 -13  23 -12    0.15    1.00
 -12  10 -28    1.46    1.82
 -12  11 -23    1.70    1.59
 -12  12 -18    1.71    1.84
 -12  13 -16    2.70    1.79
 -12  17 -11    2.08    1.23
 -12  19 -10   -0.44    1.08
 -12  21  -9    0.53    1.02
 -12  24  -9   -0.33    0.84
 -11   8 -31    1.21    1.66
 -11   8 -28    4.26    1.84
 -11   8 -25    1.08    1.68
 -11   9 -20   -2.54    1.48
 -11  10 -18   31.99    2.75
 -11  13 -12    3.06    1.13
 -11  22  -6   -0.36    0.95
 -10   6 -31   -0.48    1.51
 -10   6 -28   -1.60    1.17
 -10   6 -25   -1.66    1.89
 -10   7 -20    7.94    2.02
 -10  13  -8    4.05    1.12
 -10  24  -4   -0.27    0.81
  -9   4 -31    0.93    1.84
  -9   4 -28    1.27    1.61
  -9   5 -20   10.08    2.21
  -9  12  -6   52.56    2.39
  -8   3 -23   -0.43    1.33
  -8   4 -18    9.74    1.83
  -7   1 -32    1.67    1.58
  -7   1 -29    1.05    1.48
  -7   1 -26    1.33    1.61
  -7   9  -4  228.06    4.04
  -7  12  -1    1.12    0.56
  -6   0 -21   20.42    2.43
  -5  -2 -33   -0.92    1.41
  -5  -2 -30    0.41    1.38
  -5  -2 -27    1.54    1.80
  -5  -1 -19   29.37    2.38
  -5   1 -12    5.49    1.15
  -5   5  -4    1.76    0.82
  -4  -3 -25    1.65    1.48
  -4  -2 -17    3.81    1.36
  -1  -7 -30    1.93    1.31
  -1  -7 -27   -0.06    1.44
  -1  -6 -19    4.19    1.08
  -1  -5 -14    5.94    1.10
   0  -8 -31   -0.76    1.08
   0  -8 -28   -1.42    1.12
   0  -8 -25    1.25    1.21
   1  -9 -32    0.31    1.14
   1  -9 -29    0.89    1.26
   1  -9 -26    1.89    1.32
   2 -10 -27    1.56    1.24
   2 -10 -24    3.44    1.38
   3 -11 -31    0.19    1.09
   4 -12 -29   -0.45    1.06
 -14  16 -21   -0.19    1.37
 -14  17 -19    0.17    1.36
 -14  19 -18   -0.39    1.10
 -14  20 -16    0.23    1.18
 -14  22 -15    0.54    1.09
 -13  12 -28    0.50    1.53
 -13  12 -25    0.98    1.68
 -13  13 -23   -0.45    1.17
 -13  14 -18   -0.53    1.71
 -13  18 -13   -0.61    1.22
 -13  20 -12    0.66    1.20
 -13  22 -11    0.55    1.25
 -12   9 -30   -0.11    1.76
 -12  10 -25   -0.12    1.22
 -12  10 -22   -0.23    1.87
 -12  11 -20    2.56    1.72
 -12  14 -14    0.12    1.10
 -12  15 -12    1.70    1.28
 -12  23  -8   -0.24    1.03
 -11   7 -30   -0.34    1.69
 -11   8 -22    2.10    1.74
 -11  14 -10    0.72    0.89
 -11  17  -7    0.77    1.05
 -11  19  -6   11.73    1.48
 -10   6 -22    0.77    1.65
 -10   8 -15    6.22    1.65
 -10   9 -13    3.39    1.39
 -10  16  -5    1.76    0.97
 -10  18  -4    0.68    0.84
  -9   4 -25    0.28    1.68
  -9   7 -13   14.68    1.76
  -9   8 -11    7.31    1.54
  -8   2 -31   -0.30    1.51
  -8   2 -28    0.39    1.24
  -8   2 -25    4.33    2.04
  -8   3 -20    1.63    1.51
  -8   6 -11   13.34    1.71
  -8  11  -4    3.07    0.86
  -7   1 -23   16.49    2.22
  -7   2 -18   10.49    1.77
  -6  -1 -32    0.33    1.43
  -6  -1 -29    2.44    1.39
  -6  -1 -26   -0.75    1.69
  -6   1 -16    3.95    1.30
  -5  -2 -24    6.54    1.62
  -5   0 -14    1.88    1.04
  -4  -3 -22    4.28    1.44
  -4   0 -10   33.86    1.93
  -4   1  -8   38.76    1.87
  -4   2  -6   63.05    2.13
  -3  -5 -31   -0.85    1.18
  -3  -5 -28    1.82    1.48
  -3  -4 -20    1.94    1.15
  -3  -3 -15   58.84    2.77
  -2  -6 -32    1.45    1.21
  -2  -6 -29    0.18    1.35
  -2  -6 -26    5.70    1.75
  -2  -5 -18    2.22    1.11
  -2  -3 -11   98.00    2.92
  -1  -7 -24   -0.67    1.14
   0  -7 -17   11.72    1.37
   1  -9 -23    2.21    1.25
   5 -13 -24   -1.06    1.00
   6 -14 -28    0.13    0.96
  10 -17 -24    1.23    0.81
 -14  14 -25    0.62    1.52
 -14  15 -23    0.37    1.44
 -14  18 -17    0.13    1.27
 -14  21 -14    0.37    1.12
 -13  11 -27    0.34    1.51
 -13  12 -22   -0.59    1.44
 -13  13 -20   -0.98    1.51
 -13  15 -16    0.25    1.41
 -13  16 -14    2.80    1.63
 -12   9 -27    0.67    1.57
 -12   9 -24    0.08    1.60
 -12  18  -9    1.86    1.20
 -12  20  -8   -0.16    1.08
 -11   7 -27   -0.25    1.25
 -11   7 -24    0.38    1.65
 -11   9 -17    0.80    1.31
 -11  10 -15    0.12    1.10
 -11  11 -13    0.36    1.00
 -11  15  -8    9.35    1.41
 -10   5 -30    0.56    1.66
 -10   5 -27   -0.71    1.23
 -10   7 -17    0.03    1.26
 -10  10 -11   11.70    1.53
 -10  11  -9    2.76    1.23
 -10  14  -6    7.38    1.17
 -10  23  -3    0.42    0.79
  -9   3 -30    1.20    1.64
  -9   3 -27   -1.31    1.43
  -9   4 -22    0.25    1.67
  -9   5 -17    3.36    1.73
  -9   6 -15    0.06    1.04
  -9   9  -9   -0.37    0.84
  -9  15  -3   36.45    1.81
  -9  17  -2   16.00    1.23
  -8   2 -22   -2.47    1.74
  -8   4 -15    4.61    1.41
  -8   5 -13    2.43    1.15
  -8   7  -9    0.25    0.89
  -7   0 -31    0.31    1.47
  -7   0 -28    0.45    1.37
  -7   1 -20   -2.28    1.14
  -7   4 -11    8.95    1.36
  -7   5  -9    5.03    1.08
  -7  18   2    0.16    0.43
  -6  -1 -23    8.27    2.10
  -6   0 -18    2.49    1.29
  -5  -2 -21   11.12    2.03
  -4  -4 -33    0.28    1.55
  -4  -4 -30   -0.11    1.07
  -4  -4 -27    0.88    1.61
  -4  -3 -19    1.01    1.31
  -4  -1 -12    0.96    1.03
  -4   3  -4  200.35    3.29
  -3  -5 -25    1.74    1.54
  -2  -6 -23    2.28    1.38
   0  -8 -22    6.51    1.42
   2  -7  -9    4.75    0.62
   3  -9 -12    0.63    0.54
   6 -14 -25    0.32    1.01
   6 -13 -17   -0.29    0.63
   7 -15 -26    1.16    1.10
   7 -14 -18    0.80    0.71
   8 -15 -19   -0.12    0.70
   9 -15 -15    0.54    0.39
 -15  17 -23   -0.44    1.37
 -15  18 -21   -0.98    1.41
 -15  19 -19   -0.73    1.27
 -14  13 -27    1.77    1.66
 -14  13 -24   -0.74    1.56
 -14  14 -22    2.52    1.39
 -14  15 -20    1.99    1.48
 -14  16 -18   -0.14    1.31
 -14  17 -16    2.80    1.65
 -14  19 -15    0.00    0.96
 -14  23 -13    1.02    1.16
 -13  10 -29    1.49    1.65
 -13  10 -26   -0.40    1.63
 -13  11 -24    1.48    1.40
 -13  12 -19    1.36    1.84
 -13  13 -17    3.35    1.88
 -13  17 -12    3.55    1.44
 -13  19 -11    0.64    1.24
 -13  21 -10    1.12    1.10
 -12   8 -29   -0.01    1.57
 -12   8 -26    1.07    1.58
 -12   9 -21    1.24    1.94
 -12  10 -19    0.73    1.35
 -12  11 -17    7.12    1.70
 -12  12 -15    2.06    1.30
 -12  13 -13   -0.30    1.01
 -12  16 -10    1.27    0.98
 -12  22  -7    0.93    1.12
 -11   6 -29    1.25    1.65
 -11   6 -26    2.34    1.64
 -11   7 -21    0.49    1.94
 -11   8 -19   -1.09    1.29
 -11  12 -11   -0.13    0.87
 -11  21  -5    2.52    1.09
 -11  24  -5    0.71    0.95
 -10   4 -29    1.61    1.83
 -10   6 -19    2.02    1.53
 -10  20  -3    0.25    0.81
  -9   3 -24    5.28    1.96
  -9   4 -19   13.69    2.19
  -9  10  -7    1.96    1.06
  -9  13  -4    0.03    0.67
  -9  22  -1    0.25    0.65
  -8   1 -30    1.10    1.58
  -8   1 -27    1.84    1.79
  -8   3 -17   72.60    3.61
  -8   8  -7   16.75    1.47
  -7   0 -25   -0.41    1.49
  -7   2 -15    0.30    1.34
  -7   3 -13    1.24    1.05
  -7   6  -7   18.40    1.46
  -6  -2 -31    0.52    1.70
  -6   3  -9   45.11    2.29
  -6   8  -2  306.34    4.01
  -5  -3 -32    0.21    1.37
  -5  -3 -29   -0.16    1.13
  -5  -3 -26    1.38    1.77
  -5  -1 -16    4.72    1.27
  -5   6  -2   44.99    1.54
  -4  -4 -24    1.71    1.49
  -4   7   1  359.67    2.66
  -3  -5 -22    0.16    1.38
  -3  -4 -17    9.43    1.50
  -2  -4 -13    7.67    1.23
  -1  -8 -32    0.53    1.23
  -1  -7 -21    6.04    1.49
  -1  -6 -16    1.55    0.97
   0  -9 -30    1.73    1.23
   1 -10 -31    0.37    1.07
   1  -9 -20    8.54    1.36
   8 -14 -14    1.14    0.39
   9 -16 -20    1.15    0.68
 -15  15 -24   -1.18    1.55
 -15  16 -22    1.08    1.63
 -15  17 -20   -0.05    1.32
 -15  20 -17    0.34    1.22
 -14  12 -26    0.13    1.51
 -14  14 -19    1.18    1.76
 -14  18 -14   -0.27    1.41
 -14  20 -13    1.10    1.27
 -14  22 -12   -0.16    1.01
 -13  10 -23    1.37    1.62
 -13  11 -21    0.21    1.60
 -13  14 -15    3.93    1.48
 -13  15 -13   -1.28    1.27
 -13  23  -9    0.92    1.19
 -12   7 -28   -0.10    1.71
 -12   8 -23    0.85    1.75
 -12  14 -11    0.63    1.18
 -11   5 -31   -1.62    1.72
 -11   6 -23   -1.33    1.86
 -11  13  -9    0.29    0.83
 -10   4 -26    0.73    1.80
 -10   5 -21   35.51    3.01
 -10  12  -7    7.37    1.31
  -9   2 -32   -0.18    1.56
  -9   2 -29    0.85    1.40
  -9   3 -21   57.23    3.87
  -9  19  -1    1.79    0.72
  -8   1 -24   15.01    2.38
  -8   2 -19   18.80    2.48
  -8  14  -1    3.85    0.69
  -8  16   0    0.20    0.54
  -7  -1 -30    0.75    1.54
  -7   0 -22    0.96    1.37
  -7   1 -17    6.54    1.73
  -7  10  -2    6.14    0.81
  -6  -2 -28   -1.15    1.31
  -6  -2 -25    2.30    1.85
  -6  -1 -20    3.93    1.57
  -6   1 -13   -0.61    0.88
  -6   2 -11    1.69    0.97
  -6   4  -7    2.44    0.82
  -6  13   2    0.07    0.32
  -5  -3 -23   -0.04    1.45
  -5  -2 -18   -0.38    1.30
  -5   9   1   39.50    1.05
  -4  -2 -14    8.57    1.31
  -3  -6 -30   -0.12    1.20
  -2  -7 -31    0.30    1.05
  -2  -7 -28    0.33    1.31
  -1  -8 -29   -0.47    1.08
  -1  -8 -26    3.26    1.56
   0  -9 -27    2.46    1.32
   0  -8 -19    1.82    1.07
   1 -10 -28   -0.20    1.11
   2 -11 -29    0.95    1.18
   2 -11 -26   -1.17    1.15
   3 -12 -30    0.43    1.04
   4 -12 -20   -0.71    0.85
   4 -11 -15    0.12    0.65
   5 -13 -21    6.45    1.14
   5 -10  -9    1.17    0.32
   6 -14 -22   -0.59    0.86
   7 -15 -23   -0.07    0.89
   7 -13 -13   -0.07    0.34
 -15  18 -18   -0.73    1.20
 -15  19 -16   -0.16    1.25
 -15  21 -15    0.45    1.16
 -14  11 -28   -0.97    1.47
 -14  11 -25    0.29    1.67
 -14  12 -23    0.12    1.45
 -14  13 -21   -0.16    1.21
 -14  15 -17    0.60    1.50
 -14  16 -15   -0.05    1.58
 -13   9 -28    0.27    1.57
 -13   9 -25   -0.42    1.27
 -13  18 -10    0.20    1.21
 -13  20  -9    0.10    1.06
 -12   7 -25    0.66    1.34
 -12   9 -18    0.74    1.57
 -12  10 -16   -0.13    1.22
 -12  11 -14    8.10    1.79
 -12  15  -9    6.44    1.40
 -12  17  -8    1.69    1.06
 -12  19  -7    0.69    0.99
 -11   5 -28    5.78    1.96
 -11   5 -25   -0.58    1.79
 -11   7 -18    0.96    1.46
 -11   8 -16    4.80    1.55
 -11   9 -14    1.80    1.22
 -11  10 -12    0.95    1.05
 -11  16  -6    4.59    1.11
 -11  18  -5    0.11    0.82
 -10   3 -31    0.19    1.60
 -10   3 -28    0.47    1.55
 -10   4 -23    0.01    1.65
 -10   6 -16    0.37    1.30
 -10   7 -14    1.50    1.15
 -10   8 -12    0.66    1.07
 -10   9 -10   25.01    2.15
  -9   2 -26    0.98    1.63
  -9   5 -14    1.79    1.24
  -9   6 -12    0.15    1.03
  -9   7 -10    3.27    1.34
  -9  11  -5   14.34    1.40
  -8   0 -32   -0.83    1.44
  -8   0 -29    1.39    1.56
  -8   9  -5   12.49    1.22
  -8  12  -2    2.23    0.73
  -8  21   1    0.56    0.46
  -7  -1 -27    0.99    1.46
  -6   0 -15   11.60    1.61
  -5  -4 -31    0.30    1.31
  -4  -5 -32    1.73    1.46
  -4  -5 -29   -0.14    1.04
  -4  -5 -26    0.45    1.59
  -4  -4 -21    0.76    1.18
  -4  -3 -16   12.02    1.68
  -3  -6 -27    1.34    1.10
  -3  -2 -10   15.64    1.31
  -3  -1  -8    1.97    0.85
  -3   0  -6  135.56    2.89
  -2  -7 -25    1.16    1.31
  -2  -5 -15   -0.24    0.93
  -1  -4  -9    1.72    0.74
  -1  -3  -7    0.15    0.51
  -1  -2  -5   10.00    0.80
   0  -9 -24   -0.04    1.17
   1 -10 -25    0.47    1.18
   2  -8 -11   11.78    0.96
   8 -16 -24    0.22    0.84
  10 -17 -21   -0.06    0.59
 -16  19 -20    0.61    1.56
 -15  13 -25    1.02    1.54
 -15  14 -23    0.66    1.51
 -15  15 -21    0.53    1.24
 -15  16 -19    0.43    1.20
 -15  17 -17    0.58    1.48
 -14  10 -27    1.77    1.88
 -14  12 -20   -0.63    1.79
 -14  13 -18   -0.02    1.80
 -14  17 -13    0.19    1.31
 -14  19 -12   -0.14    1.28
 -14  21 -11    0.67    1.14
 -13   8 -27   -0.70    1.49
 -13   9 -22   -0.50    1.85
 -13  10 -20    2.72    1.76
 -13  11 -18    0.55    1.57
 -13  12 -16    1.50    1.54
 -13  13 -14   11.82    2.03
 -13  16 -11   17.83    1.93
 -13  22  -8   -0.31    1.14
 -12   6 -30    1.91    1.79
 -12   6 -27   -1.37    1.46
 -12   7 -22    9.80    2.47
 -12   8 -20    1.79    1.70
 -12  12 -12    3.92    1.28
 -12  21  -6   -0.30    1.02
 -12  24  -6    0.42    0.98
 -11   4 -30   -0.07    1.78
 -11   6 -20   40.30    3.22
 -11  11 -10    1.82    1.01
 -11  14  -7    0.54    0.92
 -11  20  -4    3.08    1.03
 -11  23  -4   -0.84    0.84
 -10   3 -25   -0.29    1.63
 -10   4 -20    7.61    2.41
 -10   5 -18   11.66    2.13
 -10  15  -4    0.89    0.76
 -10  17  -3    0.13    0.72
 -10  22  -2    1.39    0.79
  -9   1 -31   -0.08    1.53
  -9   1 -28   -0.31    1.40
  -9   2 -23    2.19    1.73
  -9   3 -18  163.45    5.65
  -9   4 -16   25.87    2.38
  -9   8  -8    5.62    1.29
  -8   0 -26    2.33    1.71
  -8   1 -21    0.09    1.37
  -8   3 -14   12.90    1.73
  -8   4 -12    0.52    1.03
  -8   5 -10   -0.75    0.91
  -7  -2 -32   -1.07    1.51
  -7  -1 -24    0.35    1.34
  -7   0 -19   34.76    2.75
  -6  -3 -30   -0.61    1.10
  -6  -3 -27    1.17    1.70
  -6  -2 -22    0.35    1.24
  -6  -1 -17    7.55    1.66
  -6   5  -5    3.23    0.87
  -6  11   1    1.46    0.44
  -5  -4 -28    1.19    1.40
  -5  -4 -25    1.73    1.71
  -5  -3 -20   24.24    2.43
  -5   0 -11    3.33    1.03
  -5   1  -9    0.87    0.79
  -5   2  -7   18.53    1.45
  -4   4  -2   59.57    1.66
  -3  -6 -24    0.27    1.05
  -3  -5 -19    1.09    0.98
  -3  -3 -12   38.34    2.12
  -1  -8 -23   -0.59    1.10
  -1  -7 -18   -0.71    0.70
   0  -7 -14    0.32    0.78
   3 -10 -14    3.10    0.71
   5 -14 -26    1.04    1.15
   6 -12 -12    0.77    0.37
 -16  16 -23   -0.04    1.44
 -16  17 -21   -0.54    1.36
 -16  18 -19    0.54    1.38
 -16  20 -18    1.00    1.31
 -15  12 -27    1.21    1.66
 -15  13 -22    1.42    1.59
 -15  14 -20    1.02    1.44
 -15  15 -18    1.55    1.70
 -15  18 -15   -0.42    1.41
 -15  20 -14    0.74    1.19
 -15  22 -13   -0.86    0.91
 -14  10 -24    1.00    1.41
 -14  11 -22    1.06    1.32
 -14  14 -16    1.01    1.54
 -14  15 -14    2.33    1.70
 -14  23 -10   -0.08    1.03
 -13   7 -29    1.59    1.90
 -13   8 -24   -0.54    1.24
 -13  14 -12    0.17    1.28
 -12   6 -24    0.39    1.86
 -12  13 -10    5.58    1.42
 -11   4 -27   -0.96    1.42
 -11   5 -22   -0.42    1.68
 -10   2 -30    1.13    1.61
 -10  10  -8   18.51    1.72
 -10  13  -5    2.98    0.92
 -10  19  -2    0.07    0.75
  -9   1 -25    0.37    1.93
  -9   2 -20   -0.73    1.95
  -8  -1 -31    1.53    1.75
  -8   0 -23    0.83    1.63
  -8   2 -16   64.64    3.37
  -8   6  -8  154.35    4.09
  -8  18   1    1.81    0.56
  -7  -2 -29    0.66    1.24
  -7  -1 -21   -1.31    1.50
  -7   2 -12    7.84    1.54
  -5  -1 -13    7.98    1.30
  -4  -6 -31   -0.10    1.30
  -4  -5 -23    0.25    1.13
  -4  -4 -18   -0.47    1.11
  -3  -7 -29    0.16    1.24
  -3  -4 -14    1.78    1.07
  -3   1  -4   12.14    0.96
  -2  -8 -30    0.01    1.18
  -2  -7 -22    1.75    1.12
  -2  -6 -17    0.80    0.98
  -1  -9 -31    0.42    1.14
  -1  -9 -28   -0.50    1.20
  -1  -5 -11    7.40    0.95
   0 -10 -29    0.97    1.13
   0  -9 -21   -0.59    0.93
   1 -11 -30    0.65    1.10
   1 -10 -22    7.79    1.45
   6 -15 -27    0.35    0.97
   9 -17 -25    0.17    0.81
 -16  14 -24    0.02    1.79
 -16  15 -22    1.11    1.67
 -16  16 -20   -0.77    1.30
 -16  19 -17    0.39    1.30
 -16  21 -16   -1.35    1.20
 -15  11 -26   -0.08    1.62
 -15  12 -24   -0.39    1.45
 -15  16 -16    1.67    1.42
 -15  19 -13   -0.74    1.23
 -15  21 -12   -0.08    1.31
 -14   9 -26    0.98    1.67
 -14  11 -19    4.64    2.09
 -14  12 -17    0.43    1.79
 -14  16 -12    6.31    1.67
 -14  18 -11   -0.11    1.31
 -14  20 -10    0.27    1.20
 -13   7 -26    0.24    1.49
 -13   9 -19    1.10    1.72
 -13  10 -17    0.10    1.32
 -13  11 -15    0.59    1.58
 -13  15 -10   -0.39    1.13
 -13  17  -9    1.74    1.18
 -13  19  -8    0.29    1.07
 -13  24  -7    0.31    0.98
 -12   5 -29    0.09    1.62
 -12   5 -26   -0.26    1.48
 -12   7 -19   14.04    2.23
 -12   8 -17   14.82    2.19
 -12   9 -15   25.90    2.48
 -12  10 -13    7.80    1.77
 -12  16  -7    0.42    0.97
 -12  18  -6    3.47    1.13
 -12  23  -5    0.99    1.01
 -11   3 -29   -0.49    1.75
 -11   4 -24   -0.96    1.67
 -11   6 -17    2.55    1.64
 -11   7 -15   -0.83    1.19
 -11   8 -13   -0.35    1.01
 -11  12  -8   -0.59    0.76
 -10   2 -27   -0.35    1.21
 -10   3 -22    0.21    1.69
 -10   5 -15   53.87    3.35
 -10   6 -13    2.90    1.49
  -9   0 -30    0.94    1.78
  -9   9  -6    8.11    1.29
  -9  14  -2   -0.07    0.61
  -9  16  -1    0.42    0.63
  -8  -1 -28   -0.72    1.14
  -8   1 -18  190.72    5.84
  -8  10  -3    0.61    0.69
  -7  -2 -26    2.60    1.65
  -7   1 -14   10.40    1.59
  -7   3 -10   78.73    3.09
  -7   4  -8   31.36    1.95
  -7   8  -3   58.12    2.07
  -6  -3 -24    1.82    1.35
  -6  -2 -19   31.09    2.56
  -5  -5 -30    0.99    1.40
  -5  -4 -22   -1.26    1.37
  -5  -2 -15    9.66    1.46
  -5   3  -5  306.00    4.56
  -4  -6 -28   -0.08    1.35
  -3  -7 -26    0.06    1.47
  -3  -6 -21    6.73    1.48
  -2  -8 -27    0.69    1.28
  -1  -8 -20    7.01    1.41
  -1  -6 -13    3.59    0.96
   0 -10 -26   -0.81    1.15
   0  -8 -16    1.88    0.87
   1 -11 -27   -1.22    0.94
   2 -12 -28    1.30    1.25
   6 -14 -19    0.43    0.82
  11 -18 -22    0.91    0.57
 -16  17 -18    0.68    1.36
 -16  20 -15   -0.44    1.15
 -16  22 -14    0.03    1.10
 -15  11 -23   -0.55    1.52
 -15  12 -21   -0.31    1.21
 -15  13 -19    1.71    1.52
 -15  14 -17    3.07    1.89
 -15  17 -14    3.48    1.71
 -15  23 -11   -1.36    0.99
 -14   8 -28    0.10    1.57
 -14   9 -23    0.27    1.31
 -14  10 -21    0.73    1.61
 -14  13 -15    1.96    1.57
 -14  22  -9    0.11    1.16
 -13   6 -28    0.93    1.61
 -13   7 -23   -1.17    1.57
 -13   8 -21    5.36    2.01
 -13  12 -13    0.51    1.14
 -13  21  -7   -0.46    0.97
 -12   6 -21    0.35    1.73
 -12  11 -11    0.37    0.99
 -12  14  -8    3.16    1.20
 -12  20  -5    2.52    1.09
 -11   3 -26    0.69    1.34
 -11   4 -21    0.57    2.00
 -11   5 -19    0.35    1.71
 -11   9 -11    2.23    1.10
 -11  15  -5    1.21    0.90
 -11  17  -4    3.50    1.10
 -11  22  -3    1.28    0.85
 -10   1 -29    0.16    1.70
 -10   2 -24   -0.80    1.61
 -10   4 -17   33.27    2.85
 -10   7 -11    0.14    1.05
 -10  11  -6    4.30    1.18
  -9   0 -27   -0.45    1.36
  -9   1 -22    3.76    1.63
  -9   4 -13   33.93    2.62
  -9  12  -3    4.71    0.98
  -9  21   0    0.16    0.54
  -8  -1 -25   -0.26    1.54
  -8   0 -20   13.60    2.12
  -8   7  -6  158.64    3.91
  -7  -3 -31   -0.99    1.46
  -7  -2 -23    1.83    1.60
  -7   0 -16   33.16    2.48
  -6  -4 -29   -0.01    1.13
  -6   6  -3   -1.49    0.64
  -5  -5 -27    0.55    1.30
  -5  -3 -17    7.38    1.56
  -4  -6 -25    1.55    1.62
  -4  -5 -20    1.44    1.39
  -4  -2 -11   17.02    1.60
  -4  -1  -9    0.44    0.85
  -3  -5 -16    3.59    1.21
  -2  -8 -24    1.65    1.29
  -1  -9 -25    2.44    1.42
   2  -9 -13   12.54    1.05
   4 -13 -22   -0.17    0.75
   4 -12 -17   14.40    1.28
   5 -14 -23    0.73    1.02
   5 -13 -18    1.08    0.74
   6 -15 -24   -0.29    0.97
   7 -15 -20    0.16    0.77
 -17  18 -20    0.09    1.37
 -17  19 -18   -0.07    1.45
 -16  12 -25   -0.06    1.70
 -16  13 -23    0.60    1.53
 -16  14 -21    0.32    1.45
 -16  15 -19    0.29    1.24
 -16  16 -17    1.48    1.60
 -16  18 -16   -0.70    1.00
 -15  10 -25    0.44    1.62
 -15  15 -15    3.18    1.63
 -15  18 -12    0.45    1.42
 -15  20 -11    0.29    1.22
 -14   8 -25   -0.93    1.44
 -14  14 -13    7.47    1.65
 -14  17 -10   -0.56    1.14
 -14  19  -9    1.24    1.22
 -13   6 -25   -1.53    1.18
 -13  13 -11    6.38    1.42
 -12   4 -28   -1.20    1.42
 -12   5 -23   -1.09    1.63
 -12  12  -9    0.08    1.07
 -11   2 -28    1.34    1.79
 -11   3 -23   -1.41    1.89
 -11  10  -9    0.01    0.95
 -11  13  -6    0.95    0.93
 -11  19  -3    0.57    0.94
 -10   1 -26   -0.01    1.54
 -10   2 -21    4.90    2.19
 -10   3 -19    0.42    1.46
 -10   8  -9    0.06    0.94
  -9   0 -24   -0.98    1.55
  -9   2 -17   62.38    3.58
  -9   3 -15   22.41    2.24
  -9   5 -11    0.86    1.09
  -9   6  -9   65.80    3.04
  -8  -2 -30   -0.89    1.31
  -8  -1 -22   14.71    2.51
  -7  -3 -28    0.19    1.19
  -7  -1 -18    8.24    1.75
  -7   5  -6  392.17    5.90
  -7  13   1    3.46    0.54
  -6  -4 -26    0.14    1.31
  -6  -3 -21    8.57    1.72
  -6  -1 -14    2.17    1.33
  -6   0 -12   -1.29    0.84
  -6   1 -10   10.24    1.34
  -6   2  -8   11.37    1.42
  -6   9   0   47.08    1.44
  -5  -5 -24    5.85    1.89
  -4  -3 -13    2.94    1.16
  -4   0  -7   53.57    2.13
  -3  -8 -31   -0.83    1.15
  -3  -7 -23    0.55    1.28
  -2  -7 -19   -1.78    0.71
  -2  -4 -10  199.01    4.01
  -2  -3  -8   12.34    1.16
  -1  -7 -15    2.38    0.99
   0 -10 -23    2.36    1.40
   1 -11 -24    1.42    1.15
   3 -11 -16    4.00    0.87
   4 -14 -27    0.16    1.09
   5 -11 -11    2.78    0.46
   7 -16 -25   -0.52    0.89
   8 -16 -21   -0.24    0.69
 -17  15 -23   -0.19    1.49
 -17  16 -21    0.65    1.48
 -17  17 -19    1.77    1.52
 -17  20 -16    0.20    1.25
 -16  17 -15    1.27    1.57
 -16  19 -14    1.01    1.37
 -16  21 -13    0.88    1.13
 -15   9 -27   -1.09    1.47
 -15  10 -22    0.33    1.53
 -15  11 -20    0.23    1.55
 -15  12 -18    0.74    1.66
 -15  13 -16    1.43    1.86
 -15  16 -13   -0.24    1.52
 -15  22 -10    0.68    1.20
 -14   7 -27    0.95    1.66
 -14   8 -22   -0.93    1.75
 -14   9 -20    0.35    1.66
 -14  10 -18   10.45    2.20
 -14  11 -16    1.69    1.43
 -14  12 -14    0.58    1.56
 -14  15 -11    3.83    1.47
 -14  21  -8    1.18    1.07
 -14  24  -8   -0.23    0.92
 -13   5 -27   -0.73    1.50
 -13   7 -20    4.96    1.99
 -13   8 -18    0.75    1.46
 -13   9 -16    1.39    1.43
 -13  10 -14   13.54    2.00
 -13  16  -8    0.91    1.14
 -13  18  -7   -0.52    1.04
 -13  20  -6    1.67    1.19
 -13  23  -6   -0.58    0.98
 -12   3 -30    1.44    1.74
 -12   4 -25    0.76    1.37
 -12   5 -20    6.21    2.32
 -12   6 -18    6.26    2.02
 -12   7 -16   72.15    3.94
 -12   8 -14    5.71    1.56
 -12  22  -4    0.47    0.98
 -11   5 -16   43.20    3.29
 -11   6 -14    0.89    1.58
 -10   0 -31    1.20    1.65
 -10  14  -3    2.13    0.87
 -10  16  -2    3.78    0.92
  -9  -1 -29   -0.29    1.43
  -9   1 -19    1.31    1.52
  -9  18   0   -0.29    0.53
  -8  -2 -27    0.61    1.21
  -8   1 -15   52.61    3.08
  -8   2 -13   15.76    1.85
  -8   3 -11   14.72    1.70
  -7  -3 -25    2.73    1.64
  -7  -2 -20   -0.13    1.26
  -7  11   0   51.14    1.61
  -6  -5 -31   -0.42    1.59
  -6  -4 -23    6.28    1.85
  -6  -2 -16    1.50    1.32
  -5  -6 -29   -0.52    1.22
  -5  -4 -19    1.40    1.17
  -5   4  -3  499.42    5.34
  -5   7   0   41.12    1.29
  -4  -7 -30    0.91    1.30
  -4  -6 -22   -0.56    1.25
  -4  -4 -15    0.31    1.11
  -3  -8 -28    0.17    1.26
  -3  -6 -18    0.58    1.08
  -2  -9 -29   -0.06    1.09
  -2  -5 -12    1.51    0.91
  -2  -2  -6   39.65    1.64
  -1 -10 -30   -0.99    1.13
  -1  -9 -22    7.12    1.50
   0  -9 -18    3.45    1.07
 -17  13 -24   -1.19    1.66
 -17  14 -22   -0.67    1.62
 -17  15 -20   -2.25    1.43
 -17  18 -17    0.33    1.30
 -16  10 -26   -1.66    1.66
 -16  11 -24   -1.00    1.46
 -16  12 -22   -0.23    1.45
 -16  13 -20    0.67    1.28
 -16  14 -18   -0.40    1.61
 -16  15 -16    0.89    1.67
 -15   8 -26    2.33    1.97
 -15   9 -24    1.56    1.68
 -15  14 -14    0.94    1.69
 -14   7 -24    0.04    1.55
 -14  13 -12    6.48    1.77
 -13   4 -29    1.47    1.90
 -13   5 -24   -1.89    1.38
 -13   6 -22    2.58    1.90
 -13  11 -12   -0.11    1.10
 -13  14  -9    2.15    1.08
 -12   3 -27   -0.40    1.51
 -12   4 -22   -0.38    1.70
 -12   9 -12    1.13    1.15
 -12  15  -6    2.88    1.08
 -12  17  -5    9.49    1.42
 -11   1 -30    0.05    1.56
 -11   2 -25   -1.04    1.29
 -11   3 -20   10.74    2.47
 -11   4 -18    0.68    1.77
 -11   7 -12    7.74    1.50
 -11  11  -7    6.76    1.25
 -10   0 -28    0.73    1.57
 -10   1 -23    3.60    1.89
 -10   3 -16   27.88    2.75
 -10   4 -14    4.16    1.66
 -10   9  -7    6.91    1.23
 -10  12  -4    1.26    0.88
 -10  21  -1   -1.29    0.59
  -9  -1 -26    0.64    1.41
  -9   0 -21    3.23    1.55
  -9   7  -7   12.33    1.44
  -9  10  -4    8.06    1.07
  -8  -3 -29   -0.04    1.55
  -8  -2 -24    1.38    1.57
  -8   0 -17   14.12    2.02
  -8   4  -9    1.07    1.04
  -8   8  -4    2.87    0.82
  -7  -4 -30    0.14    1.31
  -7  15   2   16.74    0.71
  -6  -5 -28   -1.52    0.97
  -6  -3 -18   -0.08    1.33
  -6   3  -6   75.34    2.63
  -5  -6 -26    0.92    1.51
  -5  -5 -21    3.54    1.57
  -4  -7 -27    0.60    1.04
  -4   1  -5    2.28    0.83
  -3   2  -2  194.29    2.66
  -2  -9 -26   -1.83    1.07
  -2  -8 -21    2.55    1.31
  -2  -6 -14   37.48    2.18
  -1 -10 -27    0.57    1.20
  -1  -8 -17    0.17    0.85
   0 -11 -28    1.20    1.17
   1 -12 -29   -0.06    1.05
   2 -10 -15    6.96    0.94
   4  -9  -8   83.20    1.31
   9 -17 -22    2.42    0.73
 -18  17 -20    1.68    1.71
 -17  16 -18   -0.26    1.16
 -17  19 -15   -0.36    1.21
 -17  21 -14   -0.17    1.14
 -16  11 -21   -0.39    1.45
 -16  16 -14   -0.30    1.62
 -16  18 -13    0.38    1.23
 -16  20 -12    0.29    1.28
 -16  22 -11    0.49    1.05
 -15   9 -21    1.06    1.66
 -15  10 -19    3.83    2.18
 -15  11 -17    3.61    2.10
 -15  17 -11    1.21    1.13
 -15  19 -10   -1.60    1.18
 -15  21  -9   -0.57    1.03
 -14   6 -26    2.04    1.73
 -14   8 -19    0.36    1.99
 -14   9 -17    1.79    1.79
 -14  16  -9    1.10    1.21
 -14  18  -8    1.83    1.26
 -14  23  -7   -0.73    1.07
 -13   4 -26    0.43    1.76
 -13   7 -17   -0.49    1.70
 -13  12 -10    0.83    1.28
 -12   2 -29    0.14    1.85
 -12   3 -24    0.78    1.55
 -12  10 -10    0.80    1.00
 -12  13  -7    2.54    0.99
 -12  19  -4    0.11    0.87
 -11   1 -27    0.61    1.40
 -11   2 -22    2.38    2.11
 -11   8 -10    2.62    1.20
 -10  -1 -30    1.30    1.78
 -10   0 -25    0.34    1.49
 -10   2 -18   -0.43    1.42
 -10   5 -12    0.93    1.19
 -10   6 -10    4.22    1.45
 -10  18  -1   -0.29    0.70
  -9  -2 -28    0.04    1.48
  -9  -1 -23    1.91    1.93
  -8  -1 -19    0.59    1.38
  -8  13   0    2.41    0.63
  -7  -4 -27    1.39    1.22
  -7  -3 -22    1.45    1.53
  -7  -1 -15    3.28    1.48
  -7   0 -13   15.51    1.77
  -7   1 -11    2.46    1.10
  -7   6  -4    6.73    1.00
  -6  -5 -25    3.58    1.84
  -5  -2 -12   80.25    3.14
  -5  -1 -10    5.17    1.09
  -4  -7 -24    0.34    1.37
  -4  -5 -17    0.20    0.87
  -3  -8 -25   -1.02    0.98
  -3  -7 -20    3.96    1.43
   3 -13 -23    0.00    0.92
   4 -14 -24    1.89    1.18
   4 -13 -19    3.22    1.00
   6 -13 -14    1.24    0.50
   7 -14 -15    1.12    0.47
   8 -15 -16   -0.30    0.43
 -18  18 -18   -0.19    1.66
 -17  11 -25    1.01    1.90
 -17  12 -23    0.44    1.62
 -17  13 -21    0.21    1.54
 -17  14 -19    1.22    1.55
 -17  17 -16   -0.60    1.04
 -16   9 -25   -1.65    1.52
 -16  10 -23   -0.42    1.51
 -16  12 -19    0.75    1.49
 -16  13 -17    2.78    1.75
 -15   7 -25   -0.83    1.60
 -15   8 -23    0.38    1.38
 -15  12 -15   -1.40    1.50
 -15  15 -12    0.90    1.16
 -14   5 -28    1.60    1.68
 -14   6 -23    1.13    1.43
 -14   7 -21   -0.69    1.67
 -14  10 -15    4.48    1.65
 -14  11 -13    1.40    1.71
 -14  14 -10    0.75    1.29
 -14  20  -7    0.45    1.07
 -13   3 -28    0.27    1.81
 -13   5 -21    5.49    2.10
 -13   6 -19    2.45    1.83
 -13   8 -15    7.01    1.92
 -13   9 -13    2.92    1.46
 -13  15  -7   -1.33    0.98
 -13  17  -6    5.99    1.40
 -13  22  -5   -0.23    0.97
 -12   2 -26    2.42    1.72
 -12   4 -19    7.88    2.47
 -12   5 -17    0.38    1.70
 -12   6 -15    3.01    1.54
 -12   7 -13    5.63    1.78
 -12  11  -8    1.37    1.13
 -11   0 -29    0.19    1.76
 -11   1 -24    0.57    1.88
 -11   9  -8   12.76    1.73
 -11  14  -4    1.65    0.86
 -11  16  -3    2.25    0.97
 -11  21  -2    0.62    0.77
 -10  -1 -27   -1.98    1.31
 -10   1 -20   16.93    2.33
 -10  10  -5    1.62    1.01
 -10  24  -1   -0.19    0.54
  -9   1 -16   47.68    3.15
  -9   2 -14    3.26    1.37
  -9   3 -12    6.04    1.47
  -9   4 -10    7.27    1.57
  -8  -3 -26    0.14    1.42
  -8  -2 -21    8.17    1.97
  -8  11  -1    1.00    0.67
  -7  -4 -24   -1.65    1.60
  -7  -2 -17    4.10    1.61
  -7   2  -9    9.39    1.36
  -7   9  -1    6.72    0.81
  -6  -6 -30   -0.05    1.50
  -6  -4 -20    0.27    1.21
  -5  -6 -23    0.43    1.52
  -5  -4 -16    1.35    1.19
  -5  -3 -14    9.04    1.43
  -5   0  -8   -0.73    0.70
  -4  -8 -29   -0.28    1.19
  -4  -6 -19    3.99    1.42
  -3  -9 -30    0.41    1.21
  -3  -4 -11    3.61    1.05
  -3  -3  -9   10.89    1.23
  -2  -9 -23    2.99    1.45
  -2  -7 -16    0.39    0.92
  -2  -1  -4  272.31    3.46
  -1 -10 -24    0.11    1.19
   0 -11 -25    0.22    1.14
   0 -10 -20    1.99    1.15
   2 -11 -17    3.29    1.02
   3 -12 -18    0.85    0.83
   4 -10 -10    3.22    0.50
   5 -15 -25    0.60    0.99
   5 -14 -20    0.18    0.80
   6 -15 -21    0.11    0.79
 -18  15 -21    0.38    1.51
 -18  16 -19   -1.30    1.50
 -18  19 -16   -0.34    1.29
 -17  15 -17   -1.58    1.36
 -17  18 -14    4.81    1.72
 -17  20 -13    1.42    1.28
 -17  22 -12    0.48    1.08
 -16  14 -15    0.25    1.29
 -16  17 -12    0.76    1.54
 -16  19 -11   -0.12    1.28
 -16  21 -10   -0.39    1.09
 -15   6 -27    1.88    1.77
 -15  13 -13    1.90    1.38
 -15  16 -10   -1.37    1.14
 -15  18  -9    1.23    1.30
 -15  23  -8   -0.23    1.04
 -14   5 -25   -1.07    1.47
 -14  22  -6   -0.04    1.10
 -13   4 -23    2.36    1.62
 -13  10 -11    2.23    1.48
 -13  13  -8    2.91    1.30
 -13  19  -5    1.92    1.00
 -12   3 -21    2.38    1.91
 -12   8 -11    2.83    1.46
 -12  21  -3    0.80    0.94
 -11   3 -17    1.28    1.52
 -11   4 -15    0.60    1.38
 -11   5 -13    0.42    1.19
 -11  12  -5    3.48    1.11
 -11  18  -2   -0.50    0.76
 -11  24  -2    0.05    0.67
 -10   0 -22    1.49    1.72
 -10   7  -8    0.03    0.94
  -9  -3 -30   -1.63    1.40
  -9  -2 -25    0.16    1.45
  -9   0 -18    1.96    1.54
  -9   8  -5    2.71    0.93
  -8  -4 -28    0.89    1.45
  -8  -3 -23   -0.83    1.68
  -8  15   1   18.73    0.97
  -7  -5 -29    0.25    1.34
  -7  -3 -19    2.24    1.61
  -7   3  -7   51.88    2.42
  -6  -6 -27    0.40    1.33
  -6  -5 -22    0.34    1.59
  -6   4  -4    0.09    0.77
  -6   7  -1   79.56    2.07
  -5  -7 -28   -0.13    1.03
  -5   1  -6    5.75    1.20
  -4   5   0  132.31    2.03
  -3  -9 -27    0.31    1.33
  -3  -8 -22    1.34    1.29
  -3  -5 -13    9.78    1.27
  -3  -2  -7   -0.52    0.86
  -2 -10 -28   -0.67    1.00
  -1 -11 -29    0.39    1.04
  -1  -9 -19    2.72    1.13
   5 -12 -13    3.80    0.57
   6 -16 -26    0.68    0.94
   7 -16 -22    0.59    0.78
  10 -18 -23    0.04    0.55
 -18  13 -22    0.56    1.78
 -18  14 -20   -0.84    1.60
 -18  17 -17   -0.65    1.08
 -17  10 -24   -0.16    1.53
 -17  11 -22    0.81    1.61
 -17  12 -20    1.78    1.61
 -17  13 -18    0.47    1.56
 -17  16 -15    1.54    1.44
 -16   8 -24   -0.58    1.61
 -16   9 -22    0.68    1.42
 -16  10 -20    1.24    1.41
 -16  11 -18    3.36    1.97
 -16  12 -16    2.77    2.05
 -16  15 -13   -1.31    1.32
 -15   7 -22    1.46    1.51
 -15   8 -20    1.17    1.83
 -15   9 -18    7.10    2.14
 -15  10 -16   -0.72    1.32
 -15  14 -11    1.72    1.48
 -15  20  -8    0.75    1.16
 -14   4 -27    1.55    1.64
 -14   6 -20    0.92    1.82
 -14   7 -18   -0.24    1.65
 -14   8 -16   -0.52    1.39
 -14  12 -11    3.31    1.42
 -14  15  -8    6.90    1.54
 -14  17  -7   -0.57    1.14
 -13   3 -25   -0.09    1.35
 -12   1 -28   -0.42    1.56
 -12   2 -23    0.57    1.95
 -12  14  -5    0.01    0.87
 -12  16  -4    9.15    1.35
 -12  24  -3   -0.12    0.79
 -11   0 -26    1.43    1.41
 -11   1 -21    0.01    1.94
 -11   2 -19    8.85    2.01
 -11   6 -11    1.09    1.19
 -10  -2 -29    1.94    1.64
 -10  -1 -24    0.51    1.49
 -10   2 -15    0.79    1.64
  -9  -3 -27   -0.18    1.37
  -9  -1 -20   10.89    2.01
  -9   5  -8   88.02    3.39
  -9  13  -1    4.37    0.81
  -8  -1 -16   -0.70    1.51
  -8   0 -14    1.22    1.26
  -8   1 -12    0.17    1.08
  -8   2 -10    2.22    1.32
  -8   6  -5  101.21    3.14
  -7  -5 -26    1.67    1.57
  -6  -3 -15    2.07    1.33
  -6  -2 -13    0.14    0.99
  -6  -1 -11   14.63    1.60
  -5  -7 -25   -0.03    1.47
  -5  -5 -18    0.20    1.02
  -4  -8 -26    1.66    1.13
  -4  -7 -21    2.54    1.41
  -4   2  -3  117.88    2.54
  -3  -6 -15    0.13    0.77
  -2  -8 -18   10.83    1.53
 -19  16 -20    0.40    1.87
 -18  15 -18    0.41    1.32
 -18  18 -15    1.01    1.38
 -18  20 -14   -0.69    1.14
 -17  14 -16    2.45    1.65
 -17  17 -13    2.00    1.64
 -17  19 -12    1.12    1.44
 -17  21 -11   -0.92    1.06
 -16   7 -26   -0.47    1.59
 -16  13 -14    2.84    1.93
 -16  16 -11    1.45    1.42
 -16  18 -10    0.59    1.42
 -16  23  -9    1.53    1.08
 -15   5 -26   -0.75    1.81
 -15   6 -24   -0.85    1.53
 -15  11 -14    1.96    1.49
 -15  22  -7   -0.21    1.22
 -14   4 -24    2.24    1.80
 -14   5 -22    1.93    1.52
 -14   9 -14    2.71    1.51
 -14  10 -12    0.47    1.63
 -14  13  -9    5.89    1.61
 -14  19  -6   -0.38    0.98
 -13   2 -27    0.56    1.60
 -13   4 -20    9.16    2.35
 -13   5 -18   -0.58    1.70
 -13   6 -16    1.13    1.42
 -13   7 -14    2.94    1.50
 -13  11  -9   -0.09    0.99
 -13  21  -4    0.70    1.03
 -13  24  -4    1.06    0.98
 -12   1 -25    0.76    1.54
 -12   4 -16    1.70    1.79
 -12   9  -9    9.91    1.54
 -12  12  -6    0.01    1.00
 -12  18  -3    0.61    0.95
 -11  -1 -28    0.73    1.56
 -11   0 -23    1.10    1.95
 -11   7  -9   -0.87    0.97
 -11  10  -6    1.73    0.97
 -10  -2 -26   -0.29    1.43
 -10   0 -19   40.42    3.36
 -10   1 -17    5.97    1.80
 -10   3 -13    2.98    1.33
 -10   4 -11    0.18    1.11
 -10   8  -6    4.28    1.10
  -9  -2 -22    3.46    1.73
  -9  11  -2    4.03    0.86
  -9  15   0    0.06    0.53
  -8  -4 -25    1.90    1.52
  -8  -2 -18    6.09    1.64
  -8   9  -2    1.89    0.78
  -7  -4 -21    2.73    1.37
  -6  -7 -29    0.47    1.37
  -6  -6 -24   -0.76    1.34
  -6  -4 -17    0.39    1.27
  -6   0  -9  202.63    4.72
  -5  -6 -20    0.57    1.32
  -4  -4 -12    8.26    1.39
  -4  -3 -10    3.25    1.09
  -3  -9 -24    1.09    1.48
  -3  -7 -17   -0.16    0.98
  -2 -10 -25   -0.06    1.20
  -1 -11 -26    1.30    1.19
  -1 -10 -21    0.27    1.12
   0 -12 -27    1.91    1.33
   2 -12 -19    0.98    0.94
   3 -14 -25    1.34    1.10
   3 -13 -20    1.13    0.95
   4 -15 -26    1.25    1.08
   4 -14 -21    0.40    0.94
   4 -11 -12    7.47    0.69
   8 -17 -23    0.55    0.73
 -19  17 -18   -0.18    1.55
 -18  11 -23    0.32    1.65
 -18  12 -21   -0.41    1.51
 -18  13 -19    0.19    1.69
 -18  16 -16    0.15    1.39
 -17   8 -25    0.44    1.98
 -17   9 -23   -2.50    1.46
 -17  10 -21    1.25    1.53
 -17  11 -19   -0.70    1.29
 -17  12 -17    3.92    2.10
 -17  15 -14   -0.08    1.46
 -17  23 -10   -0.15    1.08
 -16   7 -23   -0.65    1.77
 -16   8 -21    1.28    1.48
 -16   9 -19   -0.17    1.58
 -16  10 -17    9.23    2.53
 -16  14 -12    5.39    1.95
 -16  20  -9    2.76    1.35
 -15   7 -19    1.02    2.13
 -15   8 -17    2.84    2.18
 -15  12 -12   -1.71    1.13
 -15  15  -9   -0.55    1.19
 -15  17  -8    0.36    1.14
 -15  19  -7    0.00    1.24
 -14   3 -26    0.70    1.63
 -14  21  -5   -0.17    1.10
 -13   2 -24    1.35    1.66
 -13   3 -22    0.00    1.68
 -13   8 -12    0.30    1.25
 -13  14  -6   -0.86    0.93
 -13  16  -5   30.68    2.18
 -12   0 -27   -0.55    1.46
 -12   2 -20    5.39    2.08
 -12   3 -18    6.15    1.83
 -12   5 -14    1.72    1.37
 -12   6 -12    3.17    1.54
 -11  -1 -25    0.17    1.50
 -10  -1 -21    1.07    1.93
 -10   5  -9    0.60    1.07
 -10  13  -2    0.56    0.67
 -10  15  -1   10.55    1.12
  -9  -4 -29    0.74    1.59
  -9  -3 -24    1.76    1.49
  -9   0 -15    1.58    1.62
  -9   1 -13    1.31    1.49
  -9   6  -6    2.57    1.07
  -9  20   1    0.50    0.48
  -8  -3 -20    0.93    1.47
  -8   3  -8    5.59    1.29
  -7  -6 -28   -0.79    1.26
  -7  -5 -23    1.07    1.69
  -7   4  -5   10.10    1.23
  -7   7  -2    8.98    0.97
  -6  -5 -19    2.74    1.54
  -6   1  -7  157.96    3.94
  -5  -8 -27    1.44    1.37
  -5   5  -1  693.54    5.62
  -4  -9 -28   -0.81    1.09
  -4  -8 -23    5.14    1.60
  -4  -5 -14    2.61    1.05
  -4  -2  -8   25.78    1.72
  -3 -10 -29   -0.12    1.09
  -3  -1  -5  423.69    5.02
  -2  -9 -20   -0.03    1.06
   5 -15 -22    0.56    0.93
   5 -13 -15    5.11    0.80
   6 -14 -16   -0.26    0.55
 -19  14 -21    0.59    1.60
 -19  15 -19    1.73    1.64
 -19  18 -16   -0.81    1.33
 -19  20 -15   -0.20    1.37
 -18  14 -17    0.89    1.33
 -18  17 -14   -0.27    1.38
 -18  19 -13    2.09    1.37
 -18  21 -12    0.40    1.15
 -17  13 -15    1.33    1.90
 -17  16 -12    2.69    1.78
 -17  18 -11    5.99    1.75
 -17  20 -10    0.41    1.24
 -16   6 -25    0.37    1.71
 -16  11 -15    0.83    1.73
 -16  22  -8   -0.61    1.17
 -15   5 -23    0.01    1.44
 -15   9 -15   -0.56    1.35
 -15  13 -10    4.57    1.65
 -14   4 -21    1.53    2.10
 -14   5 -19    1.23    1.85
 -14   6 -17    0.12    1.45
 -14   7 -15    1.99    1.73
 -14  11 -10    0.85    1.23
 -14  24  -5    0.89    1.02
 -13   1 -26   -1.28    1.65
 -13   9 -10    4.16    1.35
 -13  12  -7   -1.22    1.03
 -13  18  -4    2.16    1.01
 -12   1 -22    1.93    1.60
 -12   7 -10    1.43    1.40
 -12  10  -7    2.02    1.09
 -11   1 -18    3.91    1.72
 -11   2 -16   10.60    1.99
 -11   3 -14   22.33    2.36
 -11   4 -12    2.43    1.51
 -11   8  -7   24.39    2.14
 -11  20  -1    2.02    0.84
 -10  -3 -28    0.76    1.52
 -10  -2 -23    0.20    1.86
 -10  11  -3    7.10    1.13
 -10  20   0    5.66    0.82
  -9  -1 -17    0.52    1.38
  -9   2 -11   20.64    2.03
  -9   9  -3    1.10    0.72
  -8  -5 -27    0.94    1.27
  -8  -4 -22    1.22    1.77
  -7  -3 -16    1.52    1.41
  -7  -2 -14    0.11    1.08
  -7  -1 -12    5.97    1.36
  -6  -7 -26   -0.93    1.31
  -5  -7 -22   -0.36    1.03
  -5   2  -4    2.48    0.94
  -4  -6 -16   -0.55    0.78
  -3  -8 -19   -0.56    0.85
  -1 -11 -23    1.32    1.45
  -1  -8 -14    7.14    1.14
   3 -10 -11    0.26    0.49
   3  -9  -9   64.20    1.54
   4 -12 -14    5.39    0.79
   6 -16 -23    0.48    0.83
   7 -15 -17    3.12    0.67
 -19  12 -22    0.08    1.83
 -19  13 -20   -1.73    1.67
 -19  16 -17   -1.41    1.31
 -18   9 -24   -0.68    1.79
 -18  10 -22    0.64    1.68
 -18  11 -20    1.63    1.65
 -18  15 -15    2.73    1.53
 -17   8 -22    0.56    1.93
 -17   9 -20    0.01    1.39
 -17  10 -18    1.37    1.78
 -17  14 -13    0.82    1.83
 -17  22  -9   -1.20    1.22
 -16   7 -20    0.15    1.70
 -16  12 -13    0.14    1.33
 -16  15 -10   -1.27    1.26
 -16  17  -9    2.35    1.37
 -16  19  -8   -0.12    1.22
 -15   3 -27    2.34    2.06
 -15   4 -25    1.62    1.78
 -15  10 -13   21.78    2.63
 -15  21  -6   -0.09    1.16
 -15  24  -6   -0.57    0.98
 -14   3 -23    1.40    1.64
 -14   8 -13    2.55    1.48
 -14  14  -7    2.65    1.30
 -14  16  -6    9.03    1.56
 -14  18  -5    2.98    1.20
 -13   2 -21    1.88    2.18
 -13   3 -19   13.40    2.49
 -13   4 -17    4.25    1.94
 -13   5 -15   21.71    2.49
 -13   6 -13    0.77    1.54
 -12   0 -24   -0.72    1.23
 -12  20  -2    1.79    0.95
 -11  -2 -27    0.74    1.54
 -11   0 -20   -0.15    1.68
 -11   5 -10    0.22    1.41
 -11  11  -4    4.03    1.17
 -11  13  -3   13.46    1.35
 -11  15  -2    0.94    0.85
 -10  -3 -25    1.23    1.51
 -10   6  -7   -0.44    0.99
 -10   9  -4   50.00    2.45
  -9  -4 -26    0.17    1.20
  -9  -3 -21   -0.74    1.52
  -9  -2 -19    1.81    1.43
  -9   3  -9    4.05    1.26
  -8   4  -6  113.60    3.57
  -8   7  -3   -0.28    0.63
  -7  -6 -25   -0.17    1.08
  -7  -4 -18   17.13    2.08
  -7   1  -8  113.67    3.76
  -6  -6 -21   -0.88    1.05
  -5  -5 -15    0.98    1.13
  -5  -4 -13    2.23    1.06
  -5  -3 -11    2.40    1.01
  -4  -9 -25   -0.50    1.30
  -4  -7 -18    2.35    1.08
  -4  -1  -6  141.82    3.39
  -3 -10 -26    0.72    1.26
  -3  -9 -21    0.54    1.21
  -2 -11 -27   -0.38    1.09
  -2 -10 -22   -0.90    1.17
  -2  -6 -11    3.41    0.98
  -1 -12 -28   -0.29    1.04
   2 -13 -21    0.91    0.97
   3 -15 -27    0.58    0.93
   9 -18 -24    0.08    0.62
 -19  14 -18   -0.80    1.48
 -19  17 -15   -1.13    1.27
 -19  19 -14    0.85    1.34
 -19  21 -13    0.14    1.19
 -18  12 -18    1.67    1.48
 -18  13 -16    1.16    1.63
 -18  16 -13    0.52    1.61
 -18  18 -12    0.83    1.49
 -18  20 -11   -0.42    1.21
 -17   7 -24   -0.45    1.53
 -17  11 -16    0.75    1.80
 -16   5 -24   -1.23    1.57
 -16   6 -22    2.42    1.81
 -16   8 -18    8.88    2.29
 -16   9 -16    1.43    1.82
 -16  13 -11    0.96    1.58
 -16  21  -7    1.57    1.37
 -16  24  -7   -0.14    0.93
 -15   4 -22    2.80    1.85
 -15   5 -20    2.06    1.99
 -15   6 -18    6.01    2.13
 -15   7 -16   -1.10    1.90
 -15  11 -11    8.51    1.85
 -15  16  -7    1.30    1.22
 -14   2 -25    1.45    1.73
 -14   9 -11   12.75    1.96
 -14  12  -8    2.62    1.45
 -13   1 -23   -0.16    1.32
 -13   7 -11    8.76    1.89
 -13  10  -8    0.82    1.05
 -13  20  -3    2.07    1.10
 -13  23  -3    1.69    0.98
 -12  -1 -26   -0.57    1.50
 -12   1 -19    2.06    2.10
 -12   2 -17   14.44    2.43
 -12   3 -15   -1.18    1.24
 -12   8  -8    1.28    1.15
 -12  13  -4    4.20    1.10
 -12  15  -3   -0.70    0.93
 -12  23  -2    0.74    0.79
 -11  -1 -22    0.70    1.72
 -11  23  -1    0.43    0.65
 -10  -1 -18    3.26    1.83
 -10   0 -16   20.51    2.40
 -10   1 -14    5.12    1.59
 -10   2 -12    2.95    1.34
 -10  17   0    1.59    0.68
  -9  -5 -28   -0.68    1.49
  -9   7  -4    0.93    1.01
  -9  17   1    4.45    0.65
  -8  -5 -24   -0.97    1.29
  -8  -3 -17   10.84    2.04
  -8  -2 -15   23.20    2.28
  -8  -1 -13    1.81    1.29
  -8   0 -11    9.43    1.77
  -7  -5 -20    2.76    1.38
  -6  -8 -28   -0.95    1.20
  -6  -7 -23    1.58    1.51
  -6   2  -5  386.02    5.76
  -5  -8 -24    0.21    0.98
  -5  -6 -17    0.46    1.19
  -5  -2  -9   24.77    1.78
  -4  -8 -20    5.71    1.58
  -2  -8 -15    2.66    1.03
  -2  -7 -13    6.98    1.11
  -2  -5  -9   15.46    1.24
   3 -14 -22    0.58    1.02
   3 -11 -13   -0.06    0.48
   3  -8  -7    9.60    0.56
   4 -15 -23   -0.69    0.94
   7 -17 -24    0.24    0.79
   8 -16 -18    6.54    0.68
 -20  16 -18   -0.38    1.43
 -20  19 -15    0.25    1.48
 -19  11 -21    1.86    1.97
 -19  12 -19   -0.91    1.73
 -19  15 -16    0.48    1.30
 -18   8 -23    0.00    1.74
 -18   9 -21    0.47    1.94
 -18  10 -19    0.86    1.67
 -18  14 -14    0.01    1.68
 -18  22 -10   -0.37    1.15
 -17  12 -14    1.32    1.70
 -17  15 -11   -0.59    1.56
 -17  17 -10   -0.38    1.08
 -17  19  -9   -0.40    1.27
 -16   4 -26   -1.17    1.71
 -16  10 -14    1.54    1.75
 -15   3 -24    1.89    1.79
 -15   8 -14    1.29    1.43
 -15  14  -8    0.74    1.10
 -15  18  -6    1.41    1.23
 -14   1 -27    0.78    1.74
 -14   3 -20    0.87    1.81
 -14   4 -18    1.40    1.80
 -14   5 -16   -1.38    1.25
 -14   6 -14    0.27    1.67
 -14  20  -4    0.18    1.03
 -14  23  -4    0.66    1.04
 -13   0 -25   -1.11    1.46
 -13  15  -4    0.94    1.17
 -12   0 -21    0.91    1.75
 -12   4 -13    2.44    1.37
 -12   5 -11    3.52    1.57
 -12  11  -5    1.06    1.13
 -12  17  -2   19.64    1.64
 -11  -2 -24    2.21    1.43
 -11   6  -8    0.72    1.12
 -11   9  -5   11.59    1.61
 -11  17  -1   -0.31    0.67
 -10  -4 -27    0.10    1.42
 -10  -2 -20    2.67    1.55
 -10   3 -10    9.52    1.62
  -9  -4 -23    1.94    1.52
  -9   4  -7   64.01    2.99
  -8  -6 -26   -0.79    1.26
  -8  -4 -19    0.01    1.50
  -8   1  -9   19.05    2.03
  -7  -7 -27   -0.85    1.07
  -7  -6 -22   -0.85    1.37
  -7   5  -3   32.21    1.77
  -6  -4 -14   -0.10    1.11
  -6  -3 -12    4.73    1.40
  -5  -7 -19    0.24    1.28
  -5  -1  -7    5.69    1.17
  -4 -10 -27    0.19    1.16
  -3 -11 -28   -0.68    1.02
  -3 -10 -23   -0.11    1.31
  -2 -11 -24    0.15    1.21
  -2  -4  -7   -0.62    0.67
  -2   0  -2    0.60    0.43
  -1 -12 -25    1.70    1.17
  -1 -10 -18    3.06    1.11
   2 -10 -12    0.82    0.64
   2  -9 -10    4.87    0.75
   3 -12 -15   21.83    1.41
   4 -13 -16    2.21    0.78
   5 -16 -24   -0.27    0.94
   5 -14 -17    1.64    0.77
 -20  14 -19    0.47    1.66
 -20  17 -16   -0.69    1.37
 -19  13 -17    0.96    1.65
 -19  16 -14    1.17    1.46
 -19  18 -13    1.16    1.33
 -19  20 -12    0.59    1.19
 -18  11 -17   -1.31    1.42
 -18  17 -11   -1.22    1.38
 -18  19 -10    0.46    1.35
 -17   5 -25    0.50    2.03
 -17   6 -23    0.34    1.81
 -17   7 -21   -0.38    1.62
 -17   8 -19    0.20    1.40
 -17   9 -17    1.75    2.05
 -17  10 -15    3.66    2.23
 -17  13 -12   -0.18    1.78
 -17  21  -8    1.92    1.21
 -16   5 -21   -0.74    1.63
 -16   6 -19   -0.02    1.60
 -16   7 -17    0.14    2.07
 -16  11 -12    0.35    1.65
 -16  14  -9   -0.43    1.34
 -16  16  -8   -0.60    1.17
 -16  18  -7    0.07    1.23
 -15   2 -26   -0.63    1.65
 -15   9 -12   23.66    2.56
 -15  12  -9    8.56    1.69
 -15  20  -5   -1.09    1.12
 -15  23  -5   -0.52    1.09
 -14   1 -24    1.10    2.08
 -14   2 -22    0.23    1.40
 -14   7 -12   10.44    2.09
 -14  10  -9    3.82    1.40
 -13  -1 -27    0.73    1.82
 -13   2 -18    3.64    2.21
 -13   8  -9   -0.19    1.05
 -13  13  -5   -0.70    0.76
 -13  17  -3    1.65    1.13
 -12  -1 -23   -1.52    1.33
 -11  -3 -26    0.68    1.50
 -11  -1 -19    1.76    1.80
 -11   0 -17   -0.63    1.32
 -11   1 -15    1.09    1.44
 -11   2 -13   15.69    2.05
 -10   7  -5    1.02    0.98
  -9  -5 -25    0.02    1.17
  -9  -2 -16   16.95    2.38
  -9  -1 -14    6.09    1.63
  -9   0 -12    2.08    1.56
  -8  -5 -21    2.66    1.84
  -8   5  -4   -0.16    1.00
  -8  17   2    1.92    0.38
  -7   2  -6    7.41    1.39
  -6  -8 -25    1.27    1.48
  -6  -6 -18    6.76    1.69
  -6  -5 -16    1.44    1.11
  -6  -2 -10    3.81    1.13
  -5  -9 -26    0.29    1.05
  -4  -9 -22    0.46    1.43
  -3  -7 -14    7.44    1.31
  -3  -6 -12    5.87    1.10
  -3  -5 -10   11.96    1.38
  -3   0  -3  163.10    2.88
  -2  -9 -17    4.94    1.23
   2 -11 -14    0.95    0.74
   2  -8  -8  161.33    2.51
   6 -15 -18    6.48    0.90
 -20  12 -20    0.87    1.96
 -20  15 -17    0.45    1.52
 -20  18 -14    0.73    1.43
 -20  20 -13    0.31    1.23
 -19   9 -22   -0.34    1.93
 -19  10 -20    0.29    1.93
 -19  14 -15   -0.78    1.36
 -18  12 -15    3.57    1.84
 -18  15 -12    0.71    1.48
 -18  21  -9   -0.61    1.11
 -17  16  -9    0.21    1.35
 -16   3 -25   -0.91    1.73
 -16   4 -23   -0.94    1.61
 -16   8 -15    1.04    1.79
 -16  12 -10    2.94    1.73
 -16  20  -6    0.46    1.33
 -16  23  -6    0.19    1.14
 -15   3 -21   -0.72    1.59
 -15   4 -19    1.53    1.84
 -15   5 -17    0.12    1.72
 -15   6 -15    0.49    1.92
 -15  10 -10    0.79    1.65
 -14   0 -26    0.93    1.91
 -14  13  -6    2.06    1.32
 -14  15  -5   -0.95    1.05
 -14  17  -4    0.38    1.20
 -13   0 -22    0.12    1.32
 -13   1 -20    0.59    1.78
 -13   4 -14    0.58    1.33
 -13   5 -12    0.75    1.26
 -13  11  -6    9.91    1.49
 -12  -2 -25   -0.49    1.43
 -12   6  -9   12.04    1.79
 -12   9  -6    3.21    1.21
 -11  -2 -21   -0.40    1.59
 -11   3 -11    0.80    1.15
 -11   7  -6   56.33    2.99
 -10  -4 -24   -0.05    1.15
 -10   4  -8   22.01    2.10
  -9  -6 -27    0.02    1.50
  -9  -4 -20    0.12    1.53
  -9  -3 -18   13.16    2.08
  -9   1 -10   30.07    2.50
  -8  -6 -23    0.91    1.59
  -8   2  -7   28.66    2.17
  -7  -7 -24    0.56    1.50
  -7  -4 -15    0.57    1.31
  -7  -3 -13    5.26    1.54
  -6  -1  -8    9.71    1.35
  -5  -8 -21    0.72    1.11
  -5   3  -2   -1.77    0.84
  -4   0  -4   31.80    1.64
  -4   3  -1    1.58    0.55
  -3  -8 -16   -0.37    0.97
  -3  -4  -8    8.79    1.14
  -3   3   0   96.39    1.62
  -2 -10 -19    1.54    1.14
   1  -9 -11    8.30    0.96
   2 -14 -23    0.74    1.05
   3 -15 -24    0.55    1.10
   6 -17 -25    0.32    0.88
 -20  16 -15   -0.88    1.14
 -19  11 -18   -0.61    1.61
 -19  12 -16   -0.06    1.55
 -19  15 -13   -0.15    1.57
 -19  17 -12    0.77    1.51
 -19  19 -11   -0.82    1.17
 -19  21 -10   -1.20    1.09
 -18   7 -22    1.71    1.92
 -18   8 -20    0.34    1.70
 -18   9 -18   -0.34    1.36
 -18  10 -16    5.21    2.15
 -18  13 -13    0.78    1.90
 -17   5 -22   -0.88    1.96
 -17   6 -20    0.37    1.49
 -17   7 -18   -0.05    1.39
 -17  11 -13    1.47    1.56
 -17  14 -10    0.15    1.20
 -17  18  -8    0.95    1.08
 -17  20  -7   -0.09    1.36
 -17  23  -7   -0.39    1.06
 -16   9 -13    0.19    1.69
 -15   1 -25    1.69    1.94
 -15   2 -23   -0.50    1.63
 -15   7 -13   -0.33    1.31
 -15  13  -7    7.82    1.74
 -15  15  -6    3.87    1.41
 -15  17  -5   -0.44    1.17
 -14   2 -19    0.30    2.12
 -14   3 -17    1.30    1.79
 -14   4 -15    1.09    1.96
 -14   8 -10   11.08    1.89
 -14  11  -7   -0.73    1.05
 -13  -1 -24    1.26    1.65
 -13   6 -10    4.37    1.67
 -13   9  -7    1.77    1.34
 -12  -3 -27   -1.69    1.36
 -12  -1 -20    3.90    2.14
 -12   0 -18   -0.32    1.63
 -12   1 -16    3.31    1.62
 -12   2 -14   11.02    1.96
 -11  -3 -23   -0.64    1.19
 -11   4  -9    1.45    1.28
 -10  -5 -26    1.57    1.66
 -10  -2 -17   -3.27    1.54
 -10  -1 -15    2.22    1.49
 -10   0 -13   56.01    3.49
 -10  12  -1    0.66    0.81
  -9  -5 -22    1.93    1.76
  -9   5  -5   80.86    3.14
  -9  10  -1    2.73    0.83
  -9  12   0    1.41    0.69
  -8  10   0  142.51    2.98
  -7  -8 -26    0.50    1.33
  -7  -5 -17    7.26    1.61
  -7  -2 -11   17.82    1.85
  -7  10   1   50.93    1.58
  -6  -9 -27    0.33    1.27
  -6  -7 -20    0.47    1.16
  -6   3  -3  248.59    4.35
  -5  -9 -23   -0.38    1.36
  -5   0  -5  192.39    4.03
  -4 -10 -24    0.51    1.36
  -4  -7 -15    1.06    1.08
  -4  -6 -13    0.25    0.90
  -4  -5 -11   -0.79    1.00
  -3 -11 -25    1.18    1.28
  -3  -9 -18    4.46    1.39
  -2 -12 -26   -0.54    0.88
  -1 -13 -27   -0.99    1.02
   1 -10 -13    2.78    0.79
   1  -8  -9    0.41    0.59
   2 -12 -16    0.70    0.74
   3 -13 -17    0.46    0.83
   4 -16 -25    0.42    1.06
   4 -14 -18    8.58    1.12
   7 -16 -19    0.96    0.64
 -20  14 -16    1.05    1.58
 -20  17 -13    0.35    1.39
 -20  19 -12    0.35    1.30
 -19   8 -21   -0.83    1.93
 -19  13 -14   -0.25    1.61
 -18  11 -14    5.86    2.30
 -18  14 -11    1.91    1.85
 -18  16 -10   -1.10    1.50
 -18  18  -9    0.63    1.41
 -18  23  -8    0.10    1.05
 -17   4 -24   -1.74    1.43
 -17   8 -16   -1.39    1.68
 -17   9 -14    0.80    2.04
 -17  12 -11    0.81    1.62
 -16   3 -22    0.31    1.93
 -16   4 -20    0.70    1.50
 -16   5 -18    0.10    1.78
 -16   6 -16    2.49    1.92
 -16  10 -11   -1.11    1.56
 -16  15  -7    0.15    1.28
 -16  17  -6    0.91    1.20
 -15   8 -11    1.04    1.66
 -15  11  -8   16.58    2.30
 -15  22  -4    1.17    1.09
 -14   0 -23    1.53    1.72
 -14   1 -21    0.13    1.32
 -14   5 -13    0.16    1.33
 -14  19  -3    0.32    0.95
 -14  22  -3    0.04    0.98
 -13  -2 -26    0.10    1.54
 -13  19  -2    2.15    0.97
 -13  22  -2    0.45    0.85
 -12  -2 -22    0.97    1.44
 -12   3 -12    4.55    1.51
 -12   7  -7    6.81    1.51
 -12  19  -1    0.62    0.82
 -11  -4 -25    0.63    1.30
 -11  10  -3   25.86    1.94
 -11  12  -2    0.90    0.89
 -10  -4 -21    4.57    2.09
 -10  -3 -19    2.80    1.51
 -10   1 -11    7.86    1.66
 -10   5  -6   89.93    3.53
 -10  10  -2    1.71    0.92
  -9   2  -8    4.36    1.37
  -8  -7 -25    0.52    1.40
  -8  -4 -16    0.12    1.51
  -8  -3 -14    8.35    1.78
  -8  -2 -12    3.25    1.49
  -8   8  -1  234.39    4.14
  -8  12   1    6.18    0.76
  -7  -6 -19    0.53    1.20
  -7  -1  -9   20.18    1.87
  -7   3  -4   14.70    1.62
  -7   8   0   24.45    1.35
  -6  -8 -22    0.67    1.55
  -6   0  -6   47.01    2.39
  -4  -8 -17   13.19    1.81
  -4  -4  -9   19.38    1.58
  -3 -10 -20   -0.77    1.23
  -2 -11 -21    0.35    1.23
  -2  -3  -5    5.61    0.92
   1 -11 -15   -0.08    0.72
   5 -15 -19    1.18    0.84
 -21  14 -17   -0.60    1.80
 -21  16 -16   -0.78    1.42
 -20  11 -19   -0.02    1.67
 -20  12 -17    0.37    1.63
 -20  15 -14    1.82    1.55
 -20  21 -11    1.50    1.30
 -19   9 -19    1.52    1.79
 -19  10 -17   -1.00    1.31
 -19  16 -11    0.84    1.58
 -19  18 -10    0.36    1.43
 -18   5 -23    1.88    2.10
 -18   6 -21   -0.39    1.71
 -18   7 -19    1.41    1.65
 -18   8 -17   -0.13    1.59
 -18  12 -12    3.28    2.07
 -18  20  -8   -0.16    1.16
 -17  10 -12    0.69    1.99
 -17  15  -8    0.41    1.38
 -17  22  -6    0.90    1.29
 -16   2 -24   -0.47    1.71
 -16   7 -14   -0.02    1.67
 -16  13  -8    1.53    1.30
 -16  22  -5   -0.44    1.17
 -15   2 -20    1.04    1.47
 -15   3 -18   -0.86    1.70
 -15   4 -16    1.81    1.79
 -15  19  -4   -0.75    0.94
 -14  -1 -25    2.12    1.77
 -14   6 -11    0.11    1.26
 -14   9  -8    0.96    1.25
 -13  -1 -21    1.49    1.68
 -13   0 -19   -0.89    1.64
 -13   1 -17    3.80    1.96
 -13   2 -15    1.23    1.49
 -13   3 -13   -0.24    1.55
 -13   7  -8   -0.28    1.36
 -13  12  -4    8.07    1.47
 -13  14  -3    3.28    1.13
 -12  -3 -24   -0.15    1.29
 -12   4 -10   -0.22    1.13
 -12  10  -4    1.24    1.21
 -12  12  -3    6.75    1.14
 -12  14  -2    0.84    0.83
 -12  22  -1    0.86    0.75
 -11  -2 -18    2.32    2.00
 -11  -1 -16    1.29    1.44
 -11   0 -14    1.85    1.48
 -11   5  -7    9.54    1.66
 -11  14  -1    3.92    0.85
 -11  19   0    0.57    0.72
 -10  -5 -23   -0.43    1.40
 -10   2  -9   56.73    3.14
 -10   8  -3    0.04    0.98
 -10  14   0   11.60    1.06
  -9  -6 -24    0.41    1.19
  -9   8  -2    8.54    1.14
  -8  -5 -18    1.15    1.28
  -8  -1 -10   29.55    2.43
  -8   3  -5   13.75    1.69
  -7  -7 -21    1.22    1.29
  -6  -9 -24    1.01    1.47
  -6   8   1    6.19    0.75
  -5 -10 -25    0.34    1.26
  -5  -7 -16    0.73    1.18
  -5  -6 -14    2.87    1.07
  -5  -5 -12    3.60    1.17
  -5  -4 -10   23.33    1.97
  -4 -11 -26   -0.85    1.05
  -4  -9 -19    5.96    1.59
  -3 -12 -27   -0.21    1.21
  -3  -3  -6   18.47    1.32
   1 -12 -17    7.18    1.27
   2 -15 -25   -0.44    1.08
   2 -13 -18    0.97    0.92
   3 -14 -19    2.14    1.05
 -21  17 -14   -0.99    1.33
 -21  19 -13    0.29    1.32
 -20   9 -20   -1.19    1.87
 -20  13 -15    1.17    1.41
 -19  11 -15   -0.17    1.48
 -19  14 -12    0.12    1.44
 -19  20  -9    1.25    1.30
 -18   9 -15   -1.38    1.59
 -18  22  -7   -0.25    1.23
 -17   3 -23    1.34    1.78
 -17   4 -21    0.91    1.78
 -17   5 -19    3.63    1.73
 -17   6 -17    2.54    1.75
 -17   7 -15   -0.50    1.98
 -17  13  -9    2.29    1.69
 -17  17  -7    2.60    1.22
 -17  19  -6   -0.92    1.42
 -16   8 -12    0.99    1.67
 -16  11  -9    1.54    1.41
 -16  19  -5   -0.73    1.05
 -15   0 -24   -1.60    1.78
 -15   1 -22   -1.26    1.55
 -15   5 -14    0.00    1.39
 -15   9  -9   14.65    2.09
 -14  12  -5    0.34    1.25
 -14  14  -4    0.74    1.17
 -13  -2 -23    1.45    1.50
 -13   4 -11    3.71    1.47
 -13  10  -5    1.48    1.34
 -12  -4 -26    0.45    1.75
 -12   5  -8    5.57    1.73
 -11  -4 -22    1.78    1.65
 -11  -3 -20    1.46    1.73
 -11   1 -12    3.70    1.43
 -11   8  -4    0.21    0.94
  -9  -7 -26    0.61    1.55
  -9  -4 -17    1.45    1.69
  -9  -3 -15    0.05    1.28
  -9  -2 -13   -0.11    1.13
  -9   3  -6  160.98    4.61
  -9  14   1    4.08    0.66
  -8  -6 -20   -0.29    1.36
  -8   6  -2   31.20    1.84
  -7  -8 -23    3.20    1.74
  -7   0  -7   58.05    2.77
  -7   6  -1    7.71    1.08
  -7  12   2    6.99    0.60
  -6  -6 -15    0.24    1.20
  -6  -5 -13    2.46    1.26
  -6  10   2    6.10    0.55
  -5  -8 -18    1.68    1.38
  -4 -10 -21    1.20    1.43
  -4  -3  -7    3.40    0.92
  -3 -11 -22    0.66    1.30
  -2 -12 -23    0.75    1.17
   1  -7  -7   17.40    1.00
   4 -15 -20   -0.10    0.89
   6 -16 -20   -0.61    0.69
 -21  12 -18   -0.18    1.58
 -21  15 -15    1.35    1.56
 -20  10 -18   -0.69    1.61
 -20  11 -16    0.16    1.76
 -20  14 -13    0.50    1.48
 -20  16 -12   -1.00    1.21
 -20  18 -11   -0.41    1.07
 -20  20 -10   -0.31    1.11
 -19   6 -22    0.60    1.80
 -19   7 -20    0.69    1.84
 -19   8 -18   -0.71    1.60
 -19  12 -13   -0.71    1.51
 -19  22  -8   -0.39    1.13
 -18  10 -13   -0.22    1.74
 -18  13 -10    7.43    2.28
 -18  15  -9    3.10    1.44
 -18  17  -8    0.99    1.19
 -18  19  -7   -0.54    1.24
 -17   8 -13    1.67    2.07
 -17  11 -10    1.70    1.69
 -16   1 -23    2.38    2.03
 -16   2 -21   -0.59    1.60
 -16   3 -19    0.21    1.61
 -16   4 -17    0.35    2.03
 -16   5 -15   -0.42    1.96
 -16   9 -10    1.33    1.74
 -15   6 -12   -0.95    1.47
 -15  12  -6   11.07    1.96
 -15  14  -5   10.40    1.78
 -15  16  -4    0.21    1.09
 -14  -1 -22   -0.13    1.63
 -14   0 -20    0.43    1.60
 -14   1 -18    0.39    1.79
 -14   2 -16    0.20    1.74
 -14   3 -14    1.92    1.78
 -14   7  -9    0.24    1.23
 -14  10  -6   23.44    2.39
 -14  16  -3    0.54    1.02
 -13  -3 -25   -0.07    1.51
 -13  16  -2    1.68    1.01
 -12  -2 -19    1.50    1.77
 -12  -1 -17   -0.39    1.38
 -12   0 -15    0.68    1.44
 -12   1 -13    1.28    1.36
 -12   8  -5    4.61    1.31
 -12  16  -1    1.74    0.91
 -11  -5 -24   -0.08    1.42
 -11   2 -10    2.64    1.30
 -11  16   0    7.48    1.01
 -11  22   0    0.32    0.55
 -10  -6 -25   -0.35    1.35
 -10   3  -7   68.48    3.29
 -10   6  -4  162.15    4.54
 -10  19   1    0.74    0.56
  -9  -5 -19    2.51    1.62
  -9  -1 -11    0.91    1.24
  -9   6  -3  142.61    3.87
  -8  -7 -22    0.82    1.39
  -8   0  -8  211.17    5.35
  -6 -10 -26    0.97    1.30
  -6  -7 -17    0.51    1.08
  -6  -4 -11    5.04    1.25
  -6   6   0   42.43    1.61
  -5  -9 -20    1.26    1.40
  -5  -3  -8  438.41    6.82
  -2  -9 -14   -0.54    0.93
  -2  -8 -12   22.17    1.76
   1 -13 -19    0.13    0.98
   2 -14 -20    0.74    1.09
   2  -7  -6  398.52    3.23
   8 -17 -20    0.16    0.49
 -21  13 -16   -0.82    1.52
 -21  16 -13    0.64    1.50
 -21  18 -12    0.86    1.21
 -21  20 -11    0.08    1.25
 -20  12 -14    0.08    1.52
 -19   9 -16    0.05    1.40
 -19  10 -14    2.14    1.89
 -19  15 -10    2.49    1.52
 -19  17  -9    1.29    1.30
 -19  19  -8    0.06    1.27
 -18   4 -22    2.59    1.95
 -18   5 -20    0.18    1.80
 -18   6 -18    0.71    1.53
 -18   7 -16   -1.09    1.27
 -18  11 -11    0.82    2.02
 -17  21  -5    0.64    1.40
 -16   6 -13   -0.15    1.64
 -16  12  -7    0.25    1.54
 -16  14  -6    0.27    1.09
 -16  16  -5    1.20    1.22
 -16  21  -4    2.20    1.36
 -15   1 -19    1.06    1.77
 -15   2 -17    1.58    2.23
 -15   7 -10   -0.19    1.25
 -15  10  -7   21.02    2.45
 -15  21  -3   -0.76    1.05
 -14  -2 -24   -0.47    1.53
 -14   4 -12    0.96    1.38
 -14  21  -2    2.21    1.09
 -13  -1 -18    0.11    2.03
 -13   0 -16    5.06    2.27
 -13   5  -9    0.03    1.18
 -13   8  -6    2.29    1.24
 -12  -4 -23   -1.06    1.36
 -12  -3 -21    0.46    1.35
 -12   2 -11    2.96    1.39
 -11   3  -8   -0.68    1.15
 -11   6  -5    4.38    1.33
 -10  -5 -20   -1.04    1.67
 -10  -4 -18    3.17    1.76
 -10  -3 -16    3.58    1.63
 -10  -2 -14   44.65    3.20
 -10  -1 -12    0.39    1.23
  -9  -6 -21    0.78    1.49
  -9   0  -9    1.52    1.25
  -8  -8 -24    0.29    1.34
  -7  -9 -25   -0.64    1.02
  -7  -6 -16    6.05    1.72
  -7  -5 -14    4.33    1.30
  -7  -4 -12    4.09    1.46
  -6  -8 -19    0.13    1.13
  -6  -3  -9   -1.35    0.89
  -5 -10 -22   -0.27    1.36
  -4 -11 -23    0.41    1.30
  -3 -12 -24   -0.51    1.11
  -2 -13 -25   -0.56    1.15
  -2 -10 -16    0.13    0.92
   3 -15 -21   -0.06    0.99
   5 -16 -21    0.24    0.82
 -22  16 -14    0.96    1.74
 -21  11 -17    1.38    1.79
 -21  14 -14    1.08    1.58
 -20   8 -19    0.81    1.84
 -20   9 -17    2.08    1.84
 -20  15 -11   -1.10    1.41
 -20  17 -10    0.24    1.50
 -20  19  -9    0.99    1.30
 -19   5 -21    0.61    2.03
 -19   6 -19    0.94    2.01
 -19  13 -11    2.97    1.75
 -19  21  -7    0.26    1.25
 -18   8 -14    0.53    1.83
 -18  21  -6    0.84    1.21
 -17   2 -22   -1.45    1.66
 -17   3 -20   -0.77    1.62
 -17   4 -18    0.06    1.43
 -17   5 -16    0.36    2.05
 -17   6 -14   -0.88    1.98
 -17   9 -11    2.18    1.79
 -17  12  -8    2.87    1.76
 -17  14  -7    1.38    1.24
 -17  16  -6    1.29    1.35
 -17  24  -5   -0.05    0.96
 -16   7 -11    1.60    1.48
 -16  10  -8    4.59    1.84
 -16  18  -4   10.84    1.66
 -16  24  -4   -0.07    1.09
 -15  -1 -23    0.26    1.62
 -15   0 -21   -0.37    1.59
 -15   3 -15    1.94    1.80
 -15   4 -13    2.13    1.53
 -15  18  -3    1.33    1.08
 -15  24  -3   -1.23    0.90
 -14   5 -10    1.95    1.39
 -14   8  -7   13.24    1.90
 -14  18  -2    0.55    1.07
 -13  -3 -22    0.69    1.64
 -13  -2 -20    1.81    1.71
 -13   1 -14    1.31    1.47
 -13   2 -12   -0.09    1.58
 -13  18  -1    1.15    1.00
 -13  21  -1    0.02    0.82
 -12  -5 -25    0.53    1.58
 -12   3  -9    0.91    1.46
 -12   6  -6   30.14    2.39
 -11  -3 -17   -1.15    1.60
 -11  -2 -15   13.72    2.41
 -10  -6 -22    0.14    1.48
 -10   0 -10    2.06    1.32
 -10  16   1    0.69    0.56
  -9  -7 -23    0.11    1.12
  -9   4  -4   72.13    3.18
  -8  -5 -15   -0.40    1.42
  -8  -4 -13   -0.37    1.27
  -8   1  -6  299.06    6.10
  -8   4  -3  165.03    4.15
  -8  14   2    0.73    0.39
  -7  -8 -20    0.34    1.63
  -7  -7 -18    1.00    1.24
  -7  -3 -10    2.83    1.16
  -7   1  -5   43.88    2.43
  -7   4  -2    0.08    1.03
  -6  -9 -21    0.92    1.54
  -5  -2  -6  313.98    5.52
  -4  -2  -5   -0.90    0.94
  -4   1  -2 9244.24   22.48
  -3  -9 -15    0.82    1.00
  -3  -8 -13    3.58    1.09
  -3  -7 -11    0.66    1.02
   1 -14 -21    1.02    1.18
   7 -17 -21    0.84    0.66
 -22  14 -15   -0.21    1.76
 -21  12 -15   -0.25    1.60
 -21  15 -12   -0.62    1.40
 -21  17 -11    1.18    1.46
 -21  19 -10   -0.37    1.25
 -20  10 -15    0.14    1.59
 -20  13 -12    2.11    1.48
 -20  21  -8    0.61    1.08
 -19   7 -17    0.46    1.69
 -19   8 -15    1.34    1.73
 -19  11 -12    0.65    1.65
 -19  16  -8    1.85    1.68
 -18   3 -21   -0.19    1.94
 -18   4 -19   -0.96    1.63
 -18   5 -17   -1.08    1.58
 -18   9 -12    1.16    1.80
 -18  12  -9    4.45    1.92
 -18  14  -8    0.21    1.25
 -18  16  -7    0.42    1.12
 -18  18  -6    0.02    1.37
 -17   7 -12    0.98    1.96
 -17  10  -9    3.20    2.08
 -17  18  -5    1.85    1.35
 -16   0 -22    0.04    1.90
 -16   1 -20    0.86    1.72
 -16   2 -18   -0.06    1.63
 -16   3 -16    3.91    2.09
 -15   5 -11    1.68    1.42
 -15   8  -8    1.07    1.34
 -14  -2 -21    0.31    1.62
 -14  -1 -19   -1.50    1.30
 -14   0 -17    1.07    1.88
 -14   1 -15   -0.13    1.71
 -13  -4 -24    0.39    1.73
 -13   3 -10   10.14    2.07
 -13   6  -7    5.05    1.43
 -13  11  -3    0.23    1.14
 -12  11  -2    3.47    1.21
 -11  -5 -21    0.36    1.51
 -11  -4 -19    0.18    1.61
 -11  -1 -13   17.90    2.41
 -11   0 -11    1.49    1.56
 -10  -7 -24    0.85    1.63
 -10   4  -5   23.21    2.07
  -9  -8 -25    0.49    1.54
  -9   1  -7   20.17    2.06
  -8  -7 -19    2.16    1.64
  -8  -6 -17    3.47    1.45
  -8  -3 -11    7.63    1.55
  -6 -10 -23    1.39    1.45
  -6  -2  -7    1.28    1.01
  -5 -11 -24    0.18    1.13
  -5   6   1  231.62    2.89
  -5   8   2   11.45    0.63
  -4 -12 -25    0.53    1.11
  -4  -9 -16   -0.59    1.08
  -4  -8 -14    0.35    1.02
  -4  -7 -12    7.56    1.37
  -3 -10 -17    9.24    1.59
  -3  -6  -9   18.16    1.67
  -3  -2  -4   88.45    2.42
  -2  -6  -8  572.07    6.83
   2 -15 -22    0.01    1.16
   4 -16 -22   -0.08    0.92
   6 -17 -22    0.75    0.79
 -22  12 -16    2.80    2.12
 -22  17 -12    0.24    1.77
 -21   9 -18    0.43    1.77
 -21  10 -16    0.47    1.93
 -21  13 -13    0.60    1.60
 -20   7 -18   -0.29    1.72
 -20  11 -13    1.01    1.40
 -20  16  -9    1.07    1.59
 -19   9 -13    0.94    1.88
 -19  12 -10    0.86    1.97
 -19  14  -9    0.83    1.58
 -19  18  -7    1.20    1.35
 -18   6 -15    0.71    1.61
 -18  10 -10    0.46    1.80
 -17   2 -19   -0.23    1.88
 -16   4 -14    1.02    1.77
 -16   5 -12    0.99    1.94
 -16   8  -9   -1.71    1.19
 -15   0 -18    1.08    1.76
 -15  11  -5   -0.64    1.47
 -15  13  -4   20.78    2.24
 -14  -3 -23   -1.84    1.59
 -14   2 -13    2.33    1.55
 -14   6  -8   -0.13    1.18
 -14  11  -4    1.69    1.17
 -14  13  -3   13.17    1.79
 -14  24  -2    0.77    0.81
 -13   9  -4   -0.95    1.26
 -13  13  -2   10.23    1.48
 -12  -4 -20   -0.82    1.50
 -12  -3 -18    5.74    2.03
 -12  -2 -16   -0.93    1.64
 -12  -1 -14    0.49    1.41
 -12   0 -12   -0.87    1.56
 -12   4  -7   10.55    1.95
 -12   9  -3    1.81    1.06
 -12  13  -1    3.03    1.01
 -12  18   0    0.04    0.72
 -11  -6 -23   -1.81    1.27
 -11   4  -6   26.84    2.27
 -11   9  -2   13.41    1.47
 -11  11  -1   -0.32    0.88
 -10   1  -8    0.97    1.30
 -10   9  -1    0.71    0.95
  -9  -6 -18    1.06    1.60
  -9  -5 -16    7.29    1.77
  -9  -4 -14    2.52    1.41
  -9  -3 -12    5.87    1.71
  -8  -8 -21    0.32    1.61
  -8  -2  -9    0.87    1.32
  -7  -9 -22    0.93    1.33
  -7  -2  -8    6.60    1.32
  -5  -8 -15    2.36    1.29
  -5  -7 -13   -0.16    1.03
  -4 -10 -18    0.78    1.24
  -4  -6 -10    2.94    1.17
  -3 -11 -19    2.24    1.38
  -2  -2  -3    2.17    0.67
   3 -16 -23    0.22    1.03
 -22  13 -14    0.06    1.89
 -22  15 -13   -0.19    1.48
 -21  11 -14   -1.21    1.72
 -21  16 -10    1.14    1.47
 -20   8 -16   -0.13    1.67
 -20   9 -14    0.79    1.66
 -20  12 -11    2.57    1.96
 -20  14 -10   -0.02    1.46
 -20  18  -8    0.68    1.29
 -19   4 -20   -0.61    1.67
 -19   5 -18    1.83    1.85
 -19   6 -16    1.54    1.77
 -19  20  -6    1.35    1.23
 -19  23  -6   -0.04    0.97
 -18   7 -13    2.14    1.90
 -18  20  -5    0.27    1.16
 -18  23  -5   -0.01    1.07
 -17   1 -21   -1.04    1.64
 -17   3 -17   -0.32    1.41
 -17   4 -15    1.19    1.86
 -17   8 -10    1.54    1.52
 -17  13  -6    3.84    1.71
 -17  15  -5   -0.62    1.27
 -17  20  -4    0.74    1.11
 -17  23  -4    1.31    1.23
 -16  11  -6    0.69    1.33
 -16  13  -5    0.40    1.16
 -16  15  -4    7.95    1.64
 -16  20  -3    1.30    1.01
 -16  23  -3    0.45    1.06
 -15  -2 -22    0.39    1.81
 -15  -1 -20   -1.68    1.28
 -15   1 -16    0.82    1.87
 -15   2 -14   -0.02    1.74
 -15   6  -9   -0.50    1.22
 -15   9  -6    6.72    1.88
 -15  15  -3    0.94    1.16
 -15  20  -2    3.40    1.26
 -14   3 -11   11.41    2.18
 -14   9  -5   33.86    2.60
 -14  15  -2   40.25    2.44
 -13  -3 -19   -0.14    1.58
 -13  -2 -17    2.63    1.96
 -13  -1 -15   11.89    2.44
 -13   4  -8   34.51    2.74
 -13  15  -1   11.77    1.48
 -12  -5 -22   -0.24    1.26
 -12   1 -10    0.17    1.54
 -12   7  -4    4.29    1.52
 -12  21   0    0.93    0.70
 -11   1  -9    2.81    1.34
 -11   7  -3    3.71    1.23
 -11  13   0    2.68    0.79
 -10  -5 -17   -0.49    1.60
 -10  -4 -15    2.64    1.88
 -10  -3 -13    8.30    2.05
 -10   7  -2   23.47    1.91
 -10  11   0   57.84    2.28
  -9  -7 -20    0.50    1.21
  -9  -2 -10    8.96    1.82
  -9   9   0  169.32    3.70
  -8  -9 -23   -0.87    1.20
  -7 -10 -24   -0.21    1.22
  -6 -11 -25    0.66    1.25
  -6  -8 -16   -0.01    1.34
  -6  -7 -14    0.75    1.23
  -5 -10 -19   -0.61    1.23
  -5  -9 -17    0.55    1.29
  -5  -6 -11   14.74    1.65
  -4 -11 -20    0.29    1.36
  -3 -12 -21    0.57    1.26
   1 -15 -23    0.43    1.22
   5 -17 -23    0.47    0.84
 -22  16 -11    0.37    1.57
 -22  18 -10    0.95    1.43
 -21   8 -17    1.06    1.81
 -21  14 -11    0.21    1.48
 -21  18  -9    1.08    1.23
 -21  20  -8    0.66    1.22
 -20   5 -19   -1.51    1.92
 -20  20  -7    1.24    1.26
 -19   7 -14   -0.38    1.36
 -19  10 -11    0.66    1.77
 -19  15  -7   -0.39    1.62
 -18   2 -20    1.81    1.93
 -18   3 -18    4.65    2.06
 -18   4 -16   -0.57    1.62
 -18   8 -11   -0.47    1.74
 -18  11  -8   10.73    2.43
 -18  13  -7    0.43    1.29
 -18  15  -6    1.73    1.22
 -18  17  -5   -0.20    1.36
 -17   5 -13    2.38    1.91
 -17  11  -7   -0.31    1.52
 -17  17  -4    1.27    1.34
 -16  -1 -21   -1.56    1.80
 -16   0 -19   -0.69    1.59
 -16   1 -17    0.47    1.45
 -16   2 -15    0.48    2.13
 -16   6 -10    6.01    1.77
 -16   9  -7    0.38    1.30
 -16  17  -3    0.48    1.18
 -15   3 -12    0.64    1.67
 -15  17  -2    1.17    1.13
 -15  23  -2    0.02    0.93
 -14   4  -9    2.15    1.41
 -14   7  -6    0.26    1.11
 -14  20  -1    4.78    1.17
 -13  -4 -21   -1.42    1.38
 -13   0 -13   -0.02    1.39
 -13   1 -11   -0.21    1.58
 -13   7  -5    0.18    1.16
 -12  15   0    7.57    1.12
 -11  -4 -16    1.06    1.78
 -11   2  -7    0.10    1.52
 -10  -7 -21    0.23    1.43
 -10  -6 -19   -1.24    1.33
 -10  -2 -11    0.17    1.18
 -10   2  -6   36.93    2.56
  -9  -8 -22    0.21    1.15
  -9   2  -5   39.27    2.56
  -9   7  -1    2.39    0.87
  -9  11   1   19.81    1.31
  -8  -1  -7    3.68    1.48
  -8   2  -4  448.59    7.12
  -7  -7 -15    2.91    1.50
  -7  -1  -6   19.36    1.80
  -7   2  -3  127.37    3.67
  -6  -9 -18    7.19    1.82
  -6  -6 -12    1.45    1.02
  -6  -1  -5    0.06    0.88
  -5  -5  -9    3.28    1.23
  -5  -1  -4    7.43    1.38
  -5   4   0  142.23    2.67
  -4  -5  -8   12.27    1.35
  -3  -5  -7    0.40    0.85
   0 -15 -24    0.60    1.14
   2 -16 -24   -0.03    1.10
   4 -17 -24   -0.30    0.92
 -22  11 -15   -0.35    1.59
 -22  14 -12    1.36    1.57
 -21   9 -15    0.74    1.71
 -21  12 -12   -0.38    1.31
 -20   6 -17    1.13    1.78
 -20   7 -15   -1.12    1.76
 -20  10 -12    1.96    1.55
 -20  13  -9    0.61    1.84
 -20  15  -8   -0.58    1.56
 -20  17  -7   -0.64    1.40
 -19   3 -19    0.56    2.04
 -19   8 -12   -1.36    1.65
 -19  11  -9    0.14    1.98
 -19  13  -8    1.66    1.65
 -19  17  -6    1.51    1.55
 -19  22  -5   -0.37    1.25
 -18   5 -14   -0.44    1.78
 -17   1 -18   -0.94    1.84
 -17   6 -11    1.18    1.76
 -17   9  -8    5.66    1.90
 -16   3 -13    5.56    2.10
 -16   7  -8    0.02    1.57
 -15   4 -10   -0.93    1.22
 -15   7  -7    6.34    1.65
 -14  -4 -22    1.38    1.85
 -14  -3 -20   -0.46    1.53
 -14  -2 -18   -0.39    1.31
 -14  -1 -16   14.16    2.61
 -14   0 -14   -0.48    1.69
 -14  17  -1    5.93    1.25
 -13  -5 -23   -1.03    1.44
 -13   5  -6   25.11    2.50
 -13  24  -1    0.89    0.64
 -12   2  -8   59.15    3.43
 -12   5  -5   47.79    2.94
 -11  -6 -20   -0.92    1.41
 -11  -5 -18   -0.64    1.59
 -11  -3 -14    2.84    1.63
 -11  -2 -12   12.89    2.06
 -11   5  -4    0.55    1.07
 -11  18   1    1.58    0.64
 -10  -8 -23    0.92    1.60
 -10  -1  -9   -1.71    1.30
 -10   5  -3    1.48    1.15
 -10  13   1    6.11    0.90
  -9  -9 -24    0.60    1.37
  -9  -1  -8    2.36    1.27
  -9   5  -2  267.66    5.37
  -9  16   2    1.47    0.46
  -8   7   0   12.28    1.22
  -8   9   1   63.25    2.09
  -7  -9 -19   -0.77    1.40
  -7  -8 -17    2.83    1.42
  -7  -6 -13   -0.25    0.99
  -7  -5 -11    0.39    1.19
  -6 -10 -20    2.28    1.57
  -6  -5 -10   22.39    1.98
  -5 -11 -21    0.73    1.30
  -4 -12 -22    1.04    1.27
  -3 -13 -23    2.52    1.52
  -2  -5  -6   -0.46    0.54
   1  -6  -5    3.68    0.56
 -23  14 -13    1.53    1.74
 -22   9 -16    2.71    1.99
 -22  12 -13    0.51    1.72
 -21  10 -13   -1.26    1.47
 -21  13 -10    0.16    1.51
 -21  15  -9   -0.71    1.12
 -21  17  -8   -0.16    1.35
 -20   8 -13   -1.05    1.52
 -20  11 -10    0.01    1.83
 -20  19  -6    0.15    1.29
 -20  22  -6    0.28    1.14
 -19   4 -17   -0.87    1.56
 -19   5 -15   -1.00    1.37
 -19  19  -5    0.62    1.26
 -18   6 -12    2.15    1.93
 -18   9  -9    1.40    1.51
 -18  19  -4    0.76    1.25
 -18  22  -4    0.74    1.17
 -17   0 -20   -1.13    1.63
 -17   2 -16    1.43    1.54
 -17   3 -14    0.20    1.80
 -17   7  -9    0.41    1.94
 -17  19  -3    2.65    1.36
 -17  22  -3   -0.76    1.18
 -16   4 -11   -0.80    1.65
 -16  12  -4    7.42    1.91
 -15  -3 -21    0.00    1.81
 -15  -2 -19    0.99    1.45
 -15  -1 -17    1.66    1.71
 -15   0 -15    3.69    2.08
 -15  12  -3    7.64    1.80
 -14   1 -12    0.71    1.65
 -14   5  -7   -0.48    1.15
 -13   2  -9    1.61    1.36
 -13  17   0   16.07    1.48
 -13  20   0    2.41    0.94
 -12  -5 -19   -1.10    1.19
 -12  -4 -17    1.01    1.73
 -12  -3 -15    1.06    1.73
 -12  -2 -13    2.31    1.57
 -11  -7 -22   -0.29    1.16
 -11  -1 -10    2.72    1.41
 -11  15   1    4.60    0.86
  -8  -8 -18    0.04    1.63
  -8  -7 -16    7.11    1.69
  -8  -6 -14    6.57    1.61
  -8  -5 -12    1.62    1.43
  -8   5  -1   32.78    1.97
  -7 -10 -21   -0.10    1.41
  -6 -11 -22    0.99    1.39
  -6  -4  -8    1.40    1.21
  -5 -12 -23   -1.04    1.01
  -5  -4  -7   -0.73    0.97
  -4 -13 -24    0.40    1.12
  -4  -1  -3 1057.36    8.54
   0 -12 -15    1.15    0.97
   0 -11 -13    1.26    0.80
   1 -12 -14    8.42    1.10
   2 -13 -15    1.64    0.88
   2 -12 -13    6.56    0.92
   3  -7  -5   10.85    0.34
   7 -18 -23    0.27    0.58
 -22  10 -14    0.89    1.77
 -22  13 -11    0.01    1.73
 -22  15 -10    0.19    1.30
 -22  17  -9    1.01    1.32
 -22  19  -8   -0.05    1.25
 -21   7 -16   -0.53    1.57
 -21   8 -14    1.84    1.92
 -21  11 -11    0.55    1.60
 -21  19  -7    0.94    1.26
 -20   4 -18    2.70    1.91
 -20   5 -16   -0.63    1.89
 -20   9 -11    1.08    1.71
 -19   6 -13    1.12    1.45
 -19   9 -10    1.58    1.83
 -19  14  -6    0.35    1.70
 -18   1 -19   -0.24    1.71
 -18   2 -17    0.51    1.71
 -18   3 -15    0.26    1.69
 -18   7 -10   -1.17    1.67
 -18  12  -6   -0.20    1.63
 -18  14  -5    0.12    1.46
 -17   4 -12    1.54    1.90
 -17  10  -6    1.31    1.70
 -17  12  -5    7.53    1.74
 -17  14  -4   -0.08    1.37
 -16  -2 -20    1.96    2.00
 -16  -1 -18    1.52    1.78
 -16   0 -16    0.05    1.67
 -16   5  -9   -0.79    1.76
 -16  10  -5    1.10    1.34
 -16  14  -3    1.25    1.34
 -16  19  -2    4.67    1.23
 -16  22  -2    0.18    1.10
 -15   1 -13    3.52    1.94
 -15   5  -8    0.48    1.30
 -15   8  -5    5.93    1.80
 -15  10  -4   23.71    2.37
 -15  14  -2    0.52    1.21
 -14   2 -10    2.83    1.52
 -14   8  -4   29.33    2.57
 -14  10  -3   20.60    2.10
 -14  12  -2   17.60    1.86
 -14  23  -1    0.95    0.82
 -13  -5 -20    0.25    1.54
 -13  -4 -18    0.07    1.40
 -13  -3 -16    3.54    1.97
 -13  -2 -14    3.29    2.19
 -13   8  -3    6.02    1.65
 -13  10  -2   63.98    3.10
 -13  12  -1    1.20    1.10
 -12  -6 -21   -0.10    1.25
 -12  -1 -11   -0.92    1.24
 -12   3  -6   54.64    3.35
 -12  10  -1    9.28    1.48
 -11   3  -5   -1.36    1.06
 -10   0  -7    6.72    1.57
 -10   3  -4   45.23    2.71
  -9  -8 -19   -1.47    1.45
  -9  -7 -17   -0.64    1.21
  -9  -6 -15   -0.53    1.28
  -9  -5 -13   21.51    2.37
  -9   0  -6   18.93    2.01
  -8  -9 -20    2.65    1.53
  -8  -4 -10   -0.21    0.98
  -7  -4  -9    0.33    1.03
  -5   2  -1  330.86    4.59
  -4  -4  -6    8.91    1.14
   0 -13 -17    3.10    1.20
   1 -13 -16    3.09    1.04
   1 -11 -12    1.59    0.69
   2 -14 -17   -0.24    0.89
   3 -14 -16    1.39    0.84
   3 -13 -14   12.76    1.10
 -23  13 -12    0.49    2.01
 -23  15 -11   -0.11    1.51
 -23  17 -10   -0.35    1.37
 -22  11 -12    1.14    1.90
 -21   9 -12    0.26    1.63
 -21  21  -6   -0.59    1.11
 -20   6 -14    0.49    1.68
 -20  12  -8    1.09    1.98
 -20  14  -7    1.14    1.77
 -20  16  -6    0.06    1.53
 -20  21  -5   -0.49    1.32
 -19   2 -18    1.18    2.03
 -19   7 -11   -0.34    1.77
 -19  10  -8    1.58    2.04
 -19  12  -7   -0.56    1.55
 -19  16  -5   -0.51    1.34
 -19  21  -4   -0.45    1.24
 -18   4 -13    1.03    1.72
 -18  10  -7   -0.25    1.35
 -18  16  -4    3.03    1.45
 -17   5 -10    4.76    1.97
 -17   8  -7    0.96    1.70
 -17  16  -3    1.32    1.27
 -16   1 -14   -1.17    1.77
 -16   2 -12   -0.55    2.00
 -16   8  -6    3.88    1.53
 -16  16  -2    2.94    1.34
 -15   2 -11    2.37    1.56
 -15  19  -1    3.10    1.13
 -14  -4 -19    0.76    1.77
 -14  -3 -17   -0.41    1.57
 -14  -2 -15    0.99    2.13
 -14   3  -8    1.50    1.35
 -14  14  -1   19.81    1.91
 -13  -6 -22    0.50    1.74
 -13  -1 -12   11.76    2.31
 -13   3  -7    1.31    1.30
 -13   6  -4   14.63    2.06
 -12   0  -9    3.48    1.46
 -12   8  -2    2.12    1.10
 -12  12   0    2.13    1.09
 -11   0  -8    0.30    1.15
 -11   8  -1   -0.39    1.03
 -10  -7 -18    2.77    1.85
 -10  -6 -16    3.43    1.58
 -10  -5 -14   -0.89    1.35
 -10  -4 -12    2.01    1.79
  -9  -9 -21   -0.46    1.30
  -9  -4 -11    6.17    1.56
  -9   3  -3  108.81    3.76
  -8 -10 -22   -0.06    1.11
  -8   3  -2   11.57    1.62
  -7 -11 -23   -1.00    0.98
  -7   0  -4   61.71    2.80
  -7   7   1  129.54    2.80
  -4 -11 -17    1.35    1.23
  -4 -10 -15   -0.56    1.07
  -4  -9 -13    0.34    0.99
  -3 -12 -18    1.30    1.46
  -3 -11 -16    8.91    1.61
  -3 -10 -14    0.60    0.98
  -3  -9 -12    0.51    0.88
  -3  -4  -5    5.92    1.01
   0 -14 -19   -0.46    1.11
   1 -14 -18   -0.34    0.89
   1 -10 -10   25.21    1.44
   2 -11 -11    3.45    0.68
   3 -12 -12    0.94    0.51
   4 -14 -15    4.89    0.79
   4 -13 -13    2.48    0.61
 -23  11 -13    0.87    2.01
 -22   8 -15    0.80    1.77
 -22   9 -13    1.37    1.97
 -22  14  -9   -0.73    1.43
 -22  16  -8    0.40    1.44
 -21   6 -15    1.09    2.01
 -21  12  -9   -0.41    1.57
 -21  14  -8    0.45    1.50
 -21  16  -7   -0.42    1.51
 -21  18  -6    0.14    1.40
 -20   7 -12   -0.39    1.36
 -20  10  -9    0.16    1.92
 -20  18  -5    0.78    1.35
 -19   3 -16   -0.68    1.58
 -19   4 -14    0.38    1.47
 -19  18  -4    2.73    1.51
 -18   5 -11    1.00    1.83
 -18   8  -8   -0.27    1.38
 -18  18  -3    1.62    1.35
 -18  21  -3   -0.91    1.13
 -17  -1 -19    1.03    1.81
 -17   0 -17    1.02    1.74
 -17   1 -15    0.49    1.61
 -17   2 -13    1.84    2.21
 -16   6  -7    1.06    1.66
 -15  -3 -18   -0.69    1.74
 -15  -2 -16    1.52    1.79
 -15   3  -9    0.72    1.37
 -15   6  -6    7.96    1.73
 -15  16  -1    2.84    1.20
 -15  22  -1   -0.43    0.89
 -14  -5 -21    1.10    1.56
 -14  -1 -13    0.56    1.78
 -14   6  -5    2.57    1.29
 -13   0 -10   -0.22    1.31
 -13  14   0    4.13    1.08
 -12   6  -3    0.07    1.06
 -12  17   1    0.92    0.75
 -11  -7 -19    0.26    1.45
 -11  -6 -17   -0.37    1.41
 -11  -5 -15   -0.16    1.41
 -11  -4 -13    2.43    1.88
 -11   6  -2   -0.19    1.22
 -11  10   0    1.95    1.00
 -10  -9 -22   -1.43    1.43
 -10  -8 -20   -0.03    1.19
 -10  -3 -10    5.33    1.82
  -9  -3  -9   14.30    1.86
  -9  13   2    0.62    0.56
  -8  -3  -8    1.05    1.18
  -8  11   2   21.01    1.12
  -7  -3  -7  126.43    4.19
  -7   5   0  141.52    3.24
  -6  -9 -15    6.80    1.70
  -6  -3  -6   30.96    2.09
  -6   0  -3  714.99    8.13
  -5 -11 -18    7.36    1.79
  -5 -10 -16    6.91    1.61
  -5  -9 -14    0.40    1.16
  -5  -8 -12    0.94    1.11
  -4 -12 -19    1.06    1.33
  -4  -8 -11    2.85    1.10
  -4   4   1  144.82    2.24
  -3  -8 -10   17.80    1.67
  -3  -1  -2  256.79    3.73
   1 -15 -20    0.25    1.01
   2 -15 -19    0.83    0.95
   3 -15 -18    0.14    0.85
   4 -15 -17    1.67    0.77
 -23  14 -10   -0.97    1.64
 -23  16  -9   -1.33    1.35
 -23  18  -8    0.05    1.52
 -22  12 -10    0.97    1.49
 -22  18  -7   -0.28    1.10
 -21   7 -13    0.73    1.72
 -21  10 -10    0.80    1.46
 -20   3 -17   -0.73    1.73
 -20   4 -15    0.74    1.71
 -20   8 -10    0.42    1.71
 -19   5 -12    2.78    1.65
 -19   8  -9    0.26    1.71
 -18   0 -18    0.05    1.74
 -18   1 -16    2.04    1.83
 -18   2 -14    0.20    1.69
 -18   6  -9    0.67    2.05
 -18  13  -4    5.68    1.85
 -17   3 -11   -0.11    2.07
 -17   6  -8    3.32    1.65
 -17  11  -4    2.17    1.73
 -17  18  -2    0.95    1.15
 -17  21  -2    1.25    1.19
 -16   3 -10    9.84    2.29
 -16  11  -3   13.42    2.20
 -15  -4 -20    0.90    1.68
 -15  -1 -14   -0.97    1.75
 -15   0 -12    0.51    2.06
 -14   0 -11    1.23    1.72
 -14   4  -6   15.43    2.25
 -14  16   0   -0.98    0.92
 -14  19   0    0.57    0.88
 -13   1  -8    0.22    1.55
 -13   4  -5    0.65    1.25
 -12  -7 -20   -1.17    1.54
 -12  -6 -18    1.01    1.35
 -12  -5 -16    2.71    2.07
 -12  -4 -14    1.48    1.71
 -12  -3 -12   16.18    2.56
 -12   1  -7    1.51    1.28
 -12   4  -4    1.61    1.53
 -11  -8 -21    0.75    1.48
 -11  -3 -11    4.40    1.68
 -11   1  -6   -0.67    1.22
 -11  12   1    8.30    1.20
 -10   6  -1   14.47    1.70
 -10   8   0    1.37    1.03
  -9   1  -4   59.30    3.04
  -7  -9 -16    0.66    1.45
  -7  -8 -14    5.91    1.70
  -7   3  -1  364.59    5.61
  -6 -11 -19   -0.33    1.36
  -6 -10 -17    0.54    1.15
  -6  -8 -13   -1.26    0.87
  -6  -7 -11   10.87    1.68
  -5 -12 -20    0.49    1.28
  -5  -7 -10    0.13    1.04
  -5  -3  -5   13.28    1.38
  -4 -13 -21    0.37    1.42
  -4  -7  -9    2.98    1.17
  -2  -4  -4   75.35    2.23
   0 -15 -21    0.63    1.18
   3 -16 -20    0.77    0.93
 -23  12 -11    0.38    1.69
 -22   7 -14    0.85    1.76
 -22  10 -11    0.43    1.67
 -22  20  -6   -0.67    1.13
 -21   8 -11   -0.18    1.58
 -21  13  -7    0.21    1.78
 -21  15  -6   -0.63    1.55
 -21  20  -5    0.16    1.06
 -20   5 -13   -1.14    1.56
 -20  11  -7    1.12    2.04
 -20  13  -6    1.16    1.64
 -20  15  -5    0.22    1.46
 -20  20  -4   -0.23    1.17
 -19   1 -17   -0.41    1.72
 -19   2 -15    0.05    1.93
 -19   6 -10   -0.09    1.78
 -19  11  -6    1.29    1.72
 -19  13  -5    0.90    1.35
 -19  15  -4    2.34    1.56
 -19  20  -3    0.98    1.40
 -18   3 -12    0.21    1.58
 -18   9  -6    1.79    1.77
 -18  11  -5    9.00    2.09
 -18  15  -3    0.12    1.31
 -17   9  -5    5.42    1.69
 -17  13  -3   14.53    1.99
 -16  -3 -19   -0.80    1.63
 -16  -2 -17    0.76    1.68
 -16  -1 -15    1.41    1.52
 -16   0 -13   -1.54    1.96
 -16   4  -8    1.73    1.51
 -16   9  -4    6.28    1.65
 -16  13  -2   14.82    2.11
 -16  18  -1    1.31    1.05
 -16  21  -1   -0.85    1.01
 -15   1 -10    2.51    1.88
 -15   4  -7    1.06    1.36
 -15   9  -3    4.27    1.46
 -15  11  -2   70.34    3.51
 -14   1  -9    0.54    1.36
 -14   9  -2    0.06    1.32
 -13  -6 -19    0.20    1.53
 -13  -5 -17    0.36    1.34
 -13  -4 -15    0.89    1.79
 -13  -3 -13    0.42    2.08
 -12  -2 -10   12.50    2.34
 -12  14   1    0.79    0.79
 -12  20   1   -0.03    0.61
 -11  -2  -9   33.85    2.82
 -11   4  -3   73.18    3.38
 -10  -2  -8    5.81    1.52
 -10   4  -2    3.66    1.45
 -10  10   1    5.05    1.00
 -10  15   2    1.72    0.57
  -9  -2  -7    1.99    1.27
  -8 -10 -19    0.25    1.50
  -8  -9 -17    0.26    1.69
  -8  -8 -15   -0.25    1.18
  -8  -7 -13    1.47    1.51
  -8  -2  -6   31.50    2.35
  -7 -11 -20   -0.34    1.37
  -7 -10 -18   -0.41    1.34
  -7  -7 -12    2.68    1.24
  -7  -2  -5   65.26    3.06
  -6 -12 -21   -0.31    1.13
  -5 -13 -22    0.16    1.13
  -5   0  -2   36.46    1.88
  -4  -3  -4    2.93    1.06
  -4   2   0   65.91    1.87
  -3  -7  -8   57.04    2.54
  -1 -15 -22    0.17    1.08
   1 -16 -22   -0.55    0.98
   2 -16 -21   -0.23    0.94
   2 -10  -9   -0.21    0.47
   3 -11 -10    2.80    0.52
   4 -16 -19    0.81    0.77
   4 -12 -11    4.17    0.50
   5 -15 -16    1.15    0.60
   5 -14 -14    2.55    0.51
 -23  10 -12   -0.28    1.68
 -23  15  -8   -0.28    1.63
 -22   8 -12   -1.65    1.59
 -22  11  -9    1.71    1.70
 -22  13  -8    0.43    1.35
 -22  15  -7   -0.54    1.17
 -22  17  -6    0.01    1.32
 -21   5 -14    1.19    1.72
 -21  11  -8   -0.32    1.48
 -21  17  -5   -0.66    1.42
 -20   6 -11    2.19    1.54
 -20   9  -8    2.49    2.14
 -20  17  -4    0.15    1.41
 -19   3 -13    1.49    1.53
 -19   9  -7    1.05    1.71
 -19  17  -3    0.31    1.41
 -19  23  -3   -0.59    1.11
 -18   4 -10    2.34    2.25
 -18   7  -7    1.63    1.80
 -18  20  -2   -0.27    1.25
 -17  -2 -18    0.48    1.73
 -17  -1 -16    0.37    1.64
 -17   0 -14    4.37    1.80
 -17   4  -9    0.25    1.78
 -17   7  -6   -0.12    1.32
 -17  15  -2    7.61    1.51
 -17  24  -2    0.78    1.00
 -16   1 -11    1.08    1.84
 -16   7  -5    2.57    1.44
 -16  15  -1    1.47    1.19
 -15   7  -4    8.01    1.68
 -15  13  -1   12.52    1.85
 -15  18   0    1.99    1.04
 -14  -5 -18   -1.37    1.22
 -14  -4 -16    0.13    1.54
 -14  -3 -14    6.54    2.21
 -14   2  -7    0.14    1.52
 -14   7  -3    0.73    1.13
 -14  11  -1    1.99    1.18
 -13  -2 -11    2.13    1.60
 -13   2  -6   17.35    2.32
 -13   7  -2    0.01    1.33
 -13   9  -1    0.85    1.31
 -13  23   0    0.04    0.53
 -12   2  -5   -1.32    1.43
 -10  -8 -17    1.10    1.66
 -10  -7 -15    0.74    1.84
  -9 -10 -20   -0.20    1.28
  -9  -9 -18    3.22    1.76
  -9  -8 -16   -0.42    1.46
  -9  -7 -14    2.22    1.42
  -9  -6 -12    2.63    1.63
  -9   6   0    2.04    1.02
  -9   8   1   13.98    1.35
  -8 -11 -21    0.25    1.26
  -8  -6 -11    9.14    1.67
  -7 -12 -22   -0.41    1.19
  -7  -6 -10    5.43    1.33
  -6  -6  -9    8.17    1.44
  -5  -6  -8   -0.67    1.08
   0 -16 -23   -0.08    0.94
   1  -9  -8    6.48    0.77
   5 -16 -18    2.58    0.71
 -23  13  -9    0.12    1.58
 -23  17  -7   -0.24    1.37
 -23  19  -6    0.33    1.44
 -22   9 -10   -0.73    1.78
 -22  19  -5   -1.40    1.06
 -21   6 -12    0.05    1.65
 -21   9  -9   -1.09    1.46
 -21  19  -4    0.19    1.31
 -21  22  -4   -0.09    1.09
 -20   2 -16    2.02    1.93
 -20   3 -14   -0.70    1.65
 -20   7  -9   -1.53    1.63
 -19   4 -11   -0.75    1.30
 -18  -1 -17    3.00    1.98
 -18   0 -15   -1.34    1.54
 -18  17  -2   -0.26    1.26
 -18  23  -2    0.32    1.14
 -17   1 -12    0.11    1.97
 -17   5  -7   -0.91    1.88
 -17  20  -1    1.69    1.27
 -16   2  -9    1.88    2.08
 -16   5  -6   -0.81    1.21
 -15  -5 -19   -0.14    1.58
 -15  -4 -17    0.48    1.60
 -15  -3 -15    0.01    1.35
 -15  -2 -13    0.09    2.04
 -15   2  -8   -1.03    1.24
 -15   5  -5   -0.06    1.18
 -14  -2 -12    0.68    1.80
 -14   5  -4    0.47    1.17
 -14  13   0    5.82    1.37
 -14  22   0    0.20    0.73
 -13  -1  -9    3.02    1.60
 -13   5  -3    1.17    1.51
 -13  11   0    1.75    1.12
 -13  16   1    1.14    0.80
 -13  19   1    8.21    1.08
 -12  -1  -8    1.22    1.38
 -12   7  -1   40.68    2.65
 -12   9   0    1.27    1.14
 -11  -8 -18    0.50    1.42
 -11  -7 -16    2.12    1.79
 -11  -6 -14    1.03    1.97
 -11  -1  -7    9.81    1.75
 -11   2  -4   11.52    1.78
 -10  -9 -19   -0.94    1.11
 -10  -6 -13    8.53    1.87
 -10  -5 -11    7.40    2.02
 -10  -1  -6    0.28    1.19
 -10   2  -3   26.06    2.39
 -10  18   2   -0.02    0.38
  -9  -5 -10    1.86    1.31
  -9  -1  -5    0.80    1.39
  -9   4  -1   42.20    2.30
  -8  -5  -9    2.05    1.15
  -7  -5  -8    3.52    1.44
  -7   1  -2    7.65    1.29
  -6  -2  -4   53.06    2.51
  -6   3   0   11.70    1.30
  -6   5   1   -0.28    0.56
   2 -17 -23   -0.02    1.02
   3 -17 -22   -0.08    0.85
   4 -17 -21   -0.28    0.75
   5 -13 -12    0.14    0.32
 -23   9 -11   -0.26    1.82
 -22   6 -13   -1.13    1.50
 -22  14  -6    2.32    1.68
 -21   7 -10   -0.38    1.39
 -21  12  -6   -0.09    1.75
 -21  14  -5   -0.40    1.60
 -20   4 -12   -1.68    1.49
 -20  10  -6    0.85    1.95
 -20  12  -5    0.26    1.61
 -20  14  -4    3.54    1.77
 -20  19  -3   -0.01    1.17
 -20  22  -3   -0.98    1.14
 -19   0 -16    2.42    1.91
 -19   5  -9    1.28    2.12
 -19  10  -5   -0.72    1.59
 -19  12  -4    1.22    1.44
 -19  14  -3    0.07    1.46
 -19  19  -2   -0.67    1.40
 -18   1 -13   -1.82    1.26
 -18   2 -11   -1.78    1.65
 -18   5  -8    2.58    1.71
 -18  10  -4    2.30    1.93
 -18  12  -3    2.84    1.75
 -17   2 -10    0.17    1.82
 -17  10  -3    0.77    1.62
 -17  12  -2   19.24    2.41
 -17  17  -1    1.88    1.25
 -16  -4 -18   -0.94    1.60
 -16  -3 -16    0.16    1.65
 -16  -2 -14   -1.16    1.53
 -15  -1 -11    1.79    1.91
 -15  15   0   -0.31    0.97
 -15  21   0   -0.55    0.87
 -14  -1 -10    0.10    1.73
 -12  -8 -19   -0.84    1.54
 -12  -7 -17    0.64    1.28
 -12  -6 -15    1.05    1.60
 -12  -5 -13    6.17    2.29
 -12   5  -2    8.14    1.53
 -11  -9 -20   -1.08    1.30
 -11  -5 -12    1.89    1.51
 -10  -4  -9   -0.36    1.48
 -10  12   2    0.24    0.69
  -9  -4  -8    4.03    1.56
  -8  -1  -4   10.40    1.58
  -6  -5  -7    5.61    1.25
  -3  -6  -6    2.82    0.94
  -3  -3  -3    6.80    1.11
   5 -17 -20    0.00    0.64
 -24  14  -8   -0.46    1.84
 -24  16  -7   -0.32    1.65
 -23  12  -8    0.44    1.76
 -23  14  -7    1.19    1.44
 -23  16  -6    2.10    1.64
 -22   7 -11   -1.17    1.54
 -22  10  -8   -0.15    1.55
 -22  12  -7    0.25    1.34
 -22  16  -5   -0.97    1.28
 -22  21  -4    0.34    1.25
 -21   4 -13    0.28    1.68
 -21  10  -7    0.10    1.60
 -21  16  -4    1.51    1.55
 -20   1 -15    2.32    2.19
 -20   5 -10   -0.13    1.41
 -20   8  -7   -0.23    1.96
 -20  16  -3   -0.28    1.50
 -19   1 -14   -2.23    1.54
 -19   2 -12    0.51    1.71
 -19   8  -6    0.44    1.66
 -19  16  -2    1.80    1.54
 -19  22  -2    0.06    1.24
 -18   8  -5    0.78    1.40
 -18  14  -2    0.65    1.17
 -17  -3 -17   -0.27    1.64
 -17  -2 -15    1.91    1.78
 -17  -1 -13   -1.45    1.51
 -17   3  -8    1.72    2.12
 -17   8  -4    5.26    1.65
 -17  14  -1    4.40    1.54
 -16  -1 -12    0.10    1.98
 -16   3  -7   -0.74    1.28
 -16   8  -3   -0.68    1.18
 -16  10  -2    3.76    1.53
 -16  12  -1   -2.11    1.35
 -16  17   0    6.34    1.43
 -16  24  -1   -0.07    0.84
 -15   0  -9    1.62    1.87
 -15   3  -6   -0.56    1.21
 -15   8  -2   18.96    2.31
 -15  10  -1   -1.52    1.44
 -14   0  -8   -0.58    1.29
 -14   3  -5    1.26    1.30
 -14  18   1    3.10    1.01
 -13  -7 -18   -0.43    1.40
 -13  -6 -16   -1.47    1.34
 -13  -5 -14    4.33    1.89
 -13  -4 -12    3.81    2.24
 -13   0  -7    1.71    1.40
 -13   3  -4   19.13    2.16
 -13  13   1   17.83    1.62
 -12  -4 -11    1.80    1.71
 -12   0  -6    0.55    1.23
 -12  11   1    4.96    1.21
 -11  -4 -10    1.00    1.40
 -11   0  -5    2.11    1.34
 -11   5  -1    0.47    1.25
 -11   7   0    0.33    0.92
 -11  14   2    3.32    0.81
 -11  17   2    0.24    0.52
  -9   2  -2  161.29    4.55
  -9  10   2   -0.08    0.69
  -8  -4  -7    0.72    1.12
  -8   4   0   -0.95    0.96
  -8   6   1   56.30    2.24
  -7  -4  -6    5.49    1.48
  -7  -1  -3   95.52    3.47
  -6 -11 -16    3.18    1.61
  -6 -10 -14    0.03    1.24
  -6   1  -1  222.49    4.37
  -6   7   2   10.20    0.87
  -5 -12 -17    2.43    1.48
  -5 -11 -15    4.56    1.56
  -5 -10 -13    1.39    1.21
  -5  -5  -6    8.09    1.25
  -5  -2  -3   20.63    1.60
  -4 -13 -18    2.18    1.62
  -4 -12 -16   30.95    2.55
  -4 -11 -14    5.67    1.41
  -4 -10 -12   -0.09    0.96
  -3 -11 -13   -0.65    0.92
  -2  -1  -1    5.01    0.63
   6 -16 -17    7.41    0.60
 -24  12  -9    0.98    1.58
 -23  10  -9    0.32    1.65
 -23  18  -5   -0.98    1.22
 -22   5 -12    1.17    2.00
 -22   8  -9    1.10    1.88
 -22  18  -4    1.79    1.38
 -21   5 -11    0.51    1.69
 -21   8  -8    1.17    1.44
 -21  18  -3    1.08    1.38
 -21  21  -3   -0.10    1.11
 -20   2 -13   -0.93    1.67
 -20   6  -8    0.85    1.82
 -19   3 -10    1.75    1.75
 -19   6  -7    4.39    2.06
 -18  -2 -16    0.47    1.82
 -18  -1 -14    1.03    2.00
 -18   3  -9    0.81    1.84
 -18   6  -6    3.32    1.89
 -18  16  -1    1.42    1.40
 -18  19  -1    3.21    1.30
 -17   0 -11    2.10    2.05
 -17   6  -5   -0.45    1.33
 -17  23  -1    0.54    0.98
 -16   0 -10    3.39    2.02
 -16   6  -4    0.05    1.29
 -16  20   0    0.02    1.05
 -15  -5 -16   -0.16    1.77
 -15   6  -3    5.33    1.54
 -15  12   0   84.85    3.73
 -14  -6 -17   -0.36    1.49
 -14  -5 -15   -0.16    1.31
 -14  -4 -13    0.42    1.60
 -14   8  -1    1.46    1.46
 -14  15   1   -0.46    0.80
 -13  -3 -10   -0.94    1.89
 -12  -3  -9    0.05    1.35
 -12   3  -3    0.12    1.23
 -11  -3  -8    4.30    1.55
 -11   3  -2   20.97    2.23
 -11   9   1   46.08    2.32
 -10  -3  -7    1.10    1.23
 -10   0  -4    4.84    1.43
  -9  -9 -15    1.27    1.74
  -8 -11 -18    1.79    1.56
  -8 -10 -16   -0.44    1.60
  -8  -9 -14   -1.53    1.32
  -8  -8 -12    1.28    1.47
  -8   2  -1    2.99    1.31
  -7 -12 -19   -0.30    1.23
  -7 -11 -17    3.00    1.58
  -7 -10 -15    1.34    1.20
  -7  -9 -13   -0.06    1.31
  -7  -8 -11    0.21    1.25
  -6 -13 -20    0.15    1.34
  -6 -12 -18   -0.35    1.29
  -6  -9 -12    0.70    1.20
  -5 -13 -19    0.43    1.25
  -5  -9 -11    0.98    1.08
  -4  -5  -5    1.71    0.98
  -3 -10 -11    0.56    0.89
  -1 -14 -17    0.54    1.05
   0 -14 -16    0.80    1.01
   0 -13 -14   10.53    1.34
 -23   8 -10    1.61    1.71
 -23  13  -6    1.94    1.70
 -22  11  -6   -0.50    1.51
 -22  13  -5   -0.66    1.49
 -21   6  -9    0.78    1.46
 -21  11  -5   -0.27    1.71
 -21  13  -4    0.66    1.70
 -20   3 -11   -0.63    1.59
 -20   9  -5   -0.12    1.97
 -20  11  -4   -0.50    1.63
 -20  13  -3    2.51    1.92
 -20  18  -2   -1.69    1.20
 -20  21  -2   -0.74    1.20
 -19  -1 -15    0.14    1.79
 -19   9  -4    0.73    1.89
 -19  11  -3   -0.15    1.79
 -18   0 -12    1.14    1.71
 -18   4  -7    0.91    2.13
 -18  22  -1    0.54    1.16
 -17   1  -9   -1.76    2.06
 -17   4  -6    1.92    1.53
 -17  19   0    2.92    1.30
 -16  -4 -15   -1.41    1.69
 -16   1  -8    1.04    1.78
 -16   4  -5   -1.81    1.40
 -16  14   0   -1.22    1.10
 -15  -4 -14    1.46    1.43
 -15  -3 -12    3.08    1.89
 -15   1  -7    0.44    1.40
 -15   4  -4    0.88    1.30
 -15  17   1    2.55    1.06
 -14  -3 -11    0.08    1.77
 -14   1  -6    1.42    1.40
 -14   6  -2    1.55    1.24
 -14  10   0  128.24    4.37
 -13   1  -5   -0.90    1.10
 -13   8   0    7.24    1.62
 -12   1  -4    2.13    1.55
 -12  16   2    2.24    0.76
 -11  -8 -15    1.84    1.75
 -10 -10 -18   -0.41    1.31
 -10  -9 -16    0.53    1.63
 -10  -8 -14    1.95    1.68
 -10  -7 -12    0.01    1.59
 -10   5   0   65.00    2.86
 -10   7   1   19.03    1.67
  -9 -11 -19    0.92    1.38
  -9 -10 -17    1.12    1.42
  -9  -8 -13    0.14    1.23
  -9  -7 -11   -0.44    1.44
  -9  -3  -6    1.15    1.23
  -9   0  -3    3.76    1.31
  -8 -12 -20    1.06    1.32
  -8  -7 -10    1.55    1.44
  -8  -3  -5   -0.71    1.23
  -8   8   2  157.07    3.21
  -6  -8 -10    1.21    0.98
  -6  -4  -5    0.73    0.95
  -5 -14 -21    0.75    1.24
  -5  -8  -9    0.77    1.03
  -4  -9 -10    1.36    1.00
  -2  -6  -5    0.20    0.68
  -1 -15 -19    0.70    1.10
   0 -15 -18   -0.31    1.10
   0 -12 -12    3.90    0.91
   1 -14 -15    0.45    0.91
   5 -18 -22   -0.16    0.64
   6 -17 -19    1.42    0.50
 -24  11  -8    1.33    1.94
 -24  13  -7    0.69    1.63
 -24  15  -6    0.34    1.52
 -24  17  -5   -0.63    1.49
 -23   9  -8   -0.96    1.78
 -23  11  -7   -0.33    1.55
 -23  15  -5   -1.04    1.17
 -23  17  -4    0.47    1.34
 -22   6 -10    0.60    1.74
 -22   9  -7    0.31    1.40
 -22  15  -4   -0.15    1.24
 -22  20  -3    0.40    1.21
 -21   3 -12   -0.88    1.65
 -21   9  -6    1.10    1.61
 -21  15  -3   -0.65    1.26
 -20   4  -9    1.52    1.50
 -20   7  -6    1.35    2.05
 -20  15  -2    0.33    1.44
 -19   0 -13   -0.84    1.68
 -19   1 -11   -0.14    1.83
 -19   4  -8    2.40    1.92
 -19   7  -5    1.22    2.03
 -19  13  -2    2.90    1.46
 -19  18  -1    0.47    1.28
 -19  21  -1    0.04    1.35
 -18   1 -10    0.67    1.66
 -18   7  -4    0.04    1.65
 -18   9  -3    0.81    1.35
 -18  11  -2    0.88    1.35
 -18  13  -1   -0.97    1.38
 -17  -3 -14    1.17    1.94
 -17   7  -3   -0.84    1.50
 -17   9  -2    2.38    1.44
 -17  11  -1    0.96    1.63
 -17  16   0    2.79    1.39
 -16  -3 -13    0.34    1.38
 -16  -2 -11   -0.84    1.85
 -15  -2 -10    3.21    1.95
 -15  14   1    1.46    1.27
 -14  -2  -9    1.87    1.75
 -14   4  -3   -0.32    1.16
 -14  12   1   12.12    1.66
 -13  -2  -8    3.74    1.67
 -13   4  -2   -0.13    1.46
 -13   6  -1    5.70    1.45
 -13  10   1    1.53    1.28
 -12  -9 -18    1.09    1.66
 -12  -8 -16   -0.31    1.42
 -12  -7 -14   -0.16    1.68
 -12  -2  -7    0.10    1.34
 -12  13   2    0.08    0.77
 -11  -9 -17   -0.38    1.16
 -11  -7 -13    0.69    1.42
 -11  -6 -11    0.36    1.65
 -11  -2  -6    4.06    1.48
 -11   1  -3   47.86    2.98
 -11  11   2   24.76    1.65
 -10  -6 -10    7.67    2.04
 -10  -2  -5    0.85    1.53
 -10   3  -1   51.72    2.78
  -9  -6  -9    3.02    1.66
  -8   0  -2  146.47    4.35
  -7  -7  -9    0.15    0.97
  -6  -7  -8    0.96    1.14
  -6  -1  -2    3.96    1.06
  -4  -2  -2   83.40    2.62
  -3  -9  -9    0.82    0.88
  -1 -16 -21    0.34    1.11
   0 -16 -20    0.54    1.14
   1 -15 -17    0.59    0.97
   1 -13 -13    0.58    0.78
   2  -9  -7   11.07    0.76
   2  -6  -4   -0.18    0.28
   3 -10  -8    0.41    0.36
 -23   7  -9   -1.02    1.73
 -22   4 -11    0.77    1.77
 -22   7  -8    1.40    1.70
 -22  17  -3   -0.63    1.12
 -21   4 -10   -0.21    1.66
 -21   7  -7   -0.46    1.32
 -21  17  -2    1.63    1.49
 -21  20  -2    0.01    1.36
 -20   1 -12    0.60    1.81
 -19   2  -9    1.55    1.75
 -19   5  -6    5.12    2.38
 -19  15  -1   -0.19    1.31
 -18   2  -8    1.13    1.88
 -18   5  -5    1.32    2.05
 -18  18   0    0.01    1.24
 -17  -2 -12    0.25    1.44
 -17   2  -7    1.31    1.78
 -17   5  -4    1.78    1.76
 -17  13   0    9.73    1.86
 -16  -1  -9   -1.24    2.01
 -16   2  -6    2.37    1.73
 -16   7  -2    1.55    1.37
 -16   9  -1    2.94    1.47
 -16  11   0   27.73    2.61
 -16  16   1    5.43    1.45
 -15  -1  -8    0.08    1.70
 -15   2  -5    2.25    1.50
 -15  20   1    0.07    0.86
 -14  -7 -16    2.30    1.80
 -14  -6 -14    0.84    1.56
 -14  -1  -7    0.07    1.38
 -14   2  -4    4.95    1.59
 -14  21   1    0.51    0.69
 -13  -8 -17   -0.75    1.39
 -13  -7 -15   -0.34    1.36
 -13  -6 -13    0.77    1.61
 -13  -1  -6    0.44    1.59
 -13  15   2   -0.10    0.74
 -12  -6 -12   -0.19    1.64
 -12  -5 -10    0.95    1.98
 -12   4  -1    8.61    1.82
 -12   6   0   46.16    2.70
 -12   8   1    0.60    1.11
 -11  -5  -9    2.30    1.83
 -10   1  -2    1.31    1.47
 -10   9   2    9.54    1.21
  -9  -2  -4    7.29    1.70
  -8  -6  -8    5.55    1.42
  -7  -3  -4    1.73    1.09
  -7   2   0   41.89    2.23
  -7   4   1    8.45    1.09
  -5  -4  -4   39.60    2.17
  -5   3   1    4.87    0.91
  -4  -8  -8   15.35    1.57
  -3  -5  -4   10.78    1.23
   0 -11 -10    1.61    0.73
   1 -16 -19    0.62    0.98
   1  -8  -6  152.97    2.58
   2 -15 -16    0.60    0.85
 -24  12  -6    0.55    1.80
 -24  14  -5    1.48    1.95
 -23  10  -6    2.14    1.94
 -23  12  -5    1.05    1.44
 -23  14  -4   -0.46    1.45
 -23  19  -3    0.77    1.25
 -22   5  -9   -0.30    1.68
 -22  10  -5    0.46    1.58
 -22  12  -4    1.29    1.38
 -22  14  -3   -0.70    1.55
 -22  19  -2    1.33    1.39
 -21   2 -11    0.48    1.93
 -21   5  -8   -0.28    1.58
 -21  10  -4    0.36    1.76
 -21  12  -3    0.62    1.77
 -20   2 -10    0.05    1.63
 -20   5  -7    0.13    1.35
 -20  10  -3   -0.05    1.85
 -20  12  -2   -0.62    1.74
 -20  17  -1   -0.83    1.33
 -20  20  -1    0.80    1.33
 -18  -2 -13    0.21    1.70
 -18  -1 -11    1.95    1.83
 -18  15   0    0.23    1.25
 -18  21   0    1.05    1.15
 -17  -1 -10    0.72    1.43
 -17  22   0    0.17    0.97
 -16   5  -3    0.77    1.38
 -16  19   1    1.10    1.07
 -16  23   0   -0.65    0.77
 -15  -6 -15    0.74    1.77
 -15  -5 -13   -0.27    1.51
 -15   5  -2    2.40    1.64
 -15   9   0   14.19    1.95
 -14  -5 -12    1.32    1.66
 -13  -5 -11    0.85    1.74
 -13   2  -3    2.87    1.38
 -13  18   2    0.48    0.72
 -12  -1  -5    3.62    1.48
 -11  -1  -4    1.52    1.57
 -10  -5  -8   33.71    2.81
  -9  -5  -7   -0.76    1.05
  -9   5   1   76.02    2.83
  -8  13   3    1.71    0.40
  -7  -6  -7    2.99    1.18
  -7   6   2    2.09    0.79
  -7  11   3   70.18    1.36
  -5  -7  -7    0.72    0.91
  -5   1   0  129.52    3.03
  -2  -3  -2  357.56    4.31
   1 -17 -21    1.24    1.10
   1 -12 -11   -0.21    0.55
   2 -16 -18    0.61    0.90
   2 -14 -14    0.96    0.79
   4 -11  -9   -0.09    0.26
 -24  10  -7    1.03    1.72
 -24  16  -4   -0.48    1.36
 -23   8  -7    0.76    1.69
 -23  16  -3    1.01    1.46
 -22   8  -6    0.85    1.67
 -22  16  -2    0.39    1.54
 -21   8  -5   -0.16    1.41
 -21  14  -2   -0.68    1.27
 -21  19  -1    1.28    1.30
 -20   3  -8    2.22    1.62
 -20   6  -5    1.00    2.03
 -20   8  -4    0.57    1.73
 -20  14  -1   -0.56    1.57
 -19  -1 -12   -1.32    1.58
 -19   3  -7   -0.77    1.86
 -19   8  -3    1.58    1.52
 -19  10  -2    1.96    1.48
 -19  12  -1    0.50    1.56
 -19  17   0    0.24    1.34
 -19  20   0    1.01    1.35
 -18   0  -9    0.42    1.38
 -18   3  -6    1.19    1.88
 -18   8  -2   -1.47    1.52
 -18  10  -1    0.80    1.66
 -17   0  -8   -0.96    1.72
 -17   3  -5   -0.14    1.68
 -17  15   1    9.41    1.78
 -17  18   1    1.57    1.24
 -16  -5 -14    1.04    1.66
 -16  -4 -12    0.38    1.60
 -16   0  -7   -1.91    1.53
 -16   3  -4    0.04    1.57
 -16  13   1    0.67    1.27
 -15  -4 -11   -0.29    1.60
 -15   0  -6    0.97    1.44
 -15   3  -3    0.99    1.62
 -15  11   1    0.63    1.47
 -14  -4 -10    0.60    1.78
 -14   0  -5    1.04    1.39
 -14   5  -1    2.23    1.29
 -14   7   0    4.15    1.38
 -14   9   1   46.37    2.91
 -14  14   2   15.74    1.56
 -14  17   2    0.31    0.81
 -13  -4  -9    1.07    1.52
 -13  12   2   21.03    1.75
 -12  -4  -8    0.86    1.45
 -12   2  -2    0.16    1.30
 -12  10   2    0.35    0.98
 -12  19   2   -0.40    0.50
 -11  -4  -7    0.31    1.34
 -11   4   0   50.94    2.80
 -11   6   1   21.08    1.94
 -10  -4  -6    3.21    1.66
 -10  -1  -3   -0.83    1.39
  -9 -11 -16    0.21    1.41
  -9 -10 -14   -0.87    1.44
  -9   1  -1   66.68    3.07
  -9   7   2   93.17    2.91
  -8 -12 -17    2.86    1.50
  -8 -11 -15    1.51    1.46
  -8 -10 -13   -0.07    1.35
  -8  -5  -6   -0.88    1.03
  -8  -2  -3   27.35    2.15
  -7 -13 -18    1.29    1.36
  -7 -12 -16    1.04    1.42
  -7 -11 -14   -1.31    1.36
  -7   0  -1  129.83    3.75
  -6 -13 -17    0.93    1.32
  -6 -12 -15   -0.82    1.32
  -6 -11 -13   -0.52    1.17
  -6  -6  -6    1.49    1.01
  -5 -13 -16    0.39    1.30
  -5 -12 -14   -0.58    1.20
  -5  -1  -1   -0.49    1.05
  -5   5   2   38.92    1.37
  -3  -8  -7    0.55    0.74
   2 -17 -20    0.52    0.93
   2 -13 -12    0.03    0.61
 -23   6  -8    1.36    1.80
 -23  18  -2   -0.49    1.21
 -22   3 -10   -0.68    1.64
 -22   6  -7   -0.39    1.54
 -21   3  -9    1.91    1.80
 -21   6  -6    0.96    1.42
 -21  16  -1    0.90    1.43
 -21  22  -1    0.18    1.08
 -20   0 -11    0.09    1.70
 -19   0 -10    2.73    1.88
 -19   6  -4    1.35    1.79
 -19  14   0   -0.32    1.34
 -18   1  -7   -1.24    1.96
 -18   6  -3   -1.25    1.27
 -18  12   0    4.51    1.75
 -17  -4 -13    0.65    1.68
 -17  -3 -11   -0.03    1.84
 -17   1  -6    1.90    2.14
 -17   6  -2   -1.01    1.53
 -17   8  -1    6.32    1.69
 -17  10   0    2.62    1.69
 -16  -3 -10    1.60    1.53
 -15  -3  -9    1.35    1.60
 -15  16   2   -0.47    0.85
 -15  24   0   -0.50    0.53
 -14  -3  -8    1.04    1.71
 -14   3  -2    3.07    1.41
 -13  -3  -7    1.54    1.48
 -13   0  -4    3.65    1.49
 -12  -9 -15    0.54    1.38
 -12  -8 -13    0.36    1.64
 -12  -3  -6    2.59    1.79
 -12   0  -3    8.77    1.88
 -11 -10 -16    0.44    1.41
 -11  -9 -14    0.73    1.57
 -11  -8 -12    0.29    1.71
 -11   2  -1   22.23    2.15
 -11   8   2    1.43    1.07
 -10 -11 -17    0.76    1.34
 -10 -10 -15    2.63    1.51
 -10  -9 -13    0.60    1.29
 -10  -8 -11    1.48    1.74
 -10  14   3    0.07    0.48
  -9 -12 -18   -0.42    1.33
  -9  -9 -12   -0.73    1.07
  -9  -4  -5   22.48    2.38
  -9  12   3    0.78    0.54
  -8  -9 -11    0.25    1.34
  -8  10   3   27.03    1.28
  -7 -10 -12    0.64    1.10
  -7  -9 -10    4.53    1.51
  -7  -5  -5    0.86    1.26
  -6 -14 -19    0.98    1.32
  -6 -10 -11   -0.78    1.12
  -5 -14 -18   -0.10    1.26
  -5 -11 -12    1.59    1.22
  -4 -13 -15    1.11    1.28
  -4 -12 -13    0.46    1.19
  -4  -7  -6    3.87    1.00
  -4  -4  -3    4.17    0.90
  -3   2   1    4.97    0.60
   3 -16 -17    1.82    0.83
   3 -15 -15   -0.11    0.73
 -24   9  -6    1.23    1.95
 -24  11  -5    0.57    1.66
 -24  13  -4    2.76    1.73
 -24  15  -3    0.17    1.66
 -23   9  -5   -0.58    1.55
 -23  11  -4   -0.92    1.29
 -23  13  -3    0.22    1.31
 -23  15  -2    2.17    1.58
 -22   4  -8    0.53    1.67
 -22   9  -4    0.04    1.34
 -22  11  -3    0.42    1.51
 -22  13  -2    0.42    1.62
 -22  18  -1    0.68    1.33
 -22  21  -1    0.07    1.13
 -21   1 -10   -0.59    1.89
 -21   4  -7   -0.34    1.58
 -21   9  -3   -0.33    1.79
 -21  11  -2   -1.53    1.67
 -20   1  -9   -0.87    1.61
 -20   4  -6   -0.02    1.37
 -20   9  -2   -1.28    1.83
 -20  16   0    0.78    1.50
 -20  19   0    1.60    1.25
 -19   1  -8    0.56    1.45
 -19   4  -5    0.15    1.79
 -18  -3 -12    1.59    1.78
 -18   4  -4    0.26    1.70
 -18  17   1    2.12    1.29
 -17  -2  -9    1.17    1.67
 -17   4  -3   -1.50    1.53
 -17  12   1   -0.35    1.40
 -17  21   1    1.26    1.06
 -16  -2  -8    0.91    1.83
 -16   1  -5    3.08    1.66
 -16   6  -1    0.51    1.30
 -16   8   0    1.11    1.32
 -16  10   1    7.13    1.95
 -15  -2  -7    1.61    1.81
 -15   1  -4    2.56    1.52
 -15  13   2   28.99    2.21
 -14  -8 -15    1.38    1.71
 -14  -7 -13   -1.65    1.31
 -14  -2  -6   -0.48    1.87
 -14   1  -3    3.01    1.74
 -14  11   2   14.52    1.81
 -13  -9 -16    0.58    1.43
 -13  -8 -14   -2.05    1.21
 -13  -7 -12    1.52    1.68
 -13   3  -1    6.25    1.63
 -13   5   0    3.24    1.36
 -13   7   1    7.26    1.49
 -12  -7 -11   -1.89    1.48
 -11  -7 -10    4.13    1.73
 -11  -3  -5   -0.53    1.24
 -11  13   3    2.15    0.75
 -10  -7  -9    0.43    1.55
 -10  11   3   44.99    1.88
  -9  -8 -10    1.83    1.31
  -9  -1  -2   10.33    1.62
  -8  -8  -9   11.61    1.96
  -8   3   1    1.37    1.05
  -7  -2  -2   93.85    3.42
  -6  -9  -9    0.28    1.14
  -5 -10 -10    0.23    1.06
  -5  -6  -5    0.41    0.85
  -4 -11 -11    0.19    1.01
  -2 -15 -17   -0.37    1.24
   0 -10  -8   16.37    1.25
   1 -11  -9    0.13    0.58
   3 -17 -19   -0.21    0.78
 -24  17  -2   -0.28    1.31
 -23   7  -6    0.71    1.65
 -22   7  -5    0.07    1.41
 -22  15  -1    0.89    1.56
 -21   2  -8   -0.77    1.91
 -21   7  -4    1.66    1.49
 -21  13  -1   -0.03    1.13
 -21  18   0    4.42    1.53
 -20   2  -7   -1.02    1.60
 -20   7  -3   -0.13    1.47
 -20  11  -1   -1.32    1.52
 -20  13   0    1.48    1.73
 -20  22   0   -0.84    1.10
 -19  -2 -11    0.34    1.59
 -19   2  -6    0.52    1.45
 -19   7  -2    0.32    1.97
 -19   9  -1   -0.80    1.49
 -19  11   0    8.74    2.20
 -19  16   1    5.48    1.67
 -19  23   0    0.48    1.09
 -18  -2 -10   -0.98    1.58
 -18   2  -5    0.80    1.83
 -18  14   1    1.13    1.14
 -18  20   1   -0.33    1.10
 -17  -1  -7   -0.37    1.99
 -17   2  -4    0.27    1.98
 -16  -6 -13   -0.43    1.71
 -16   4  -2    2.56    1.53
 -16  15   2    0.82    1.15
 -16  18   2   -0.95    0.91
 -16  22   1   -0.77    0.77
 -15  -7 -14    0.79    1.55
 -15  -6 -12   -0.16    1.49
 -15   4  -1    5.29    1.84
 -15   6   0    0.28    1.26
 -15   8   1   19.70    2.38
 -15  19   2   -0.27    0.87
 -14  -6 -11   -0.33    1.40
 -13  -6 -10    1.14    1.75
 -13  -2  -5    5.93    1.79
 -13   1  -2   -0.57    1.43
 -13   9   2    6.98    1.35
 -12  -6  -9    0.14    1.36
 -12  -2  -4   11.65    2.17
 -12   5   1   -0.02    1.26
 -11  -6  -8   -0.23    1.65
 -11   0  -2   24.61    2.32
 -10  -3  -4    8.37    1.63
 -10   2   0  151.34    4.57
 -10   4   1    5.75    1.24
 -10   6   2   54.65    2.61
  -9  -7  -8    7.33    1.65
  -8  -4  -4    1.06    1.12
  -8   1   0   27.12    1.96
  -8   5   2   25.27    1.68
  -7  -8  -8   -0.37    0.96
  -6  -5  -4   65.15    3.01
  -6   2   1  498.72    6.07
  -6   9   3   99.69    1.59
  -5  -3  -2   26.77    1.75
  -4 -10  -9    1.65    1.03
  -3  -7  -5    0.16    0.86
  -3  -2  -1    3.21    0.82
  -2 -16 -19   -0.11    1.12
  -2  -5  -3   14.97    1.22
  -1 -15 -16    0.26    1.10
  -1 -14 -14    0.93    1.00
   1  -5  -3  514.95    3.24
   3 -14 -13    2.08    0.71
 -24  10  -4    1.83    2.01
 -24  12  -3   -0.76    1.83
 -23   5  -7    0.00    1.71
 -23  10  -3    1.60    1.74
 -23  12  -2    0.77    1.55
 -23  17  -1    0.48    1.26
 -22   5  -6   -2.21    1.47
 -21   5  -5    0.15    1.42
 -21  15   0    1.52    1.51
 -21  21   0   -0.77    1.16
 -20  -1 -10    0.21    1.59
 -20   5  -4   -0.07    1.59
 -19  -1  -9   -0.53    1.62
 -19   5  -3    2.47    1.66
 -19  19   1   -0.48    1.00
 -18  -1  -8    1.02    1.50
 -18   5  -2   -0.35    1.73
 -18   7  -1    2.09    1.70
 -18   9   0    1.89    1.44
 -18  24   0    2.11    1.00
 -17  -5 -12    2.07    1.98
 -17  14   2   -1.20    1.10
 -17  17   2    0.97    1.16
 -16  -5 -11   -0.70    1.45
 -16  -1  -6   -0.70    1.71
 -16   2  -3    6.68    1.86
 -16  12   2    0.55    1.36
 -15  -5 -10    0.17    1.30
 -15  -1  -5   -0.82    1.37
 -15   2  -2    0.68    1.66
 -15  10   2  145.62    4.88
 -14  -5  -9    1.44    1.80
 -14  -1  -4    5.23    2.13
 -14  20   2   -0.49    0.68
 -13  -5  -8    0.80    1.47
 -13  14   3    1.98    0.86
 -12  -5  -7    4.82    1.72
 -12   3   0    0.59    1.19
 -12   7   2    3.38    1.31
 -12  12   3    7.85    1.09
 -12  15   3    0.36    0.56
 -11  -2  -3    5.52    1.74
 -11  10   3   -0.36    0.78
 -11  16   3    0.36    0.51
 -10  -6  -7   25.58    2.56
 -10   0  -1    4.21    1.40
  -9  -3  -3    2.17    1.50
  -9   9   3    3.65    0.83
  -8  -7  -7    0.77    1.13
  -8  -1  -1   14.15    1.67
  -7   8   3  112.33    2.35
  -6  -8  -7    0.79    1.13
  -6   0   0   40.46    2.07
  -6   4   2   85.67    2.41
  -5  -9  -8   -0.42    0.79
  -1 -16 -18    0.94    1.14
  -1 -13 -12   -0.83    0.85
   2 -12 -10   -0.19    0.48
   3 -18 -21    0.02    0.79
 -24   8  -5    1.91    1.83
 -24  14  -2   -0.21    1.42
 -23   8  -4   -2.27    1.45
 -23  14  -1   -0.46    1.37
 -22   3  -7   -0.58    1.55
 -22   8  -3    0.70    1.61
 -22  10  -2    0.30    1.33
 -22  12  -1   -0.24    1.48
 -22  17   0   -0.82    1.24
 -22  20   0    0.95    1.20
 -21   3  -6   -0.35    1.64
 -21   8  -2   -1.29    1.67
 -21  10  -1    1.26    1.88
 -20   0  -8    0.57    1.78
 -20   3  -5    2.26    1.79
 -20  15   1    0.22    1.49
 -20  18   1    0.04    1.22
 -19   0  -7    0.83    1.49
 -19   3  -4    0.04    1.79
 -19  13   1    0.43    1.19
 -18  -4 -11   -0.42    1.71
 -18   0  -6    0.53    1.41
 -18   3  -3    1.75    2.14
 -18  11   1   10.96    1.89
 -18  16   2    5.27    1.52
 -17  -4 -10    0.29    1.61
 -17   0  -5   -1.01    1.67
 -17   5  -1    0.72    1.41
 -17   7   0    2.36    1.46
 -17   9   1   -0.16    1.25
 -16  -4  -9    0.07    1.30
 -16   0  -4    1.48    2.06
 -15  -4  -8    1.09    1.75
 -14  -4  -7   -0.33    1.41
 -14   2  -1    0.53    1.57
 -14   4   0   10.27    1.77
 -14   6   1    4.67    1.41
 -14   8   2   -1.80    1.21
 -14  13   3    1.16    0.95
 -13  -4  -6    2.00    1.80
 -13  -1  -3   -1.15    1.25
 -13  11   3    8.46    1.32
 -12 -10 -14   -0.44    1.34
 -12   1  -1    8.58    1.74
 -11 -11 -15    0.56    1.34
 -11 -10 -13   -0.86    1.27
 -11  -5  -6    4.60    1.70
 -10 -12 -16   -0.79    1.22
 -10 -11 -14    0.99    1.33
 -10 -10 -12   -0.38    1.43
  -9 -12 -15    1.61    1.34
  -9 -11 -13    1.08    1.48
  -9  -6  -6   -0.46    1.16
  -8 -13 -16   -0.35    1.12
  -8 -12 -14    1.70    1.47
  -7 -13 -15   -0.52    1.52
  -7  -7  -6    8.47    1.46
  -7  -4  -3    6.83    1.34
  -6  -2  -1   54.71    2.47
  -4  -6  -4    0.48    0.76
  -3 -10  -8    3.57    1.16
  -3  -4  -2   30.83    1.73
  -1 -17 -20   -0.53    0.94
   0 -16 -17   -0.38    1.07
   0 -15 -15    2.35    1.03
 -24  16  -1   -0.61    1.28
 -23   6  -5   -0.05    1.68
 -23  16   0   -0.90    1.17
 -23  19   0    0.44    1.14
 -22   6  -4    0.85    1.66
 -22  14   0    0.20    1.32
 -21   1  -7   -0.34    1.80
 -21   6  -3    1.35    1.49
 -21  12   0    0.81    1.53
 -21  17   1    0.08    1.25
 -20   1  -6   -2.64    1.70
 -20   6  -2   -0.60    1.67
 -20   8  -1    2.11    1.78
 -20  10   0    1.88    1.52
 -20  21   1    1.86    1.36
 -19  -3 -10   -0.45    1.64
 -19   1  -5    0.94    1.72
 -19   6  -1   10.27    2.52
 -19   8   0   -0.43    1.82
 -19  22   1    0.16    1.11
 -18  -3  -9    1.40    1.77
 -18  13   2    5.25    1.64
 -18  19   2    1.83    1.28
 -17  -3  -8   -0.09    1.54
 -17   3  -2   -0.79    1.32
 -17  11   2    6.63    1.86
 -17  20   2   -0.67    0.97
 -16  -3  -7    0.27    1.82
 -16   5   0    8.13    1.83
 -16   7   1   -0.89    1.22
 -15  -3  -6    2.11    1.84
 -15   0  -3   15.18    2.28
 -15  15   3   15.57    1.67
 -14  -8 -12    0.60    1.59
 -14  -3  -5    0.98    1.81
 -14  16   3    7.74    1.14
 -13  -9 -13    0.03    1.37
 -13  -8 -11   -1.45    1.25
 -13   4   1    5.05    1.64
 -13  17   3    0.02    0.71
 -12  -9 -12    0.48    1.38
 -12  -8 -10   -0.51    1.61
 -12  -4  -5    4.60    1.72
 -12  -1  -2   22.86    2.35
 -12   9   3    1.42    1.07
 -11  -9 -11   -0.02    1.33
 -11   1   0   55.23    3.20
 -11   3   1    0.92    1.09
 -11   5   2   -1.24    0.83
 -10  -9 -10    0.98    1.69
 -10  -5  -5   26.64    2.57
 -10  -2  -2   -2.24    1.07
 -10   8   3   26.92    1.68
  -9 -10 -11    0.96    1.37
  -9   2   1    7.72    1.35
  -9   4   2   18.95    1.59
  -8 -11 -12    1.26    1.16
  -8 -10 -10   -0.89    1.21
  -8  -6  -5    0.70    1.08
  -8  -3  -2    0.94    1.34
  -8   7   3   91.15    2.55
  -7 -14 -17   -0.51    1.02
  -7 -12 -13    0.75    1.37
  -7 -11 -11    0.24    1.26
  -6 -14 -16    0.58    1.24
  -6 -13 -14    0.10    1.28
  -6 -12 -12    1.75    1.39
  -5 -14 -15   -0.60    1.34
  -5  -8  -6    6.23    1.35
  -5  -5  -3   10.62    1.34
  -4  -9  -7    4.90    1.07
  -4  -1   0  137.61    3.05
  -4   1   1   19.66    1.14
   0 -17 -19    0.21    1.07
   0 -14 -13    9.76    1.27
   4 -17 -18   -0.04    0.58
   4 -16 -16    0.74    0.59
 -24   7  -4   -0.61    1.86
 -24  11  -2   -0.02    1.56
 -24  13  -1    0.25    1.66
 -24  18   0   -0.72    1.32
 -23   4  -6    1.63    1.86
 -23   9  -2    1.01    1.67
 -23  11  -1   -0.87    1.45
 -22   4  -5   -0.52    1.63
 -22  16   1    0.40    1.40
 -22  19   1   -0.07    1.38
 -21   4  -4   -0.50    1.38
 -21  14   1    0.95    1.41
 -21  20   1    0.68    1.29
 -20   4  -3    0.58    1.42
 -20  12   1    0.09    1.48
 -19  -2  -8   -0.31    1.70
 -19   4  -2    1.58    1.83
 -19  10   1    0.99    1.36
 -19  15   2    0.11    1.37
 -19  18   2   -0.57    1.06
 -18  -2  -7   -0.98    1.28
 -18   1  -4    2.19    1.96
 -18   6   0    0.58    1.93
 -18   8   1    1.95    1.68
 -18  23   1    0.77    0.92
 -17  -2  -6    0.83    1.58
 -17   1  -3    0.32    1.75
 -16   3  -1    0.02    1.37
 -16   9   2   12.79    1.96
 -16  14   3    4.86    1.30
 -15  -7 -11   -0.01    1.46
 -15   5   1   13.72    2.18
 -15  12   3    3.69    1.34
 -14  -7 -10   -1.10    1.32
 -14   0  -2   18.80    2.36
 -14  10   3   37.41    2.52
 -13  -7  -9    1.26    1.50
 -13  -3  -4   14.48    2.38
 -13   2   0    1.73    1.27
 -13   6   2    1.62    1.17
 -12  -7  -8   -0.54    1.58
 -11  -8  -9    0.11    1.50
 -11  -4  -4    8.20    1.91
 -11   7   3    5.20    1.24
 -10  -8  -8    0.21    1.47
  -9  -9  -9    0.51    1.17
  -9  -5  -4    2.58    1.32
  -7 -10  -9    1.39    1.32
  -7  -1   0   10.30    1.51
  -7   1   1   79.12    2.86
  -7   3   2   30.84    1.90
  -6 -11 -10    3.52    1.37
  -6  -7  -5   14.78    1.67
  -6  -4  -2   53.56    2.70
  -5 -13 -13    0.05    1.18
  -5 -12 -11    0.66    1.23
   0 -13 -11    5.81    1.06
   1 -16 -16    2.09    0.98
   3 -13 -11    1.73    0.49
   4 -18 -20    0.25    0.60
 -24  15   0   -1.29    1.29
 -23   5  -4    1.69    1.99
 -23   7  -3    0.01    1.63
 -23  13   0    0.39    1.39
 -22   2  -6   -1.41    1.57
 -22   5  -3   -0.95    1.79
 -22   7  -2   -1.52    1.45
 -22   9  -1   -0.26    1.29
 -22  11   0    1.55    1.82
 -21   2  -5    0.92    1.69
 -21   7  -1   -0.20    1.76
 -21   9   0   -0.45    1.75
 -20  -1  -7   -1.29    1.79
 -20   2  -4    1.09    1.51
 -20  14   2   -0.07    1.33
 -20  17   2    0.82    1.34
 -19  -1  -6    0.62    1.90
 -19   2  -3    0.93    2.02
 -19  12   2    1.35    1.27
 -18  -1  -5   -0.13    1.57
 -18   4  -1    0.97    1.78
 -18  10   2    3.06    1.69
 -17  -5  -9   -0.26    1.76
 -17   6   1    1.03    1.70
 -17  13   3   23.02    2.26
 -17  16   3    1.45    1.11
 -16  -6 -10    0.85    1.58
 -16  -5  -8   -0.84    1.47
 -16   1  -2   -0.63    1.36
 -16  11   3    2.77    1.64
 -16  17   3    0.61    0.94
 -16  21   2    1.75    0.88
 -15  -6  -9   -0.01    1.28
 -15  -2  -4    1.06    1.75
 -15   3   0    8.73    1.86
 -15   7   2    1.86    1.30
 -15  18   3    2.28    0.91
 -14  -6  -8    1.21    1.58
 -14  -2  -3    6.51    2.10
 -13  -6  -7    0.63    1.61
 -13   0  -1   17.44    2.22
 -13   8   3    0.64    0.98
 -12  -3  -3    3.76    1.64
 -11  -7  -7    0.32    1.27
 -11  -1  -1    3.34    1.49
 -10  -4  -3   35.64    2.75
  -9  -8  -7   -0.14    1.39
  -9  -2  -1   46.89    2.82
  -9   6   3   57.10    2.38
  -8  -9  -8    8.79    1.64
  -7  -6  -4    0.42    1.05
  -4 -13 -12    2.52    1.27
  -4  -3  -1    8.39    1.12
  -3  -9  -6   48.83    2.39
   0  -9  -6    7.36    0.82
   1 -17 -18    0.84    0.91
   1 -15 -14    1.98    0.89
   1 -10  -7    6.60    0.79
 -24  10  -1   -0.73    1.73
 -23  15   1   -0.26    1.22
 -23  18   1   -0.26    1.20
 -22   3  -4    0.36    1.85
 -22  13   1   -1.27    1.27
 -21   0  -6   -1.79    1.76
 -21   5  -2    1.09    1.50
 -21  11   1    0.69    1.52
 -21  16   2   -0.96    1.19
 -21  19   2   -1.24    1.25
 -20   0  -5    0.08    1.88
 -20   5  -1    0.60    1.81
 -20   7   0    1.23    1.83
 -20   9   1    0.66    1.62
 -20  20   2    1.38    1.35
 -19  21   2    0.18    1.13
 -18  -4  -8   -0.64    1.75
 -18   2  -2    2.25    1.89
 -18  15   3    0.11    1.25
 -17  -4  -7    0.61    1.68
 -17  -1  -4    2.71    1.96
 -17   2  -1    3.73    2.16
 -17   4   0   12.62    2.33
 -17   8   2   12.21    1.96
 -16  -4  -6   -0.67    1.51
 -16  -1  -3    1.40    1.83
 -15  -5  -7    1.05    1.50
 -15   1  -1   -1.07    1.31
 -15   9   3   -1.16    1.12
 -14  -5  -6   -0.60    1.65
 -14   3   1    4.35    1.45
 -14   5   2    0.54    1.10
 -13  -5  -5    3.06    2.08
 -13  -2  -2   28.41    2.91
 -12  -6  -6    0.46    1.60
 -12   0   0    1.23    1.58
 -12   2   1   -0.21    1.11
 -12   4   2    0.22    1.07
 -12   6   3    4.87    1.38
 -11  -6  -5    0.05    1.64
 -11  -3  -2   14.24    2.29
 -10  -7  -6    4.12    1.52
 -10   1   1    2.97    1.22
 -10   3   2    5.14    1.21
  -8  -8  -6    1.35    1.43
  -8  -5  -3   -0.22    1.06
  -7  -9  -7    6.47    1.46
  -7  -3  -1   18.73    1.76
  -6 -10  -8    0.65    0.97
  -5 -11  -9    0.48    1.09
  -5  -7  -4   -0.41    0.99
  -4 -12 -10    1.34    1.05
  -4  -8  -5    1.48    1.04
  -4   3   2  249.64    3.07
  -3  -6  -3   -0.63    0.78
  -3   4   2 9518.87   11.96
   1 -18 -20   -0.33    0.85
   1 -14 -12    5.94    1.00
 -24   8  -2    1.59    1.81
 -24  12   0    0.08    1.48
 -24  17   1   -0.39    1.13
 -23   6  -2   -1.14    1.78
 -23   8  -1    3.90    1.92
 -23  10   0    1.16    1.39
 -23  12   1    0.61    1.47
 -22   8   0   -0.11    1.51
 -22  15   2    0.07    1.37
 -22  18   2    1.36    1.33
 -21   3  -3   -1.15    1.53
 -21  13   2   -0.37    1.31
 -20   3  -2   -0.31    1.37
 -20  11   2    1.88    1.60
 -19  -3  -7    1.13    1.95
 -19   0  -4   -0.41    1.35
 -19   3  -1    3.44    2.24
 -19   5   0    1.13    1.75
 -19   7   1   -1.20    1.55
 -19   9   2   -0.43    1.21
 -19  14   3   -0.86    1.19
 -19  17   3   -0.49    1.10
 -18  -3  -6    1.66    1.86
 -18   0  -3    2.50    2.00
 -18  12   3    3.10    1.34
 -18  18   3    1.15    1.03
 -18  22   2   -0.11    0.93
 -17  10   3   -0.15    1.21
 -17  19   3   -0.39    1.02
 -16   2   0    0.39    1.74
 -16   4   1    1.29    1.44
 -16   6   2    2.08    1.43
 -16   8   3   19.47    2.41
 -15  -4  -5   -0.55    1.64
 -15  -1  -2    1.65    1.55
 -14  -9 -11   -0.21    1.55
 -14  -4  -4    3.86    2.22
 -14   1   0    2.91    1.55
 -14   7   3    8.27    1.51
 -14  12   4   10.42    1.42
 -13 -10 -12    0.51    1.40
 -13  -9 -10   -0.51    1.31
 -13  10   4    6.75    1.30
 -13  13   4    3.35    0.87
 -12 -11 -13   -0.07    1.31
 -12 -10 -11   -0.19    1.25
 -12  -5  -4   20.00    2.64
 -12  11   4    2.65    0.90
 -12  14   4    5.97    0.89
 -11 -11 -12    0.45    1.12
 -11 -10 -10    1.55    1.60
 -11  12   4    3.09    0.79
 -11  20   2    0.02    0.02
 -10 -12 -13   -0.44    1.20
 -10 -11 -11    0.85    1.46
 -10  -1   0    0.51    1.16
 -10   5   3   12.00    1.41
 -10  10   4    2.61    0.85
  -9 -13 -14    1.22    1.25
  -9 -12 -12    0.29    1.41
  -9  -7  -5    5.40    1.55
  -9  -4  -2    9.58    1.69
  -8 -14 -15    0.02    1.10
  -8 -13 -13    0.19    1.25
  -8   0   1  227.25    5.12
  -8   2   2  308.49    5.57
  -7   5   3   17.24    1.29
  -6  -6  -3    4.91    1.34
  -5 -10  -7    8.58    1.48
  -4  -5  -2   19.09    1.47
  -2 -17 -18   -1.02    0.92
  -2 -16 -16    1.46    1.19
  -2 -15 -14    3.21    1.24
   0 -12  -9    0.29    0.62
   2 -11  -8   11.39    0.81
 -24  14   1    0.35    1.31
 -23   4  -3    0.10    1.67
 -23  17   2    1.06    1.20
 -22   4  -2    0.86    1.87
 -22   6  -1   -0.78    1.29
 -22  10   1    1.80    1.38
 -22  12   2    2.51    1.72
 -21   1  -4    0.65    1.73
 -21   6   0    2.07    1.75
 -21   8   1   -0.84    1.43
 -20  -2  -6   -1.11    1.73
 -20   1  -3   -1.42    1.24
 -20  13   3   -0.53    1.34
 -20  16   3    0.44    1.31
 -19  -2  -5   -0.95    1.80
 -19  11   3    3.59    1.69
 -18   3   0   -1.00    1.67
 -18   5   1    1.45    1.50
 -18   7   2   -0.51    1.24
 -17  -3  -5   -0.15    1.31
 -17   0  -2   -0.29    1.72
 -16  -7  -9   -0.64    1.58
 -16  -3  -4   -0.45    1.74
 -16   0  -1    7.59    2.37
 -16  13   4    8.77    1.54
 -15  -8 -10   -0.19    1.41
 -15  -7  -8    0.94    1.52
 -15   4   2    1.47    1.62
 -15  11   4    7.84    1.62
 -15  14   4    4.54    1.17
 -14  -8  -9   -0.36    1.14
 -14  -1  -1    4.12    1.70
 -14  15   4    0.65    0.78
 -13  -8  -8   -0.56    1.39
 -13  -4  -3   26.17    2.93
 -13   1   1    2.17    1.64
 -13   3   2    0.81    1.12
 -13   5   3    0.96    1.33
 -12  -9  -9    0.45    1.41
 -12  -2  -1   14.01    2.10
 -12   8   4    1.86    1.09
 -11  -9  -8   -0.30    1.63
 -11   2   2    4.09    1.26
 -11   9   4    7.47    1.16
 -10 -10  -9   -0.67    1.32
 -10  -6  -4   32.96    2.80
 -10  -3  -1   -0.35    1.23
  -9 -11 -10   -0.67    1.06
  -9  11   4   12.90    0.95
  -8 -12 -11    1.08    1.44
  -8  -7  -4    3.76    1.53
  -8  -2   0   -1.15    0.94
  -8   4   3    2.48    0.95
  -7 -14 -14   -1.52    1.03
  -7 -13 -12    1.13    1.35
  -7  -8  -5    1.30    1.08
  -7  -5  -2    6.64    1.32
  -6  -9  -6    6.99    1.35
  -5   2   2  357.72    4.56
  -4 -11  -8    9.60    1.44
   1  -7  -4    5.95    0.61
 -24   7  -1   -0.56    1.78
 -24   9   0   -0.32    1.57
 -24  11   1    0.80    1.68
 -24  16   2    0.11    1.25
 -23  14   2    2.20    1.37
 -22   2  -3    2.05    1.82
 -22  21   2    0.73    1.04
 -21   4  -1    1.80    1.55
 -21  10   2   -1.30    1.29
 -21  15   3   -0.16    1.29
 -21  18   3    1.18    1.20
 -21  22   2    0.49    1.01
 -20   4   0   -2.74    1.67
 -20   6   1    4.52    1.94
 -20   8   2    2.26    1.72
 -20  19   3    1.11    1.31
 -19   1  -2    0.60    1.42
 -19  20   3   -0.96    1.02
 -18  -2  -4    0.09    1.36
 -18   1  -1    1.09    1.84
 -18   9   3    1.38    1.33
 -18  14   4    5.65    1.49
 -17  -6  -8    0.36    1.54
 -17  -2  -3   -1.64    1.53
 -17   3   1    4.23    1.91
 -17   5   2   17.51    2.47
 -17   7   3   -0.19    1.55
 -17  12   4   17.74    2.09
 -17  15   4    1.14    1.14
 -16  -6  -7    1.48    1.53
 -16  10   4   34.74    2.74
 -16  16   4    0.92    0.99
 -15  -6  -6    1.00    1.52
 -15  -3  -3   -0.83    1.68
 -15   0   0   -1.41    1.89
 -15   2   1   14.12    2.18
 -15   6   3   40.02    2.84
 -14  -7  -7    0.26    1.23
 -14   9   4    1.28    1.02
 -13  -7  -6    1.34    1.85
 -13  -1   0    3.95    1.92
 -12  -8  -7    3.16    1.71
 -11  -8  -6    4.25    1.95
 -11  -5  -3    3.63    1.76
 -11   0   1    0.90    1.26
 -11   4   3   67.34    3.06
 -10  -9  -7    1.02    1.25
 -10   7   4    2.95    1.01
  -9 -10  -8    0.97    1.16
  -9  -6  -3    0.40    1.63
  -9  -1   1    0.00    1.30
  -9   1   2    1.91    1.04
  -9   8   4    7.89    1.02
  -8 -11  -9    0.48    1.07
  -8  -4  -1    0.10    1.23
  -7 -12 -10    0.58    1.35
  -6 -15 -15   -0.13    1.01
  -6 -14 -13   -0.62    1.11
  -6 -13 -11    1.32    1.32
  -6  -1   1    4.70    1.16
  -1 -17 -17    0.78    1.08
  -1 -16 -15    1.35    1.11
  -1 -15 -13    0.76    0.95
 -24  13   2    1.93    1.62
 -23   5  -1    0.97    1.69
 -23   7   0   -0.69    1.51
 -23   9   1    0.99    1.43
 -23  11   2    0.95    1.50
 -22   5   0    2.07    1.85
 -22   7   1   -2.25    1.30
 -22   9   2    0.23    1.55
 -22  14   3   -0.22    1.41
 -22  17   3    0.33    1.26
 -21   2  -2   -0.70    1.59
 -21  12   3   -0.48    1.29
 -20  -1  -4   -0.20    1.55
 -20   2  -1    3.14    1.64
 -20  10   3    0.57    1.28
 -19  -4  -6   -0.22    1.75
 -19  -1  -3   -0.76    1.34
 -19   4   1    1.22    1.80
 -19   6   2    2.62    1.78
 -19   8   3   -1.00    1.68
 -19  13   4    1.21    1.33
 -19  16   4    0.57    1.19
 -18  -5  -7    0.76    1.62
 -18  -1  -2    0.74    1.70
 -18  11   4   29.98    2.67
 -17  -5  -6    2.36    1.71
 -17   1   0    4.51    2.00
 -17   9   4   10.79    2.03
 -16  -5  -5   -0.83    1.20
 -16  -2  -2    7.12    2.18
 -15   8   4    1.17    1.19
 -14  -6  -5   -2.47    1.45
 -14   2   2   -0.77    1.49
 -14   4   3    3.51    1.54
 -13   7   4    0.06    0.97
 -12  -7  -5    0.03    1.51
 -12  -4  -2   -1.45    1.35
 -12   1   2    2.59    1.53
 -12   3   3    3.82    1.46
 -11  -2   0    1.38    1.29
 -11   6   4   60.72    2.78
 -10  -8  -5    2.07    1.60
 -10  -5  -2  148.44    5.18
  -9  -9  -6    1.31    1.46
  -9  -3   0    2.70    1.44
  -9   3   3   -0.34    0.82
  -8 -10  -7    2.18    1.21
  -7 -11  -8    0.83    1.26
  -6 -12  -9    4.23    1.36
  -6  -8  -4    2.97    1.23
  -6  -3   0    0.80    0.88
  -5 -15 -14    0.87    1.21
  -5 -14 -12    0.56    1.17
  -5  -9  -5   -0.13    0.95
  -5  -6  -2   -1.43    0.91
  -4 -10  -6    5.66    1.21
  -4  -7  -3   66.82    2.72
  -3  -8  -4    2.28    0.81
  -2  -2   0   58.56    1.63
 -23  16   3   -0.68    1.08
 -22   3  -1   -0.34    1.57
 -21   0  -3    1.63    1.80
 -21   5   1   -0.05    1.28
 -21   7   2    0.74    1.61
 -19   2   0    2.72    1.88
 -18  -4  -5    0.06    1.55
 -18   4   2   -0.40    1.66
 -17  -4  -4    0.51    1.37
 -17  -1  -1    1.39    1.87
 -16   1   1    3.20    1.85
 -16   3   2    0.60    1.67
 -16   5   3    2.67    1.54
 -15  -5  -4   -0.25    1.45
 -15  -2  -1   11.20    2.33
 -14   0   1   21.29    2.49
 -14   6   4    5.01    1.31
 -13  -6  -4   -1.00    1.50
 -13  -3  -1    2.00    1.80
 -12  -1   1    1.44    1.36
 -11  -7  -4   25.64    2.68
 -11  -4  -1    0.76    1.74
 -10   0   2    0.20    1.04
  -7  -7  -3    5.28    1.29
  -7  -2   1    2.41    1.01
  -7   0   2    7.70    1.19
 -19  -3  -7   -0.29    0.91
 -19   1 -14    0.08    0.81
 -18  -6   0   -0.82    1.12
 -18  -1 -11    0.00    0.90
 -17  -7   2    0.76    1.32
 -17  -5  -3    0.11    1.08
 -16  -6  -1    0.12    1.15
 -16  -4  -6    0.63    1.04
 -16   1 -14    0.25    0.68
 -15  -8   5   -0.62    1.35
 -15  -5  -4    1.55    1.19
 -14  -9  10    1.51    1.42
 -14  -7   2    0.38    1.12
 -13  -4  -6    0.32    0.86
 -12 -10  16    2.16    1.70
 -12  -9   9    0.73    1.30
 -12  -8   5    0.37    1.33
 -12   0 -12    2.50    0.59
 -11 -10  17    0.64    1.47
 -11  -9  10    0.13    1.26
 -11  -7   2    0.45    1.10
 -10 -10  18    0.43    1.45
 -10  -6  -1    6.58    1.61
  -9 -10  19   -0.47    1.38
  -9 -10  22    0.71    1.40
  -9  -6   0   13.32    1.60
  -8 -10  20    1.52    1.65
  -8 -10  23   -0.07    1.61
  -8  -8   6    2.80    1.45
  -8  -4  -4    2.25    0.85
  -7  -8   7    5.07    1.52
  -6  -9  15    1.51    1.46
  -6  -8   8   -1.54    1.15
  -5  -9  16   -0.05    1.17
  -5  -9  25    1.66    1.25
  -5  -9  28   -0.97    1.53
  -4  -9  20   14.03    2.34
  -4  -9  23    1.73    1.65
  -3  -8  14   23.35    2.08
  -3  -8  29    0.32    1.20
  -3  -6   6  159.93    4.00
  -3  -4   1  362.26    4.75
  -2  -8  18    0.45    1.49
  -2  -8  21    3.43    1.52
  -2  -8  24    0.12    1.49
  -2  -7  32    1.80    1.25
  -1  -7  15   50.77    2.74
  -1  -7  27    0.92    1.05
  -1  -5   7  156.19    3.45
   0  -6  30    0.98    1.14
   0  -4   7   55.85    1.89
   1  -6  22    0.51    1.02
   1  -5  30    1.61    1.10
   1  -3   7  604.00    5.05
   2  -5  22    0.34    0.85
   2  -4  30   -0.22    1.07
   3  -3  15   18.59    1.14
   3  -2  32    1.06    0.98
   3  -1  34    0.17    0.84
   4  -2  21    2.35    0.62
   4  -2  24    1.69    0.73
   4  -1  29   -0.11    0.71
 -18  -5  -4   -0.36    0.88
 -17  -3  -8    0.06    0.90
 -16  -8   4   -0.53    1.33
 -16   0 -13   -0.72    0.70
 -15  -7   1   -0.60    1.03
 -14  -9   7    0.03    1.44
 -14  -6  -2    1.35    1.31
 -13  -9   8    0.03    1.24
 -13  -8   4    0.44    1.18
 -12 -10  13   -0.88    1.31
 -12  -7   1    0.45    1.08
 -12  -5  -4   17.07    1.64
 -11 -10  14    0.70    1.36
 -11  -9   7    1.35    1.69
 -11  -6  -2    4.79    1.42
 -11  -2  -9   31.88    1.58
 -10 -10  15   -0.45    1.26
 -10  -9   8    1.76    1.50
 -10  -8   4    3.37    1.51
  -9 -10  13    0.02    1.51
  -9 -10  16    0.86    1.28
  -9  -9   9    0.60    1.40
  -9  -8   5    6.94    1.49
  -9  -4  -5   20.39    1.52
  -8 -10  14   -0.35    1.72
  -8 -10  17   -0.25    1.15
  -8  -9  10    2.86    1.55
  -8  -7   2   19.75    1.97
  -7 -10  18    1.63    1.27
  -7 -10  21    0.65    1.42
  -7 -10  24   -0.32    1.42
  -7  -9  11    0.90    1.40
  -7  -7   3    0.22    0.90
  -6 -10  19   -1.46    1.50
  -6 -10  22    2.15    1.56
  -6  -9  12    0.26    1.11
  -6  -7   4   12.43    1.51
  -6  -5  -1   24.98    1.68
  -5  -9  13   -0.01    1.08
  -5  -8   9    0.32    1.01
  -5  -7   5   45.53    2.45
  -5  -5   0   64.30    2.43
  -4  -9  17    4.58    1.47
  -4  -9  26    0.37    1.10
  -4  -9  29    0.76    1.38
  -4  -8  10    0.37    0.98
  -3  -9  21    0.86    1.71
  -3  -9  24   -0.71    1.48
  -2  -8  15    0.94    1.40
  -2  -8  27    1.06    1.20
  -2  -7  11   19.98    1.73
  -2  -6   7   23.38    1.74
  -1  -7  30   -0.35    1.05
   0  -7  22   -1.28    0.89
   0  -7  25   -0.07    1.14
   0  -6  12   -0.99    0.86
   1  -6  19   31.93    2.01
   1  -6  25    2.63    1.16
   1  -5  12    1.77    0.84
   2  -5  19    0.99    0.81
   2  -5  25    0.57    0.95
   2  -1   6   44.32    0.82
   3  -4  22   -0.19    0.76
   3  -3  30    0.31    0.97
   4  -2  18    0.81    0.51
 -19  -4  -6    0.23    0.91
 -19   0 -13    0.30    0.89
 -17  -6  -2    0.55    1.01
 -17  -4  -7    0.45    1.13
 -16  -7   0   -0.13    1.05
 -16  -5  -5    0.00    0.99
 -15  -9   6   -0.21    1.44
 -15  -6  -3    0.30    1.11
 -14  -8   3   -0.50    0.92
 -14  -4  -7    0.05    0.93
 -13 -10  12    2.05    1.52
 -13  -7   0   -0.42    0.96
 -13  -5  -5    3.51    1.14
 -12 -10  10    0.88    1.49
 -12  -9   6   -1.78    1.15
 -12  -1 -11   -0.15    0.51
 -11 -10  11    0.74    1.15
 -11  -8   3    0.54    1.16
 -10 -10  12    0.83    1.20
 -10  -7   0    2.87    1.38
 -10  -4  -6    0.29    0.92
  -9 -11  20   -0.76    1.61
  -9  -7   1    0.33    1.06
  -8  -5  -3    1.91    0.98
  -7 -10  15    0.38    1.49
  -7  -9   8    0.13    1.48
  -7  -5  -2    5.27    0.99
  -6 -10  16    1.55    1.55
  -5 -10  17    0.29    1.69
  -5 -10  20    0.99    1.50
  -5 -10  23    0.95    1.38
  -5 -10  26    0.10    1.51
  -4  -9  14   -0.20    1.10
  -4  -7   6   24.47    1.89
  -4  -5   1   42.93    1.95
  -3  -9  18    4.69    1.66
  -3  -9  27    0.80    1.07
  -3  -8  11   -0.21    0.90
  -3  -7   7   57.97    2.74
  -2  -8  30    0.50    1.18
  -2  -4   2  143.09    2.95
  -1  -8  19    1.51    1.27
  -1  -8  22    5.15    1.38
  -1  -8  25    4.32    1.47
  -1  -8  28    2.46    1.39
  -1  -7  12    2.19    0.98
  -1  -3   2 9346.23   19.58
   0  -7  16   36.55    2.22
   0  -7  28    0.27    1.16
   0  -6  33   -0.65    0.88
   1  -6  16    4.39    1.02
   1  -6  28   -1.86    0.82
   1  -5  33    0.93    1.02
   2  -5  28    0.90    1.02
   2  -4  12   21.99    1.29
   2  -4  33   -0.70    0.99
   3  -4  19    1.29    0.67
   3  -4  25    0.06    0.78
   3  -2  11   82.02    1.63
   4  -2  27    0.40    0.66
   4  -1  14    8.53    0.53
   5   0  23    8.54    0.64
   5   1  28    0.00    0.44
   5   2  30    0.81    0.41
 -19  -1 -12    0.48    0.92
 -17  -7  -1   -0.25    1.02
 -16  -1 -12   -0.19    0.81
 -15  -8   2    2.28    1.29
 -14  -7  -1    0.60    1.21
 -13 -10   9   -0.37    1.24
 -13  -9   5   -0.72    1.17
 -12  -8   2    0.16    1.07
 -12  -6  -3    2.93    1.08
 -12  -2 -10   13.44    1.17
 -11 -11  15    0.19    1.42
 -11  -7  -1   12.07    1.75
 -10 -11  16    0.82    1.47
 -10 -10   9   -0.25    1.48
 -10  -9   5   -0.08    1.51
  -9 -11  17    0.49    1.47
  -9 -10  10   -1.16    1.35
  -9  -9   6    2.14    1.24
  -9  -5  -4    1.47    0.96
  -8 -11  18    0.49    1.43
  -8 -11  21   -0.72    1.45
  -8 -10  11   -0.20    1.43
  -8  -9   7    1.32    1.20
  -8  -8   3    1.38    1.30
  -7 -11  19    3.93    1.70
  -7 -11  22    0.56    1.50
  -7 -10  12   -0.38    1.38
  -7  -8   4    7.44    1.54
  -6 -10  13    1.63    1.45
  -6  -9   9   -0.02    1.04
  -6  -8   5    2.63    1.08
  -6  -6   0   51.18    2.42
  -5 -10  14    0.08    1.56
  -5  -9  10    0.66    1.08
  -5  -8   6   22.98    2.06
  -4 -10  18   -0.20    1.68
  -4 -10  21    1.29    1.55
  -4 -10  24    0.02    1.27
  -4 -10  27    0.03    1.44
  -4  -9  11    6.32    1.54
  -3  -9  15   -0.30    1.10
  -3  -9  30    1.16    1.30
  -3  -5   2   10.26    1.17
  -2  -9  19    9.88    1.73
  -2  -9  22    2.87    1.49
  -2  -9  25    0.90    1.24
  -2  -9  28    0.71    1.19
  -2  -8  12    1.56    1.08
  -2  -7   8    5.95    1.37
  -1  -8  16   49.02    2.75
  -1  -8  31   -0.79    1.07
  -1  -6   8  116.34    3.27
   0  -8  23   -0.99    1.17
   0  -7  31    0.73    1.05
   0  -5   8   -0.38    0.57
   1  -7  20    4.90    1.44
   1  -7  23    6.75    1.44
   1  -7  26    0.21    1.06
   1  -6  31    0.91    1.06
   1  -4   8    0.75    0.77
   2  -6  23    0.33    0.94
   2  -5  31   -0.07    1.07
   3  -4  28    0.77    0.84
   4  -1  32   -0.24    0.72
   5   0  20   24.99    0.78
   5   0  26    3.37    0.61
 -17  -5  -6    1.55    1.08
 -16  -8   1   -0.66    1.19
 -16  -6  -4    0.17    1.07
 -16  -2 -11   -0.59    0.88
 -15  -7  -2    0.29    1.15
 -15  -4  -8   -0.30    1.08
 -14 -10   8   -0.04    1.29
 -14  -9   4    1.01    1.28
 -14  -5  -6    0.40    1.03
 -13  -8   1   -0.06    1.10
 -13  -6  -4    0.56    1.04
 -13   1 -14    1.21    0.51
 -12 -11  11    1.21    1.58
 -12 -10   7   -0.91    1.17
 -12  -7  -2    1.85    1.25
 -11 -11  12    0.27    1.34
 -11 -10   8   -0.21    1.08
 -11  -9   4    0.90    1.35
 -11  -4  -7   -0.44    0.78
 -10 -11  13   -1.16    1.26
 -10  -8   1    2.31    1.40
 -10  -5  -5   25.13    1.87
  -9 -11  14    1.95    1.29
  -9  -8   2    3.17    1.22
  -8 -11  15   -0.19    1.13
  -8  -6  -2   -0.46    1.01
  -7 -11  16   -0.87    1.05
  -7  -6  -1    7.64    1.21
  -6 -11  17    1.01    1.64
  -6 -11  20    0.50    1.26
  -6 -11  23    2.31    1.58
  -5 -11  21    1.05    1.46
  -5 -11  24   -1.60    1.44
  -5  -6   1    1.72    0.88
  -4 -10  15    1.44    1.24
  -4  -8   7    8.60    1.43
  -4  -6   2    5.11    1.07
  -3 -10  19   13.74    2.14
  -3 -10  22   -0.13    1.48
  -3 -10  25   -0.46    1.04
  -3 -10  28    1.21    1.47
  -3  -9  12    4.64    1.28
  -2  -9  16   10.19    1.68
  -2  -5   3  115.33    2.99
  -1  -9  20   19.30    2.32
  -1  -9  23    7.50    1.86
  -1  -9  26    0.93    1.36
  -1  -8  13   -0.76    1.15
   0  -8  17   16.21    1.94
   0  -8  20   12.55    1.69
   0  -8  26    0.53    1.01
   0  -8  29    1.24    1.28
   0  -7  13   17.37    1.58
   1  -7  17   11.62    1.50
   1  -7  29    0.88    1.11
   1  -6  13    7.54    1.07
   2  -6  20   16.10    1.49
   2  -6  26    0.70    1.06
   2  -2   7  545.03    3.78
   3  -5  23    0.90    0.80
   3  -4  16    0.33    0.61
   3  -4  31    0.66    1.07
   3  -3  33   -0.36    0.90
   4  -3  22    0.09    0.62
   4  -3  25    5.82    0.96
   4  -2  30   -0.56    0.75
   4   0  34    0.33    0.69
 -20   1 -15   -0.35    0.76
 -20   2 -16    0.15    0.69
 -20   3 -17   -0.21    0.57
 -20   4 -18    0.11    0.45
 -19  -2 -11   -0.41    0.82
 -18  -4  -8   -0.58    0.91
 -17   1 -15    0.14    0.68
 -17   2 -16    0.33    0.57
 -15  -9   3    1.02    1.25
 -14  -8   0    0.72    1.11
 -13 -10   6    1.10    1.36
 -13  -9   2    0.78    1.28
 -13  -1 -12   14.09    1.13
 -13   0 -13    0.01    0.56
 -12  -9   3   -0.45    1.10
 -11  -8   0    7.06    1.61
 -10 -11  10    0.25    1.32
 -10 -10   6    0.66    1.63
  -9 -12  18    0.44    1.48
  -9 -11  11   -0.49    1.09
  -9 -10   7    0.28    1.33
  -9  -6  -3   -1.00    1.10
  -8 -12  19    2.49    1.78
  -8 -11  12   -0.19    1.40
  -8 -10   8    0.88    1.37
  -8  -9   4    2.90    1.44
  -7 -12  20   -0.75    1.59
  -7 -11  13   -1.13    1.40
  -7 -10   9    1.03    1.41
  -7  -9   5    1.07    1.30
  -7  -7   0    3.19    1.27
  -6 -11  14    0.66    1.74
  -6 -10  10    6.02    1.52
  -6  -9   6   12.15    1.79
  -6  -7   1    4.05    1.25
  -5 -11  18    0.80    1.54
  -5 -10  11   -0.01    1.31
  -5  -9   7    0.74    1.23
  -5  -7   2    8.49    1.41
  -4 -11  19   -0.38    1.70
  -4 -11  22    0.31    1.16
  -4 -11  25    1.38    1.58
  -3 -10  16    4.76    1.49
  -3  -8   8    1.19    1.05
  -3  -6   3  103.20    3.12
  -2 -10  20    3.24    1.82
  -2 -10  23   -0.13    1.39
  -2 -10  26   -0.27    1.18
  -2  -9  13   15.49    1.90
  -1  -9  17    8.72    1.63
  -1  -9  29   -0.03    1.15
  -1  -7   9   14.30    1.48
   0  -6   9  201.33    4.14
   2  -6  17    1.77    0.83
   2  -6  29   -0.18    1.03
   2  -5  13    0.71    0.74
   2  -5  34    0.51    0.92
   3  -5  20    7.61    1.08
   3  -5  26    3.45    1.05
   3  -3  12   52.69    1.59
   4  -3  19   26.23    1.31
   4  -3  28    2.30    0.92
   4  -2  15    1.31    0.47
 -18  -5  -7    0.07    0.96
 -17  -6  -5    0.29    0.91
 -17  -1 -13    0.07    0.87
 -17   0 -14    4.60    0.95
 -16  -7  -3   -0.48    0.92
 -15  -8  -1   -0.60    1.00
 -15  -5  -7   -0.30    0.97
 -14 -10   5   -0.39    1.27
 -14  -6  -5   -0.65    1.04
 -13  -7  -3   -0.80    1.04
 -13  -2 -11    2.35    0.86
 -13   2 -15    1.24    0.36
 -12 -11   8    0.97    1.56
 -12  -8  -1    0.31    1.26
 -11 -12  13    1.39    1.68
 -11 -11   9    1.93    1.43
 -11 -10   5   -0.47    1.22
 -11  -5  -6    4.60    1.15
 -10 -12  14   -0.66    1.34
 -10  -9   2    0.80    1.34
 -10  -6  -4   32.25    2.22
  -9 -12  15   -0.36    1.39
  -9  -9   3    1.84    1.17
  -9  -7  -2   15.64    1.87
  -8 -12  16   -0.57    1.33
  -8  -7  -1   21.23    1.85
  -7 -12  17    2.02    1.48
  -6 -12  18   -0.95    1.32
  -6 -12  21   -0.83    1.39
  -5 -11  15   -0.55    1.33
  -4 -11  16    1.93    1.74
  -4 -10  12    0.40    1.09
  -4  -9   8   34.78    2.38
  -4  -7   3   73.67    2.87
  -3 -11  20    4.06    1.93
  -3 -11  23   -0.24    1.08
  -3 -11  26   -0.51    1.39
  -3 -10  13    0.49    1.32
  -2 -10  17   13.97    2.07
  -2 -10  29    0.36    1.23
  -2  -8   9   54.32    2.69
  -2  -6   4  436.94    6.08
  -1 -10  24   -1.91    1.31
  -1  -5   4  335.06    4.79
   0  -9  21    2.57    1.42
   0  -9  24   -0.11    1.17
   0  -9  27    0.47    1.28
   0  -8  14    1.40    1.07
   0  -8  32    0.26    1.01
   0  -3   3  154.83    2.52
   1  -8  21   -0.62    0.94
   1  -8  24    1.94    1.06
   1  -8  27   -0.64    1.19
   1  -7  14    1.66    1.05
   1  -7  32    0.59    1.07
   1  -5   9   -0.43    0.54
   2  -7  21   10.20    1.51
   2  -7  24    9.10    1.44
   2  -7  27    0.05    1.11
   2  -6  32    0.54    0.98
   3  -5  17   -0.09    0.69
   3  -5  29    0.61    0.90
   4  -4  23    6.78    1.03
   4  -2  33    0.28    0.84
   5  -1  21    0.68    0.43
   5  -1  24    1.86    0.53
   5   0  29    0.35    0.56
   5   1  31    0.88    0.52
 -17  -7  -4    0.60    1.06
 -17  -2 -12   -0.09    0.96
 -17   3 -17    0.28    0.41
 -16  -8  -2    0.53    1.06
 -15  -6  -6    0.48    1.05
 -14  -9   1    1.30    1.08
 -14  -7  -4   -0.23    1.09
 -13 -11   7   -1.27    1.20
 -13 -10   3   -0.11    1.20
 -13  -8  -2    0.95    1.31
 -12 -10   4    1.69    1.16
 -12  -5  -7    3.09    1.05
 -11  -9   1    0.31    1.45
 -11  -6  -5   -0.37    1.00
 -10 -12  11   -0.99    1.41
 -10 -11   7   -0.31    1.29
 -10  -7  -3   -0.20    1.18
  -9 -12  12    0.10    1.13
  -9 -11   8    2.49    1.54
  -8 -12  13   -1.16    1.00
  -8 -11   9    2.63    1.59
  -8 -10   5    0.66    1.35
  -8  -8   0   -1.05    1.18
  -7 -12  14   -0.49    1.06
  -7 -11  10    0.06    1.43
  -7 -10   6   -1.20    1.17
  -7  -8   1   19.88    1.97
  -6 -12  15    0.18    1.47
  -6 -11  11    1.42    1.47
  -6 -10   7    3.14    1.40
  -6  -8   2    0.54    0.89
  -5 -12  19    1.74    1.33
  -5 -12  22   -0.95    1.38
  -5 -12  25    2.52    1.59
  -5 -11  12    1.36    1.42
  -5 -10   8    1.60    1.33
  -5  -8   3    1.44    1.02
  -4 -12  23   -0.87    1.67
  -4 -12  26    0.44    1.54
  -3 -11  17    1.42    1.49
  -3  -9   9   -0.35    0.93
  -3  -7   4   44.18    2.30
  -2 -11  21   -0.32    1.65
  -2 -11  24    1.90    1.43
  -2 -11  27    0.35    1.39
  -2 -10  14    5.74    1.64
  -1 -10  18    1.12    1.50
  -1 -10  21   -0.24    1.31
  -1 -10  27   -0.54    1.07
  -1 -10  30   -0.08    1.31
  -1  -9  14    7.10    1.43
  -1  -8  10   28.82    2.02
   0  -9  18    1.77    1.25
   0  -9  30    0.75    1.17
   0  -7  10   37.27    2.06
   1  -8  18    8.24    1.44
   1  -8  30    2.22    1.26
   1  -6  10    6.41    1.09
   2  -7  18   -0.58    0.99
   2  -7  30    1.10    1.07
   2  -6  14   10.24    1.23
   3  -6  21   25.38    1.81
   3  -6  24   10.68    1.37
   3  -6  27    8.61    1.40
   3  -5  32   -0.55    1.01
   3  -4  13    2.13    0.73
   3  -4  34   -0.22    0.77
   4  -4  20    7.68    0.97
   4  -4  26   -0.20    0.67
   4  -3  31    0.42    0.90
   5  -1  27    1.53    0.63
 -16  -5  -8    0.27    0.91
 -15  -9   0    0.39    1.12
 -14 -10   2    1.11    1.39
 -12 -12   9   -0.98    1.13
 -12 -11   5    0.60    1.46
 -12  -9   0   -0.74    1.31
 -12  -6  -6    0.65    0.98
 -11 -12  10    1.71    1.46
 -11 -11   6    0.32    1.23
 -11  -7  -4   27.42    2.17
 -10 -10   3   -0.11    1.52
  -9 -13  16   -0.32    1.36
  -9 -10   4    1.20    1.35
  -9  -8  -1   -0.20    1.21
  -8 -13  17    2.03    1.57
  -7 -13  18    0.44    1.65
  -7  -2  -8    6.30    0.72
  -6 -13  22   -0.57    1.43
  -5 -12  16    0.01    1.51
  -4 -12  17    0.59    1.70
  -4 -12  20    2.22    1.37
  -4 -11  13    1.34    1.37
  -4 -10   9    0.19    1.03
  -4  -8   4    1.80    1.03
  -3 -12  21    0.39    1.42
  -3 -12  24    1.74    1.76
  -3 -12  27    2.22    1.64
  -3 -11  14    1.97    1.51
  -3 -10  10    9.06    1.68
  -3  -8   5    1.16    0.97
  -2 -11  18    1.98    1.55
  -2  -9  10    3.53    1.15
  -2  -7   5   36.26    2.12
   0 -10  22    2.13    1.58
   0 -10  25    0.82    1.24
   0 -10  28    0.46    1.20
   0  -9  15    0.85    1.34
   0  -4   4   27.75    1.36
   1  -9  22   14.24    1.89
   1  -9  25   -0.36    1.14
   1  -9  28    0.25    1.22
   1  -8  15    5.01    1.33
   2  -8  22   -0.38    1.06
   2  -8  25    1.73    1.16
   2  -7  33    1.31    1.09
   2  -4   9    1.17    0.69
   3  -6  18    0.26    0.75
   3  -6  30    1.61    1.01
   4  -4  29    1.75    0.99
   4  -3  16    6.57    0.74
 -16  -6  -7   -0.69    0.91
 -15  -7  -5   -0.06    1.02
 -14  -8  -3   -0.03    0.95
 -14  -2 -12    0.48    0.76
 -14  -1 -13   -0.15    0.65
 -14   0 -14   -0.45    0.61
 -13 -11   4    1.67    1.52
 -13  -9  -1    0.02    1.23
 -13  -5  -8    1.31    1.01
 -11 -12   7   -0.19    1.39
 -11 -10   2    0.29    1.36
 -10 -13  12    0.45    1.60
 -10 -12   8    0.84    1.17
 -10  -8  -2    4.68    1.23
  -9 -13  13   -0.32    1.37
  -9 -12   9    0.97    1.18
  -9 -11   5    0.15    1.61
  -8 -13  14   -0.37    1.28
  -8 -12  10    0.03    1.12
  -8 -11   6   -0.09    1.33
  -8  -9   1    4.39    1.27
  -7 -13  15    0.38    1.38
  -7 -12  11    0.54    1.53
  -7 -11   7   -0.78    1.08
  -7  -9   2    1.46    1.09
  -6 -13  16    0.58    1.41
  -6 -13  19    0.06    1.46
  -6 -12  12    4.25    1.75
  -6 -11   8    2.75    1.50
  -6  -9   3    7.24    1.36
  -6  -5  -4   68.93    2.42
  -6  -4  -5    0.23    0.67
  -6  -1  -8   11.45    0.66
  -5 -13  20   -0.20    1.40
  -5 -13  23    0.79    1.53
  -5 -12  13    1.09    1.54
  -5  -9   4    0.20    0.92
  -5  -5  -3   11.52    1.19
  -5  -4  -4   38.23    1.65
  -4 -13  24   -0.97    1.48
  -4  -9   5   -0.05    0.97
  -4  -4  -3    3.66    0.77
  -3 -12  18   -0.76    1.43
  -2 -12  25   -2.05    1.33
  -2 -11  15    0.14    1.44
  -2 -10  11    2.59    1.35
  -2  -8   6   43.74    2.36
  -1 -11  19    1.12    1.67
  -1 -11  22    2.66    1.54
  -1 -11  25   -0.40    0.97
  -1 -11  28   -0.26    1.02
  -1 -10  15    2.86    1.31
  -1  -9  11    9.51    1.47
  -1  -7   6  278.53    5.15
   0 -10  19   38.56    2.68
   0 -10  31    1.00    1.43
   0  -8  11    9.52    1.35
   0  -5   5  183.99    3.48
   1  -9  19    1.01    1.12
   1  -9  31    0.13    1.05
   1  -7  11   12.84    1.44
   2  -8  19   34.15    2.32
   2  -8  28   -0.36    0.96
   2  -8  31    0.46    1.05
   2  -7  15    9.53    1.33
   2  -5  10   16.36    1.21
   3  -7  22    5.15    1.22
   3  -7  25    0.98    1.08
   3  -7  28    0.77    1.26
   3  -5  14    4.49    0.86
   4  -5  21   17.51    1.41
   4  -5  24    0.87    0.81
   4  -5  27   -1.00    0.89
   4  -4  32    0.37    0.99
   4  -3  34    0.05    0.87
   5  -2  22    2.49    0.57
   5  -2  25   -0.69    0.50
   5  -1  30   -0.13    0.60
   5   0  32    0.32    0.59
 -16  -7  -6    1.29    1.02
 -15  -8  -4    0.84    1.01
 -14  -9  -2    1.30    1.10
 -14  -3 -11    0.27    0.72
 -13 -10   0    0.23    1.14
 -13  -6  -7    0.61    1.03
 -12 -12   6   -0.44    1.38
 -12 -10   1   -0.47    1.15
 -12  -7  -5    2.10    0.96
 -11 -11   3    1.78    1.38
 -11  -8  -3    3.97    1.19
 -10 -11   4    0.35    1.26
 -10  -9  -1    4.02    1.44
  -9  -9   0    0.28    1.04
  -8 -13  11   -1.68    1.34
  -8  -5  -6    0.59    0.80
  -8  -2  -9    0.30    0.48
  -7 -13  12   -1.69    1.20
  -7 -10   3    1.26    1.32
  -7  -6  -4   -0.24    0.87
  -7  -5  -5    0.70    0.67
  -7  -1  -9   20.08    0.85
  -6 -10   4    0.51    1.25
  -6  -6  -3    5.77    1.11
  -5 -13  17    0.43    1.23
  -5 -10   5    0.94    1.25
  -5  -6  -2    0.32    0.87
  -5  -1  -7    6.78    0.51
  -4 -13  18    0.02    1.37
  -4 -13  21   -0.60    1.36
  -4 -12  14    0.41    1.47
  -4 -11  10    0.57    1.10
  -4  -5  -2   20.83    1.35
  -3 -13  25    0.73    1.60
  -3 -12  15    0.31    1.67
  -3 -11  11    9.21    1.63
  -3  -9   6   50.10    2.69
  -2 -12  19    0.02    1.45
  -2 -12  22    1.61    1.22
  -1 -11  16    3.34    1.61
  -1 -10  12    1.67    1.31
   0 -11  23    0.44    1.52
   0 -11  26   -0.15    1.16
   0 -10  16   16.07    1.93
   0  -9  12    1.90    1.27
   0  -6   6   52.67    2.13
   1 -10  23    1.44    1.34
   1 -10  26    0.89    1.27
   1  -9  16   -0.98    1.19
   2  -9  23    1.24    1.19
   2  -9  26    2.38    1.28
   3  -7  19    3.59    1.07
   3  -7  31    0.46    1.17
   3  -6  33   -0.23    0.87
   4  -5  30    0.79    1.13
   4  -4  17    3.30    0.69
   5  -2  28    3.01    0.79
 -18  -3 -12    0.38    0.94
 -18  -2 -13    0.19    0.94
 -18  -1 -14   -0.21    0.78
 -18   0 -15    0.06    0.74
 -17  -6  -8   -0.26    0.93
 -14   1 -15    1.20    0.52
 -13  -7  -6    1.76    1.19
 -12 -11   2    1.27    1.31
 -12  -8  -4   -0.58    1.06
 -11 -13   8   -0.37    1.45
 -11  -9  -2    0.61    1.24
 -10 -13   9    1.14    1.40
 -10 -12   5    1.53    1.37
  -9 -13  10   -0.40    1.29
  -9 -12   6    3.89    1.48
  -9 -10   1    1.10    1.28
  -9  -5  -7   -0.22    0.73
  -9  -3  -9   11.97    1.03
  -9  -2 -10    8.87    0.83
  -8 -14  15   -2.11    1.25
  -8 -12   7   -0.60    1.39
  -8 -10   2    0.09    1.01
  -8  -6  -5    0.13    0.85
  -8  -1 -10   23.73    0.98
  -7 -14  16   -0.67    1.26
  -7 -12   8   -0.02    1.42
  -7  -7  -3    8.28    1.35
  -6 -14  17    0.26    1.61
  -6 -13  13   -1.05    1.06
  -6 -12   9   -0.38    1.39
  -6  -7  -2    1.85    1.07
  -5 -14  21    1.01    1.49
  -5 -13  14   -0.04    1.51
  -5 -12  10    7.93    1.84
  -5  -7  -1    2.75    1.10
  -4 -13  15   -1.01    1.67
  -4 -12  11   -0.17    1.58
  -4 -10   6   17.74    1.87
  -4  -6  -1    5.48    0.98
  -3 -13  19    0.62    1.21
  -3 -13  22    1.84    1.52
  -3 -10   7    0.30    1.23
  -3  -5  -1    2.78    0.78
  -3  -4  -2   34.09    1.49
  -2 -13  26   -1.03    1.43
  -2 -12  16   -0.28    1.39
  -2 -11  12   -0.93    1.01
  -2  -9   7    1.12    1.05
  -1 -12  20    0.70    1.66
  -1 -12  23    0.92    1.34
  -1 -12  26   -0.34    1.18
  -1  -8   7   20.04    1.75
   0 -11  20    2.97    1.33
   0 -11  29    2.78    1.33
   0  -7   7   61.25    2.49
   1 -10  20   11.83    1.71
   1 -10  29    1.33    1.03
   1  -8  12    3.71    1.07
   2  -9  20   -0.11    1.20
   2  -9  29    0.56    1.16
   2  -8  16    1.62    0.88
   2  -6  11   14.08    1.23
   3  -8  23   -0.17    1.00
   3  -8  26    2.10    1.23
   3  -6  15   56.84    2.28
   4  -6  22   20.43    1.65
   4  -6  25   -0.11    0.87
   4  -6  28    1.81    1.13
   4  -5  18    0.40    0.70
   5  -3  23   -0.18    0.57
   5  -3  26    0.32    0.71
   5  -2  31    2.69    0.86
   5  -1  18    6.26    0.48
 -18   1 -16   -0.07    0.62
 -16  -8  -5    0.27    0.98
 -15  -9  -3   -0.13    0.88
 -15  -3 -12    2.23    0.98
 -15  -2 -13    0.63    0.85
 -14 -10  -1    0.36    1.07
 -14  -6  -8    0.26    1.00
 -13 -11   1   -0.73    1.14
 -13  -8  -5    0.46    1.18
 -12  -9  -3    0.46    1.27
 -11 -12   4    0.19    1.10
 -11 -10  -1    0.43    1.38
 -10 -10   0    6.32    1.57
 -10  -3 -10    4.64    0.83
  -9 -14  11   -0.42    1.43
  -9 -11   2   -1.21    1.47
  -9  -6  -6    0.25    0.90
  -8 -14  12   -0.58    1.46
  -8 -13   8   -0.21    1.26
  -8 -11   3    3.29    1.46
  -8  -7  -4    3.36    1.19
  -7 -14  13    0.67    1.59
  -7 -13   9   -2.22    1.28
  -7 -11   4    0.54    1.11
  -7  -8  -2    3.27    1.31
  -6 -14  14   -0.43    1.52
  -6 -13  10   -0.61    1.65
  -6 -11   5    1.52    1.34
  -6  -8  -1    5.05    1.34
  -5 -14  18    1.55    1.54
  -5 -11   6    0.04    1.05
  -5  -8   0    2.16    1.18
  -4 -14  19   -0.67    1.56
  -4 -14  22    1.27    1.55
  -4 -11   7    2.19    1.18
  -4  -8   1    6.15    1.37
  -4  -7   0   47.75    2.29
  -3 -14  23    0.43    1.64
  -3 -13  16    4.05    1.71
  -3 -12  12    1.06    1.22
  -3  -7   1   46.87    2.36
  -3  -6   0   53.50    2.19
  -2 -13  20    0.10    1.14
  -2 -13  23    0.35    1.38
  -2 -10   8   49.96    2.78
  -1 -12  17    3.25    1.65
  -1 -11  13    1.71    1.19
  -1  -9   8    1.82    1.10
   0 -12  24    1.19    1.37
   0 -12  27    0.69    1.26
   0 -11  17    0.15    1.14
   0 -10  13   52.62    2.86
   0  -8   8  206.45    4.74
   1 -11  24   -0.07    1.41
   1 -11  27   -0.48    1.12
   1 -10  17   -0.09    1.11
   1  -9  13    1.10    1.24
   1  -5   6  134.59    2.94
   1  -4   5  425.83    4.56
   1  -3   4  287.24    3.23
   2 -10  24    0.92    1.23
   2 -10  27    0.80    1.23
   2  -9  17    5.34    1.39
   2  -9  32    0.73    0.98
   2  -7  12   83.43    2.83
   3  -8  20   21.80    1.91
   3  -8  29    0.78    1.02
   3  -7  16   10.34    1.33
   4  -6  31   -0.68    1.04
   4  -5  33    0.66    0.98
   5  -3  29   -0.31    0.75
   5  -2  19   19.44    0.93
   5  -1  33    0.18    0.65
 -15  -1 -14   -0.53    0.70
 -14  -7  -7    0.23    1.03
 -13  -9  -4    0.12    1.16
 -12 -12   3   -0.41    1.20
 -12 -10  -2    2.12    1.41
 -11 -13   5    1.46    1.55
 -10 -13   6    0.74    1.38
 -10 -11   1   -1.33    1.18
 -10  -6  -7   26.60    1.91
 -10  -2 -11   -0.19    0.52
  -9 -13   7    1.20    1.21
  -9  -8  -4   11.15    1.67
  -9  -7  -5    3.83    1.09
  -9  -1 -11    1.71    0.48
  -8 -12   4    0.33    1.61
  -8  -8  -3   23.55    1.96
  -7 -12   5   -0.42    1.55
  -7  -9  -1   -0.42    1.18
  -6 -12   6    2.14    1.69
  -6  -9   0    0.85    1.21
  -5 -15  19   -0.31    1.59
  -5 -14  15   -0.08    1.16
  -5 -13  11    0.93    1.56
  -5 -12   7   -0.16    1.38
  -5  -9   1    6.04    1.38
  -4 -14  16   -0.50    1.15
  -4 -13  12    2.03    1.61
  -4  -9   2    1.14    1.24
  -3 -14  20   -1.36    1.31
  -3 -13  13    8.94    2.10
  -3 -11   8    1.84    1.14
  -3  -8   2   23.34    1.82
  -2 -14  24   -0.09    1.56
  -2 -13  17    2.32    1.64
  -2 -12  13    0.59    1.39
  -2 -11   9    2.56    1.37
  -2  -7   2  166.88    4.04
  -2  -6   1    4.93    1.00
  -2  -5   0   37.88    1.72
  -2  -4  -1  496.03    5.08
  -1 -13  21   -0.88    1.37
  -1 -13  24    0.76    1.35
  -1 -13  27    1.74    1.41
   0 -12  21   -0.72    1.34
   0 -11  14    2.95    1.54
   0  -9   9    1.32    1.27
   1 -11  18    1.89    1.44
   1 -11  21    0.88    1.14
   1 -11  30    0.82    1.18
   1  -7   8   11.95    1.36
   1  -6   7    6.45    0.95
   2 -10  21    8.18    1.49
   2 -10  30   -0.37    0.97
   2  -8  13   -1.83    0.91
   3  -9  24    1.18    1.15
   3  -9  27    2.95    1.31
   3  -8  32    0.09    1.01
   4  -7  23    8.87    1.32
   4  -7  26    1.71    1.05
   4  -7  29   -0.97    1.10
   4  -6  19    0.71    0.74
   5  -4  24   -0.82    0.65
   5  -4  27    0.45    0.73
   5  -3  20    2.25    0.60
 -18   2 -17   -0.41    0.45
 -15  -7  -8    0.53    1.19
 -15  -6  -9    0.66    0.92
 -15   0 -15    3.27    0.73
 -14  -8  -6    0.40    1.06
 -13 -10  -3   -1.13    1.01
 -11 -11   0    0.39    1.36
 -11  -6  -8    1.37    0.96
 -11  -3 -11    4.25    0.85
 -10 -12   2    1.53    1.37
 -10  -8  -5    2.98    1.26
 -10  -7  -6    2.67    1.01
  -9 -14   8    0.90    1.59
  -9 -12   3   -0.48    1.40
  -9  -9  -3    1.32    1.25
  -8 -14   9    0.26    1.34
  -8  -9  -2   15.51    1.77
  -7 -15  14   -0.73    1.38
  -7 -14  10    1.69    1.43
  -7 -10   0    1.57    1.32
  -7   0 -10   36.02    0.79
  -6 -15  15    0.13    1.43
  -6 -14  11    0.05    1.15
  -6 -10   1    1.31    1.30
  -5 -15  16    1.13    1.64
  -5 -14  12    2.75    1.38
  -5 -10   2    2.63    1.33
  -4 -15  20    1.41    1.54
  -4 -12   8    1.44    1.19
  -4 -10   3   -0.30    1.14
  -3 -14  17   -0.52    1.31
  -3 -12   9    0.78    1.13
  -3  -9   3    0.76    1.03
  -2 -14  21   -1.58    1.25
  -2 -13  14    0.78    1.66
  -2  -8   3   29.08    1.98
  -2  -3  -2  368.06    3.82
  -1 -13  18    0.50    1.50
  -1 -12  14    1.87    1.44
   0 -13  22    0.04    1.44
   0 -13  25    0.16    1.23
   0 -12  18    0.06    1.36
   1 -12  22    1.27    1.46
   1 -12  25    0.53    1.35
   1 -12  28   -0.37    1.14
   1 -10  14    5.43    1.34
   1  -8   9   20.74    1.78
   2 -11  25    0.07    1.29
   2 -11  28    1.24    1.17
   2 -10  18    5.97    1.37
   3  -9  21    6.32    1.29
   3  -9  30    0.03    1.00
   3  -8  17    8.05    1.18
   3  -5  11   91.90    2.46
   3  -4  10  336.88    4.09
   3  -3   9   35.16    1.28
   4  -7  20    2.02    0.95
   4  -7  32    0.60    1.05
   4  -4  14   94.03    2.28
   4  -3  13   65.69    1.66
   5  -5  25    2.04    0.87
   5  -4  21   11.90    1.04
   5  -4  30    0.12    0.85
   5  -3  32    0.24    0.79
   5  -2  34    0.59    0.73
 -19  -1 -15    0.97    0.86
 -16  -4 -12   -0.32    0.99
 -16  -3 -13   -0.22    0.85
 -15  -8  -7   -0.07    0.89
 -14  -9  -5   -0.78    0.75
 -12 -11  -1    0.45    1.03
 -11 -12   1   -0.85    1.13
 -11  -8  -6    1.54    1.15
 -11  -7  -7    0.79    1.01
 -10 -14   7    0.06    1.32
 -10  -9  -4    2.89    1.31
 -10  -1 -12    0.64    0.44
  -9 -13   4   -0.75    1.18
  -9 -10  -2    0.54    1.42
  -8 -13   5    0.09    1.48
  -8 -10  -1    1.76    1.15
  -7 -15  11   -1.56    1.46
  -7 -13   6    0.99    1.51
  -7 -11   1    2.57    1.44
  -6 -13   7    1.95    1.55
  -6 -11   2   -0.41    1.26
  -5 -13   8    5.09    1.75
  -5 -11   3    0.60    1.30
  -4 -15  17    0.33    1.46
  -4 -14  13   -1.31    1.12
  -4 -13   9    2.61    1.58
  -3 -15  18    2.49    1.75
  -3 -15  21    0.67    1.46
  -3 -14  14   -0.78    1.48
  -3 -10   4   19.97    1.87
  -2 -14  18    0.91    1.25
  -2 -12  10    2.07    1.23
  -2  -9   4   14.02    1.59
  -1 -14  22    0.29    1.20
  -1 -14  25    1.00    1.39
  -1 -13  15    1.10    1.73
  -1 -11  10    0.99    1.08
  -1  -8   4   57.55    2.69
  -1  -7   3  114.59    3.29
  -1  -6   2   10.06    1.22
  -1  -5   1  231.94    3.83
   0 -13  19    0.42    1.69
   0 -12  15   -1.31    1.25
   0 -10  10    1.51    1.06
   1 -12  19    4.26    1.74
   1 -11  15    0.02    1.12
   1  -9  10   27.12    2.08
   2 -11  19    0.59    1.32
   2 -11  22    1.50    1.30
   2  -9  14    0.89    0.94
   3 -10  22    1.48    1.25
   3 -10  25    1.07    1.20
   3 -10  28   -0.36    1.08
   3  -9  18    2.32    1.17
   3  -7  13    2.10    0.95
   3  -6  12   33.44    1.69
   4  -8  24    1.16    1.02
   4  -8  27   -0.11    1.02
   4  -8  30   -0.72    0.87
   4  -6  16    5.71    0.96
   4  -5  15    1.02    0.66
   4  -2  12   78.33    1.47
   5  -5  22    6.63    1.01
   5  -5  28   -0.80    0.79
 -19   0 -16    1.77    0.80
 -16  -7  -9    0.81    0.97
 -16  -2 -14    1.22    0.88
 -15  -9  -6    1.10    1.02
 -14 -10  -4   -0.88    0.81
 -13 -11  -2    0.59    1.11
 -12 -12   0   -0.18    0.99
 -12  -7  -8    0.84    1.07
 -12  -4 -11    0.63    0.86
 -11 -13   2    0.83    1.59
 -11  -9  -5    0.66    1.15
 -11  -2 -12   10.82    0.93
 -10 -13   3    2.34    1.30
 -10 -10  -3    0.22    1.22
  -9 -11  -1    1.35    1.52
  -8 -15  10   -0.43    1.33
  -8 -14   6    0.17    1.31
  -8 -11   0    0.63    1.11
  -8   0 -11    9.87    0.50
  -7 -14   7   -0.12    1.14
  -7 -12   2    0.57    1.53
  -6 -15  12    0.23    1.34
  -6 -14   8    2.20    1.45
  -6 -12   3   -0.48    1.42
  -5 -15  13    0.87    1.42
  -5 -14   9    0.08    1.46
  -5 -12   4   -0.57    1.32
  -4 -15  14   -0.19    1.20
  -4 -14  10    1.52    1.81
  -4 -11   4   -0.27    0.98
  -3 -13  10    7.76    1.83
  -3 -11   5    1.23    1.07
  -2 -15  19    1.23    1.63
  -2 -15  22    0.68    1.48
  -2 -14  15    0.29    1.52
  -2 -13  11    1.32    1.65
  -2 -10   5    1.45    1.11
  -1 -14  19    0.65    1.18
  -1 -12  11    0.35    1.12
  -1  -9   5  127.86    3.92
  -1  -4   0  134.58    2.63
   0 -14  23    0.94    1.37
   0 -14  26    1.55    1.31
   0 -13  16    0.75    1.55
   0 -11  11    2.00    1.13
   1 -13  23   -1.06    1.15
   1 -13  26    1.13    1.25
   1 -12  16   -0.34    1.40
   1 -10  11    1.36    1.23
   2 -12  23    0.40    1.47
   2 -12  26   -1.97    1.08
   2 -12  29   -0.52    1.08
   2 -10  15   22.70    1.97
   2  -7   9   22.70    1.63
   2  -6   8   26.62    1.57
   2  -5   7   -0.59    0.75
   3 -10  19    2.76    1.32
   3 -10  31    0.28    1.08
   3  -8  14    9.73    1.37
   4  -9  25    3.10    1.30
   4  -9  28   -0.12    1.09
   4  -8  21    1.72    0.89
   4  -8  33   -0.15    0.93
   4  -7  17    9.90    1.23
   5  -6  23    2.21    0.92
   5  -6  26    1.59    0.95
   5  -6  29    0.17    1.02
   5  -5  31    1.01    0.94
   5  -4  33   -0.42    0.83
 -16  -1 -15    0.52    0.73
 -12  -9  -6    0.47    1.18
 -12  -8  -7    0.63    1.16
 -12  -3 -12   12.96    1.22
 -11 -10  -4    0.98    1.22
 -10 -14   4    3.15    1.53
 -10 -11  -2    0.01    1.37
  -9 -14   5   -0.81    1.24
  -9 -12   0    0.77    1.51
  -8 -12   1   -0.38    1.09
  -7 -15   8    0.68    1.58
  -6 -16  13   -0.74    1.34
  -6 -15   9   -1.00    1.25
  -6 -13   4   -0.38    1.57
  -5 -16  14   -0.61    1.55
  -4 -16  18    0.50    1.48
  -4 -12   5   -0.37    1.05
  -3 -16  19    0.83    1.48
  -3 -15  15    0.91    1.24
  -3 -14  11    0.05    1.47
  -3 -12   6    1.16    1.12
  -2 -15  16    0.62    1.41
  -2 -11   6   19.44    1.93
  -1 -15  20   -0.05    1.39
  -1 -15  23    0.20    1.41
  -1 -14  16   -0.78    1.47
  -1 -13  12   -0.45    1.34
  -1 -10   6    0.10    1.08
   0 -14  20    0.07    1.50
   0 -12  12    0.71    1.17
   0  -8   5  163.81    4.10
   0  -7   4   64.18    2.48
   0  -6   3  727.87    7.26
   1 -13  20   -0.72    1.33
   1 -11  12    0.39    1.25
   2 -12  20    1.77    1.20
   2 -11  16   14.68    1.80
   2  -8  10    3.50    0.99
   2  -4   6   37.14    1.44
   3 -11  23    1.52    1.26
   3 -11  26   -0.28    1.03
   3 -11  29   -0.41    0.97
   3  -9  15    0.86    1.05
   3  -2   8   10.83    0.61
   4  -9  22    0.31    1.05
   4  -9  31    0.34    0.89
   4  -8  18    0.76    0.89
   5  -7  27    4.05    1.24
   5  -6  32    0.11    1.00
   5  -5  19    5.01    0.86
   5  -5  34    1.10    0.88
   5  -4  18    0.61    0.53
   5  -3  17    1.32    0.53
 -19   1 -17    0.05    0.56
 -17  -5 -12   -0.81    0.85
 -17  -4 -13    1.15    1.03
 -17  -3 -14    0.32    0.97
 -15   1 -16    0.33    0.46
 -13  -8  -8    0.00    1.04
 -13  -7  -9    0.12    0.98
 -13  -4 -12    2.53    0.97
 -12 -10  -5    0.53    1.22
 -12  -2 -13    1.59    0.75
 -11 -11  -3    1.18    1.18
 -11  -1 -13   14.95    0.91
 -10 -12  -1    0.67    1.25
  -9 -15   6    2.08    1.48
  -9 -13   1    0.48    1.29
  -9   0 -12    1.89    0.37
  -8 -15   7    0.06    1.36
  -8 -13   2    0.93    1.32
  -7 -13   3    0.17    1.35
  -5 -15  10   -0.96    1.06
  -5 -13   5   -0.69    1.16
  -4 -16  15   -0.34    1.39
  -4 -15  11   -0.57    1.25
  -4 -13   6    1.02    1.22
  -3 -16  16    1.19    1.51
  -3 -15  12    1.09    1.56
  -3 -13   7   -0.34    1.11
  -3  -1  -5  438.23    2.70
  -2 -16  20   -1.18    1.37
  -2 -14  12   -0.56    1.41
  -2 -12   7    1.07    1.11
  -1 -15  17    0.06    1.34
  -1 -14  13    1.86    1.78
  -1 -11   7    2.09    1.12
  -1  -3  -1   19.36    0.94
   0 -15  21    0.81    1.40
   0 -15  24   -0.43    1.25
   0 -14  17    1.54    1.54
   0 -13  13   -1.03    1.36
   0 -10   7    9.58    1.50
   0  -9   6   19.65    1.79
   0  -5   2   39.57    1.70
   1 -14  21   -0.34    1.41
   1 -14  24   -0.73    1.03
   1 -14  27    0.71    1.30
   1 -13  17   -1.04    1.11
   1 -12  13   17.42    2.14
   2 -13  21   -0.32    1.54
   2 -13  24   -0.86    1.10
   2 -13  27    0.08    1.14
   2 -12  17   -0.31    1.40
   2 -10  12    2.36    1.25
   2  -9  11   19.30    1.68
   3 -12  24    0.98    1.36
   3 -12  27    0.40    1.15
   3 -12  30   -0.68    1.02
   3 -11  20   -0.16    0.96
   3 -10  16   -0.42    1.09
   4 -10  23    5.39    1.38
   4 -10  26    1.08    1.26
   4 -10  29    0.95    1.12
   4  -9  19    4.31    1.22
   5  -7  24    1.30    0.95
   5  -7  30   -0.39    1.00
   5  -6  20    2.31    0.80
 -13 -10  -6   -0.13    1.03
 -13  -9  -7   -0.94    1.02
 -13  -3 -13    0.30    0.83
 -12 -11  -4   -1.12    0.82
 -11 -12  -2    0.91    1.17
 -10 -13   0    0.05    1.05
  -9 -14   2    0.19    1.32
  -8 -14   3    1.75    1.22
  -8  -9  -5    7.27    1.54
  -8  -8  -6    1.44    1.10
  -8  -7  -7   -0.99    0.83
  -7 -16   9    0.40    1.38
  -7 -14   4    0.25    1.19
  -7 -10  -3   -1.38    1.16
  -7  -9  -4   26.59    2.22
  -7  -8  -5    1.75    0.93
  -7  -7  -6    8.14    1.24
  -7  -6  -7    3.64    0.92
  -6 -16  10    0.79    1.41
  -6 -14   5    0.71    1.46
  -6 -10  -2    3.06    1.41
  -6  -9  -3   38.34    2.37
  -6  -8  -4    2.88    0.95
  -6  -7  -5   17.70    1.51
  -6  -6  -6    0.83    0.81
  -5 -16  11   -0.92    1.30
  -5 -14   6    6.00    1.81
  -5 -10  -1   13.56    1.82
  -5  -9  -2    0.80    0.89
  -5  -8  -3    1.05    0.86
  -5  -7  -4   -0.40    0.71
  -5  -6  -5   -0.19    0.75
  -5   0  -8   -0.09    0.19
  -4 -16  12    0.11    1.36
  -4 -14   7   -0.44    1.42
  -4 -10   0   12.46    1.70
  -4  -9  -1    5.08    1.16
  -4  -8  -2    0.94    0.86
  -4  -7  -3   66.49    2.63
  -3 -14   8    0.13    1.67
  -3  -9   0    0.28    1.14
  -3  -8  -1    1.90    1.09
  -2 -16  17    1.06    1.47
  -2 -15  13   -0.04    1.74
  -2 -13   8    0.02    1.11
  -1 -16  21    2.19    1.59
  -1 -12   8    1.54    1.14
   0 -15  18   -0.73    1.34
   0 -14  14   -0.55    1.67
   0 -11   8   -0.10    0.96
   1 -15  25   -0.02    1.55
   1 -14  18   -0.66    1.63
   1  -8   6   23.23    1.81
   1  -7   5   -0.18    0.91
   2 -14  25   -0.01    1.20
   2 -13  18    2.95    1.69
   2 -11  13   -0.94    1.16
   3 -12  21   -0.20    1.40
   3 -11  17   10.35    1.75
   4 -11  27    1.13    1.21
   4 -10  20   -0.36    1.12
   4  -7  14    2.15    0.87
   4  -6  13    7.07    1.00
   5  -8  25   -0.98    0.92
   5  -8  28   -0.41    0.90
   5  -8  31    0.55    1.05
   5  -7  21    1.47    0.91
   5  -7  33    1.43    0.99
   5  -2  16    0.11    0.39
 -17  -2 -15    0.23    0.81
 -16   0 -16    0.20    0.61
 -14  -9  -8   -0.12    0.92
 -14  -8  -9   -0.35    0.96
 -14  -5 -12    1.25    1.01
 -13 -11  -5    0.73    1.06
 -12 -12  -3    0.37    1.09
 -11 -13  -1    0.74    1.24
 -10 -14   1    0.98    1.31
  -9 -10  -5    1.61    1.24
  -9  -9  -6    1.52    1.18
  -9  -8  -7   -0.88    0.93
  -9  -7  -8    6.90    1.26
  -8 -15   4    0.35    1.49
  -8 -11  -3    1.44    1.35
  -8 -10  -4    0.44    1.00
  -8  -6  -8    6.56    1.08
  -7 -15   5    0.58    1.30
  -7 -11  -2   -0.32    1.03
  -6 -15   6    2.00    1.47
  -6 -12   0    0.51    1.55
  -6 -11  -1    1.29    1.14
  -5 -17  12    1.26    1.66
  -5 -15   7    0.37    1.32
  -5 -12   1    0.11    1.36
  -5 -11   0   10.05    1.60
  -5  -5  -6    7.76    0.97
  -4 -15   8    0.25    1.56
  -4 -12   2    2.07    1.45
  -4 -11   1    7.28    1.43
  -4  -6  -4    0.46    0.65
  -3 -17  17    1.33    1.54
  -3 -16  13   -0.41    1.16
  -3 -15   9   -0.40    1.72
  -3 -11   2    3.26    1.37
  -3 -10   1    7.12    1.40
  -3  -7  -2    6.42    1.05
  -2 -17  18    0.94    1.70
  -2 -16  14    0.17    1.41
  -2 -14   9    0.40    1.41
  -2 -10   2    0.57    1.30
  -2  -9   1   23.11    1.98
  -2  -8   0  149.96    3.99
  -1 -16  18    0.90    1.45
  -1 -15  14    1.07    1.59
  -1 -13   9   -0.03    1.32
   0 -16  22    0.26    1.39
   0 -12   9    2.69    1.22
   0  -4   1  129.11    2.52
   1 -15  22   -0.32    1.10
   1 -13  14   -0.02    1.20
   1 -11   9   -0.47    1.15
   1 -10   8    2.33    1.08
   1  -9   7    2.08    1.03
   1  -6   4   11.34    1.17
   2 -14  22   -0.81    1.19
   2 -12  14   44.62    2.96
   2  -3   5   10.90    0.74
   3 -13  22    0.94    1.54
   3 -13  25   -0.44    1.10
   3 -13  28    0.48    1.01
   3 -12  18   13.20    1.98
   3  -9  12    5.61    1.25
   3  -8  11    2.17    0.86
   3  -7  10    2.79    0.94
   3  -6   9    9.96    1.09
   4 -11  21    3.09    1.33
   4 -11  24   -1.56    0.78
   4 -11  30   -0.47    1.01
   4  -9  16    0.16    0.89
   4  -8  15    0.38    0.90
   4  -1  11    2.28    0.28
   5  -9  26    2.07    1.16
   5  -9  29    0.30    0.95
   5  -8  22   -0.27    0.92
   6  -3  27    1.07    0.69
   6  -2  26    0.81    0.58
 -14 -10  -7    0.90    1.11
 -14  -4 -13    0.92    0.97
 -13  -2 -14    1.48    0.77
 -10 -10  -6    1.48    1.22
 -10  -9  -7   -0.81    1.00
 -10  -8  -8    0.36    0.97
 -10  -7  -9    0.25    1.04
  -9 -15   3    0.63    1.38
  -9 -11  -4    2.20    1.37
  -8 -16   5    1.27    1.56
  -8 -12  -2    0.42    1.30
  -7 -16   6    0.34    1.34
  -7 -13   0    2.45    1.73
  -7 -12  -1    0.18    1.11
  -6 -16   7    0.29    1.38
  -6 -13   1    9.71    1.90
  -5 -16   8   -0.42    1.12
  -5 -13   2    1.00    1.41
  -4 -17  13    0.27    1.46
  -4 -16   9    0.87    1.20
  -4 -13   3    0.42    1.15
  -4  -5  -5    3.76    0.82
  -3 -17  14    0.91    1.48
  -3 -13   4    1.40    1.43
  -3 -12   3   -0.26    1.03
  -3  -6  -3   -0.58    0.60
  -2 -15  10    2.21    1.63
  -2 -12   4    5.68    1.54
  -2 -11   3    2.08    1.09
  -2  -7  -1    6.84    1.09
  -1 -17  19    0.12    1.50
  -1 -16  15   -0.47    1.15
  -1 -14  10    3.50    1.59
  -1  -9   2    0.05    1.15
   0 -16  19    2.65    1.55
   0 -15  15    2.36    1.69
   0 -13  10    0.34    1.33
   1 -16  23    1.29    1.57
   1 -15  19    0.72    1.30
   1 -14  15   14.64    2.19
   1 -12  10    2.96    1.21
   2 -15  23   -0.87    1.17
   2 -15  26   -0.88    1.16
   2 -14  19    2.92    1.54
   2 -13  15    7.34    1.86
   3 -14  26    0.30    1.19
   3 -13  19    1.75    1.43
   3 -11  14    9.43    1.59
   3 -10  13    4.52    1.17
   4 -12  22    1.39    1.43
   4 -12  25    0.03    1.20
   4 -12  28   -0.24    1.01
   4 -10  17   -0.16    1.03
   4  -4  11   -0.45    0.50
   5 -10  27   -0.11    1.11
   5 -10  30    1.42    1.27
   5  -9  23   -0.33    0.93
   5  -9  32    0.09    0.93
   5  -8  19    0.54    0.85
   5  -7  18    3.06    0.86
   5  -6  17    6.56    0.92
   5  -5  16    0.41    0.65
   6  -5  26    1.95    0.90
   6  -5  29    2.02    0.96
   6  -4  25    0.18    0.65
   6  -4  28    0.53    0.75
   6  -3  24   -0.05    0.56
   6  -3  30    1.15    0.71
   6  -2  29    1.25    0.63
   6  -1  28   -0.09    0.44
 -17  -1 -16    0.21    0.69
 -15  -8 -10    0.88    0.98
 -15  -5 -13    0.18    0.99
 -14  -3 -14    5.92    1.08
 -12  -1 -14    0.24    0.54
 -11 -10  -7   -0.13    1.18
 -11  -9  -8    1.06    1.19
 -11  -8  -9    0.69    1.08
 -10 -12  -4    1.56    1.37
 -10 -11  -5    0.73    1.19
  -9 -13  -2    1.18    1.41
  -9 -12  -3    1.83    1.25
  -8 -14   0    0.14    1.31
  -8 -13  -1   -0.46    1.19
  -7 -14   1    1.78    1.40
  -6 -17   8   -0.32    1.27
  -6 -14   2   -1.09    1.39
  -5 -17   9   -1.25    1.29
  -5 -14   3    3.39    1.59
  -4 -17  10    0.07    1.57
  -4 -14   4    1.36    1.45
  -3 -16  10    0.58    1.19
  -3 -14   5    2.32    1.73
  -3  -5  -4   11.46    1.09
  -2 -17  15   -0.08    1.42
  -2 -16  11    0.55    1.19
  -2 -13   5    1.70    1.23
  -2  -6  -2  300.12    4.74
  -1 -17  16   -0.60    1.58
  -1 -15  11   -0.19    1.46
  -1 -12   5    0.32    1.00
  -1 -11   4    1.07    1.05
  -1 -10   3   47.71    2.60
  -1  -8   1   72.09    2.78
   0 -17  20    0.67    1.46
   0 -16  16   -0.30    1.31
   0 -14  11   -0.20    1.20
   1 -16  20    1.45    1.42
   1 -15  16    6.93    1.77
   1 -13  11    0.11    1.15
   1  -5   3 1013.25    7.62
   2 -15  20    0.41    1.35
   2 -14  16   -0.29    1.64
   2 -11  10   10.33    1.67
   2 -10   9    0.06    0.92
   2  -9   8    7.84    1.24
   2  -8   7    2.48    0.95
   3 -14  23    1.21    1.30
   3 -12  15    2.74    1.50
   3  -5   8   12.48    0.99
   4 -13  26   -0.64    1.16
   4 -13  29   -0.38    1.06
   4 -11  18   15.82    1.75
   5 -11  28   -0.19    1.07
   5 -10  24    5.79    1.25
   5  -9  20    0.39    1.00
   5  -4  15    0.00    0.56
   6  -6  24   -0.33    0.77
   6  -6  27    1.20    0.94
   6  -6  30    1.08    0.95
   6  -5  23    5.73    0.96
   6  -5  32    0.71    0.91
   6  -4  31    0.19    0.79
   6  -1  25    0.24    0.39
 -11 -12  -5   -0.80    1.03
 -11 -11  -6    0.67    1.23
 -10 -13  -3    1.66    1.25
  -9 -14  -1    0.64    1.13
  -8 -15   1    2.61    1.53
  -8  -4 -10    0.31    0.58
  -7 -15   2   -0.42    1.09
  -6 -15   3    0.85    1.19
  -5 -15   4   -0.75    1.28
  -4 -15   5    0.15    1.50
  -3 -17  11    1.23    1.44
  -3 -15   6    1.50    1.55
  -2 -18  16   -0.43    1.33
  -2 -17  12    1.39    1.34
  -2 -15   7    0.78    1.71
  -2 -14   6    0.64    1.24
  -1 -16  12    0.10    1.51
  -1 -14   7   -2.05    1.41
  -1 -13   6    2.16    1.24
  -1  -7   0   24.85    1.64
   0 -17  17   -0.55    1.38
   0 -15  12    2.62    1.63
   0 -12   6    2.19    1.35
   0 -11   5    2.75    1.18
   0 -10   4    3.32    1.16
   0  -9   3    1.85    1.06
   1 -17  21    0.27    1.62
   1 -16  17    0.66    1.22
   1 -14  12   10.77    1.83
   2 -16  21    0.37    1.35
   2 -16  24    0.20    1.33
   2 -15  17    1.93    1.85
   2 -13  12   11.48    1.96
   2 -12  11    0.25    1.04
   2  -7   6  305.63    4.99
   3 -15  24    0.84    1.24
   3 -15  27    0.26    1.20
   3 -14  20   -0.16    1.32
   3 -13  16    5.45    1.49
   4 -13  23   -0.45    1.20
   4 -12  19    1.32    1.10
   4  -9  13    0.90    1.00
   5 -11  22    0.44    1.12
   5 -11  25    2.11    1.24
   5 -11  31    0.18    1.00
   5 -10  21    2.75    1.04
   6  -8  26    3.66    1.17
   6  -8  29   -0.09    1.12
   6  -7  25    0.20    0.90
   6  -7  28    0.74    0.88
   6  -7  31   -0.25    1.04
   6  -6  33    0.49    0.97
   6  -4  22    2.09    0.67
   6  -3  33    0.26    0.69
   6  -2  23    2.24    0.50
   6  -2  32   -0.10    0.57
   6  -1  31    0.17    0.45
 -18  -2 -16    2.09    0.93
 -16  -6 -13    0.19    0.92
 -15  -4 -14   -0.15    0.87
 -12 -12  -6   -1.15    0.97
 -12 -11  -7   -0.25    0.96
 -12 -10  -8    0.19    1.11
 -12  -9  -9   -1.34    1.00
 -12  -8 -10    0.24    1.04
 -11 -13  -4    0.32    1.00
 -10 -14  -2   -0.15    1.11
  -9 -15   0    1.72    1.40
  -9  -4 -11    4.33    0.82
  -8 -16   2   -1.19    1.48
  -7 -16   3    0.70    1.45
  -6 -16   4    0.39    1.23
  -5 -17   6   -0.95    1.48
  -5 -16   5    0.28    1.19
  -4 -18  11    1.01    1.56
  -4 -16   6   -1.29    1.02
  -3 -18  12   -0.37    1.44
  -3 -16   7   -0.01    1.34
  -2 -18  13    0.31    1.60
  -2 -16   8    0.16    1.77
  -2  -5  -3   13.48    1.15
  -1 -18  17    0.05    1.49
  -1 -17  13    0.79    1.42
  -1 -15   8    1.94    1.52
  -1  -6  -1   87.83    2.61
   0 -18  18   -2.07    1.51
   0 -16  13   -0.64    1.49
   0 -14   8   -1.04    1.50
   0 -13   7    2.91    1.28
   0  -8   2  152.23    3.88
   0  -3   0   91.19    1.82
   1 -17  18    0.09    1.41
   1 -15  13    0.19    1.49
   1 -11   6    0.58    1.28
   1 -10   5   -0.60    1.16
   2 -16  18    0.43    1.42
   2 -14  13    1.81    1.37
   2  -6   5   -0.82    0.66
   3 -16  25   -0.17    1.39
   3 -15  21    1.34    1.37
   3 -14  17    1.16    1.43
   3 -11  11    6.44    1.46
   3 -10  10    3.28    1.23
   3  -4   7    0.70    0.57
   4 -14  24    0.53    1.20
   4 -14  27    0.76    1.05
   4 -13  20    0.29    1.06
   4 -11  15    1.32    0.98
   4 -10  14   -0.24    0.76
   4  -8  12    8.40    1.13
   4  -7  11    4.67    0.99
   5 -12  23   -0.10    1.12
   5 -12  26    0.99    1.19
   5 -12  29   -0.15    0.94
   5 -10  18   -0.23    0.99
   5  -9  17   -0.34    0.85
   5  -8  16    3.00    0.97
   5  -7  15   -0.59    0.70
   6  -9  27    1.58    1.15
   6  -9  30    0.62    1.15
   6  -8  23   -0.40    1.02
   6  -8  32    2.53    1.18
   6  -6  21    0.04    0.75
   6  -3  21    4.88    0.66
 -16  -5 -14    0.07    0.99
 -14  -2 -15    0.46    0.71
 -13 -11  -8    0.35    1.02
 -13 -10  -9    0.39    0.98
 -13  -9 -10    0.58    1.03
 -11  -5 -12    2.23    0.94
  -7 -17   4   -0.45    1.38
  -7 -12  -4    1.44    1.36
  -7 -11  -5   -0.46    1.20
  -6 -17   5    0.41    1.40
  -6 -13  -2    1.09    1.47
  -6 -12  -3    0.86    1.39
  -6 -11  -4    1.83    1.40
  -6 -10  -5    1.63    1.26
  -5 -18   7    1.99    1.73
  -5 -13  -1    1.04    1.48
  -5 -12  -2   17.12    2.00
  -5 -11  -3    2.29    1.24
  -5 -10  -4    0.57    1.20
  -4 -17   7   -0.11    1.36
  -4 -13   0   13.32    2.08
  -4 -12  -1    0.30    1.12
  -4 -11  -2    1.57    1.12
  -4 -10  -3    4.48    1.30
  -3 -17   8   -0.72    1.27
  -3 -13   1    2.71    1.52
  -3 -12   0    6.81    1.64
  -3 -11  -1    3.03    1.34
  -2 -17   9    0.89    1.43
  -1 -18  14    0.30    1.47
  -1 -16   9    0.55    1.56
   0 -17  14    3.25    1.48
   0 -15   9   -0.63    1.36
   0  -7   1  133.23    3.37
   1 -18  19    1.33    1.65
   1 -16  14   -0.50    1.52
   1 -14   9    2.17    1.56
   1 -13   8    0.62    1.15
   1 -12   7   11.10    1.60
   1  -9   4   12.35    1.47
   1  -4   2  247.38    3.37
   2 -17  19   -0.17    1.48
   2 -17  22   -0.30    1.34
   2 -15  14    1.76    1.63
   3 -16  22    1.21    1.19
   3 -15  18    6.17    1.79
   3 -13  13    5.05    1.72
   3 -12  12    4.09    1.24
   3  -9   9   -1.91    0.79
   3  -8   8  422.38    6.23
   4 -15  25    0.58    1.22
   4 -14  21    3.77    1.56
   4 -13  17    1.16    1.42
   4 -12  16    1.54    1.16
   4  -3  10   39.27    1.21
   5 -13  24    0.64    1.33
   5 -13  27    0.47    1.10
   5 -12  20    2.34    1.30
   5 -11  19    2.30    1.06
   5  -6  14    6.85    0.93
   5  -3  14    1.44    0.49
   6 -10  25    2.82    1.24
   6 -10  28   -0.20    0.96
   6 -10  31    1.11    1.11
   6  -9  24    0.03    0.98
   6  -5  20    5.38    0.85
 -17   0 -17    0.41    0.55
 -15  -3 -15    0.37    0.80
 -13  -1 -15   12.75    0.91
 -11   0 -14    1.17    0.36
 -10  -4 -12    0.50    0.71
  -8 -14  -3    0.22    1.28
  -8 -13  -4   -1.21    1.33
  -8 -12  -5    2.55    1.59
  -8 -11  -6   11.60    1.81
  -8 -10  -7   -0.37    1.06
  -7 -15  -1   -0.80    1.24
  -7 -14  -2    0.81    1.51
  -7 -13  -3    3.75    1.53
  -7 -10  -6    8.29    1.42
  -7  -9  -7    9.33    1.50
  -7  -3 -10    4.28    0.69
  -6 -15   0   -0.42    1.44
  -6 -14  -1    5.87    1.74
  -6  -9  -6    7.09    1.23
  -6  -3  -9   -0.61    0.49
  -5 -15   1    0.31    1.46
  -5 -14   0    2.00    1.31
  -5  -9  -5   -0.26    0.76
  -5  -8  -6    6.12    1.22
  -4 -18   8    1.39    1.51
  -4 -15   2    0.28    1.46
  -4 -14   1    3.53    1.61
  -4  -9  -4    0.14    0.83
  -3 -18   9    0.49    1.42
  -3 -15   3    2.04    1.78
  -3 -14   2   -0.65    1.12
  -3 -10  -2    1.66    1.02
  -3  -9  -3    4.43    1.22
  -2 -18  10    3.07    1.79
  -2 -14   3    5.66    1.77
  -2 -13   2   -0.54    1.07
  -2 -12   1    0.92    1.07
  -2 -11   0    1.49    1.04
  -2 -10  -1    0.35    1.15
  -1 -19  15    0.23    1.50
  -1 -17  10    3.56    1.58
   0 -18  15    0.01    1.44
   0 -16  10    2.04    1.65
   1 -17  15    0.06    1.20
   1 -15  10    0.71    1.49
   1  -8   3   90.67    3.00
   2 -16  15   -0.23    1.33
   2 -13   9   31.53    2.59
   2 -12   8    4.91    1.28
   2 -11   7    0.76    1.04
   2 -10   6   32.02    2.25
   2  -5   4   93.37    2.39
   3 -17  23    1.53    1.53
   3 -16  19    0.41    1.53
   3 -15  15   -1.35    1.43
   3 -14  14   -0.36    1.23
   3  -7   7    2.20    0.92
   4 -16  26   -2.41    1.34
   4 -15  22   -0.20    1.20
   4 -14  18    1.73    1.45
   4  -6  10  191.68    3.63
   5 -14  25    0.32    1.23
   5 -14  28   -0.33    1.07
   5 -13  21    0.88    1.30
   5  -1  15    5.11    0.32
   6 -11  26   -1.66    1.07
   6 -11  29    0.32    1.02
   6 -10  22   -0.07    0.97
   6  -9  21    5.89    1.26
   6  -8  20   14.05    1.44
   6  -7  19    4.43    1.01
 -18  -1 -17    0.21    0.68
 -16  -4 -15    0.17    0.93
 -14  -9 -11    0.02    0.95
 -13  -6 -13   -0.24    1.01
 -12  -5 -13    6.24    1.14
  -9 -14  -4    0.69    1.18
  -9 -13  -5    0.45    1.17
  -9 -12  -6    0.27    0.91
  -9 -11  -7   -0.39    0.91
  -9 -10  -8    0.15    1.06
  -9  -9  -9    0.39    1.13
  -8 -15  -2    0.86    1.29
  -8  -9  -8    7.36    1.40
  -8  -3 -11    7.05    0.74
  -7 -16   0   -1.22    1.25
  -7  -8  -8    0.51    0.91
  -6 -17   2    0.22    1.54
  -6 -16   1    0.02    1.30
  -6  -8  -7    0.44    0.73
  -5 -17   3    0.16    1.57
  -5 -16   2    1.20    1.25
  -5  -3  -8  406.52    4.22
  -4 -17   4   -0.75    1.34
  -4 -16   3    0.26    1.43
  -4  -8  -5    1.18    0.84
  -3 -19  10    1.22    1.56
  -3 -17   5    2.41    1.54
  -3 -16   4    0.25    1.34
  -3  -8  -4    4.62    1.14
  -2 -19  11    0.32    1.64
  -2 -16   5    0.60    1.52
  -2 -15   4    1.97    1.52
  -2  -9  -2    3.79    1.05
  -1 -18  11   -0.32    1.38
  -1 -15   5    4.89    1.53
  -1 -14   4    0.28    1.20
  -1 -13   3    2.62    1.26
  -1 -12   2   -0.56    0.95
  -1 -11   1    9.64    1.55
  -1 -10   0   55.52    2.83
  -1  -5  -2   46.08    1.76
   0 -19  16    1.62    1.52
   0 -18  12   -0.81    1.39
   0 -17  11    1.92    1.42
   0 -13   4    4.04    1.52
   0  -6   0   43.20    1.88
   1 -18  16   -0.16    1.40
   1 -17  12    0.17    1.78
   1 -16  11    2.55    1.72
   1  -7   2    1.32    0.88
   2 -18  20    0.63    1.48
   2 -17  16    0.11    1.16
   2 -15  11    3.08    1.73
   2 -14  10   15.56    2.02
   2  -9   5   65.95    2.74
   2  -2   4  682.28    3.81
   3 -17  20   -0.37    1.11
   3 -16  16    5.17    2.00
   4 -16  23    0.37    1.20
   4 -15  19   -0.81    1.34
   4 -13  14    1.10    1.43
   4 -12  13    0.12    0.93
   4 -11  12    3.74    1.09
   4 -10  11    5.85    1.34
   5 -15  26   -0.46    1.08
   5 -14  22    2.53    1.54
   5 -12  17    6.68    1.54
   5 -11  16    2.59    1.02
   5 -10  15   -0.11    0.76
   5  -9  14    1.00    1.03
   5  -5  13   86.96    2.30
   6 -12  24    1.01    1.30
   6 -12  27   -0.24    1.06
   6 -12  30    0.48    0.96
   6 -11  23    0.02    1.17
   6  -6  18    0.16    0.65
   6  -4  19    1.02    0.57
 -14  -7 -13   -0.41    1.07
 -11  -4 -13    2.44    0.87
 -10 -14  -5    0.20    1.18
 -10 -13  -6   -0.06    1.04
 -10 -12  -7    0.69    1.09
 -10 -11  -8    0.92    1.20
 -10 -10  -9    0.69    1.19
  -9 -15  -3    1.10    1.30
  -9  -8 -10    1.31    1.17
  -9  -3 -12    3.50    0.67
  -8 -16  -1    0.65    1.36
  -8  -8  -9    7.20    1.28
  -7 -17   1    0.70    1.50
  -7  -7  -9    0.46    0.91
  -6  -7  -8    0.59    0.78
  -5 -18   4   -0.56    1.36
  -5  -7  -7    0.13    0.83
  -4 -18   5    0.04    1.40
  -4  -7  -6    4.09    1.01
  -3 -18   6    0.31    1.58
  -2 -17   6    0.28    1.37
  -2  -8  -3    1.14    1.01
  -2  -4  -4   72.09    1.96
  -1 -19  12    1.47    1.59
  -1 -17   7    1.40    1.79
  -1 -16   6   -0.36    1.46
  -1  -9  -1    2.52    1.04
   0 -19  13   -0.66    1.58
   0 -16   7    0.91    1.73
   0 -15   6   -0.58    1.16
   0 -14   5    0.23    1.15
   0 -12   3    9.05    1.51
   0 -11   2   25.74    2.09
   1 -19  17    1.87    1.66
   1 -18  13   -0.73    1.40
   2 -18  17   -0.39    1.38
   2 -16  12    1.35    1.60
   2  -8   4   56.23    2.44
   3 -18  21    0.79    1.43
   3 -17  17   -0.85    1.10
   3 -14  11    4.27    1.71
   3 -13  10    6.39    1.47
   3 -12   9   12.95    1.64
   3 -11   8   -0.63    1.18
   4 -17  21    0.82    1.34
   4 -17  24   -0.19    1.23
   4 -16  20    1.39    1.25
   4 -15  16   -2.20    1.52
   4 -14  15    3.09    1.42
   4  -9  10   21.40    1.67
   4  -5   9    2.63    0.70
   5 -15  23   -0.59    1.13
   5 -14  19    1.74    1.46
   5 -13  18    0.92    1.11
   5  -8  13    9.75    1.26
   6 -13  25    1.21    1.25
   6 -13  28   -0.32    0.98
   6 -12  21    0.40    1.14
   6 -11  20    0.27    1.09
   6 -10  19    5.46    1.25
   6  -9  18    1.00    0.89
 -16  -3 -16    0.02    0.81
 -15  -2 -16    0.29    0.70
 -13  -5 -14    2.33    1.07
 -11 -13  -7    1.29    1.28
 -11 -12  -8    1.23    1.11
 -11 -11  -9   -0.73    1.09
 -11 -10 -10    2.54    1.23
 -10  -9 -10    1.94    1.14
  -4 -19   6    1.93    1.56
  -3 -19   7    0.82    1.52
  -3  -7  -5   -1.62    0.78
  -2 -19   8    0.29    1.62
  -2 -18   7    1.08    1.31
  -1 -18   8    1.82    1.33
   0 -17   8   -1.05    1.48
   0 -10   1    3.69    1.19
   1 -19  14   -0.78    1.39
   1 -16   8   -0.84    1.68
   1 -15   7   -0.23    1.19
   1 -14   6    1.20    1.22
   1 -13   5    3.45    1.30
   1 -12   4    1.72    1.11
   1 -11   3    1.57    1.31
   2 -19  18   -0.19    1.46
   2 -18  14    0.98    1.52
   2 -17  13    0.19    1.51
   3 -18  18   -0.07    1.32
   3 -16  13    3.14    1.93
   3 -15  12   14.09    2.14
   3 -10   7  123.41    3.84
   3  -1   7   38.76    0.66
   4 -18  22    0.15    1.47
   4 -16  17   -0.46    1.43
   4  -8   9   17.51    1.44
   5 -16  24    0.39    1.19
   5 -15  20   -0.61    1.31
   5  -7  12    1.04    0.78
   6 -14  26    1.21    1.12
   6 -13  22    0.05    1.21
   6  -8  17    2.45    0.86
   6  -5  17    4.35    0.73
   6  -2  20    8.21    0.57
   7  -9  28   -0.98    1.00
   7  -9  31    0.18    1.03
   7  -8  27    0.29    0.96
   7  -8  30   -0.47    1.02
   7  -7  26   17.69    1.53
   7  -7  29    0.18    0.93
   7  -6  28    0.83    0.86
 -14  -6 -14    0.78    1.03
 -12 -12  -9    0.40    1.03
 -12 -11 -10    1.21    1.00
 -12  -4 -14    0.28    0.80
 -11  -9 -11    2.05    1.20
 -10  -3 -13    6.47    0.86
  -6 -15  -3    0.45    1.49
  -6 -14  -4    1.62    1.67
  -6 -13  -5    1.83    1.46
  -5 -16  -1    0.42    1.36
  -5 -15  -2    2.14    1.70
  -5 -14  -3   -0.58    1.57
  -5 -13  -4    3.97    1.62
  -4 -16   0   -0.28    1.59
  -4 -15  -1    0.01    1.46
  -4 -14  -2    0.00    1.43
  -4 -13  -3    1.25    1.52
  -3 -16   1    1.36    1.78
  -3 -15   0    1.75    1.77
  -3 -14  -1    3.31    1.41
  -3 -13  -2    0.81    1.49
  -2 -15   1    3.80    1.70
  -2 -14   0   -0.60    1.41
  -2  -7  -4  238.03    4.55
  -1 -19   9   -0.11    1.43
  -1  -8  -2    1.81    0.88
   0 -19  10    0.80    1.71
   0 -18   9    0.79    1.27
   0  -9   0  167.63    4.27
   0  -5  -1  687.07    6.29
   1 -20  15    1.27    1.68
   1 -18  10    0.24    1.49
   1 -17   9    0.79    1.60
   1 -10   2   10.78    1.46
   1  -6   1   -1.08    0.74
   2 -19  15    0.23    1.46
   2 -16   9   -0.63    1.73
   2 -15   8    2.80    1.43
   2 -14   7    0.40    1.17
   2 -13   6    4.32    1.33
   2 -12   5    0.73    1.32
   2  -7   3   16.31    1.48
   3 -19  19   -0.27    1.40
   3 -18  15   -0.25    1.36
   3 -17  14    5.17    1.88
   3  -9   6   36.12    2.08
   3  -3   6   81.95    1.68
   4 -18  19    1.65    1.60
   4 -17  18   -0.94    1.04
   4 -15  13    3.23    1.94
   4 -14  12    0.53    1.31
   4 -13  11    5.64    1.40
   4 -12  10    0.26    1.14
   5 -17  22   -0.21    1.23
   5 -17  25   -0.22    1.16
   5 -16  21   -0.55    1.05
   5 -15  17   -1.41    1.53
   5 -14  16    8.52    1.82
   5 -13  15   -0.64    1.02
   5 -12  14    3.85    1.17
   5 -11  13    0.48    0.85
   5 -10  12    2.36    1.15
   6 -15  24   -1.25    1.10
   6 -15  27   -1.45    1.00
   6 -14  23    0.41    1.17
   6 -13  19   -1.49    1.11
   6 -12  18    7.92    1.55
   6 -11  17    1.17    1.09
   6  -7  16    0.75    0.71
   7 -11  27    0.50    1.04
   7 -11  30    0.18    1.06
   7 -10  26    1.31    1.08
   7 -10  29   -0.30    1.04
   7  -9  25   -0.74    0.88
   7  -8  24   -1.06    0.75
   7  -7  23    2.66    0.95
   7  -7  32    0.18    0.95
   7  -6  25    0.53    0.75
   7  -6  31   -0.01    0.81
   7  -5  27    0.25    0.76
   7  -5  30    2.86    0.87
 -15  -7 -14   -0.34    0.86
 -14  -1 -16   10.12    0.81
 -12 -10 -11   -0.72    0.96
  -8 -15  -5   -0.15    1.20
  -8 -14  -6    1.08    1.36
  -8 -13  -7    1.94    1.44
  -7 -17  -2    0.62    1.50
  -7 -16  -3   -0.05    1.26
  -7 -15  -4    0.27    1.05
  -7 -14  -5    0.61    1.24
  -7 -13  -6    3.09    1.49
  -7 -12  -7   -0.82    1.17
  -6 -18   0   -0.06    1.62
  -6 -17  -1   -0.96    1.27
  -6 -16  -2    0.21    1.12
  -6 -12  -6    3.85    1.28
  -6 -11  -7    0.89    1.23
  -5 -18   1    2.08    1.68
  -5 -17   0    0.10    1.16
  -5 -12  -5    9.07    1.64
  -5 -11  -6    3.74    1.42
  -4 -18   2    0.92    1.43
  -4 -17   1    0.54    1.21
  -4 -12  -4   11.71    1.76
  -4 -11  -5    2.62    1.34
  -4  -6  -7   10.15    1.13
  -3 -18   3   -0.08    1.20
  -3 -17   2    0.23    1.21
  -3 -12  -3    1.66    1.19
  -3 -11  -4    3.04    1.30
  -2 -18   4   -0.65    1.39
  -2 -17   3    1.27    1.61
  -2 -16   2   -0.86    1.45
  -2 -13  -1   15.23    1.96
  -2 -12  -2    0.22    1.06
  -1 -20  10    0.42    1.51
  -1 -17   4    4.42    2.06
  -1 -16   3    1.49    1.57
  -1 -15   2    1.88    1.54
  -1 -14   1   -0.15    1.21
  -1 -13   0    3.80    1.66
   0 -20  11   -0.08    1.49
   0  -8  -1  234.53    4.75
   1 -19  11    0.24    1.46
   1  -3   1    5.29    0.55
   2 -20  16    1.01    1.62
   2 -18  11    1.76    1.74
   2 -17  10    2.43    1.71
   2 -11   4    4.90    1.28
   2  -4   3    1.26    0.52
   3 -19  16   -0.42    1.58
   3 -15   9    0.65    1.54
   3 -14   8    4.11    1.65
   4 -19  20    0.98    1.66
   4 -17  15    0.74    1.74
   4 -16  14    0.48    1.50
   4 -11   9   -0.32    0.92
   4  -7   8   10.80    1.09
   5 -18  23    0.66    1.59
   5 -17  19   -0.06    1.34
   5 -16  18   -0.47    1.60
   5  -9  11   -0.09    0.93
   5  -4  12   -0.09    0.46
   6 -16  25    0.34    1.21
   6 -15  21    0.08    1.45
   6 -14  20   -0.47    1.00
   6 -10  16   -0.28    0.70
   6  -9  15    0.74    0.90
   6  -3  18    1.74    0.46
   7 -13  26   -0.54    1.11
   7 -13  29    0.00    0.92
   7 -12  25   -0.95    1.12
   7 -12  28    0.10    1.13
   7 -11  24    0.04    1.09
   7 -10  23   -0.14    1.02
   7  -9  22   -0.81    0.92
   7  -8  21    6.14    1.23
   7  -5  24    0.84    0.72
   7  -5  33    0.41    0.78
   7  -4  29    0.81    0.67
 -15  -6 -15   -0.06    1.01
 -14  -5 -15    0.82    0.96
 -13 -10 -12    0.38    1.02
 -11  -3 -14    0.57    0.69
  -9 -15  -6    0.34    1.34
  -9 -14  -7    1.67    1.26
  -9 -13  -8    0.45    1.29
  -8 -16  -4    0.08    1.26
  -8 -12  -8    0.15    1.32
  -7 -11  -8    1.33    1.18
  -6 -10  -8    0.64    1.06
  -5 -10  -7    8.22    1.46
  -4 -19   3    0.16    1.46
  -4 -10  -6    6.16    1.35
  -3 -19   4    0.99    1.53
  -3  -6  -6    3.86    0.89
  -2 -20   6   -0.81    1.55
  -2 -19   5   -0.62    1.40
  -2 -11  -3   14.22    1.63
  -1 -19   6   -0.35    1.60
  -1 -18   5    1.79    1.35
  -1 -12  -1    5.89    1.39
  -1  -7  -3   60.01    2.32
  -1  -4  -3   50.19    1.62
   0 -18   6    1.27    1.56
   0 -17   5    0.30    1.38
   0 -16   4    0.49    1.51
   0 -15   3   16.87    2.14
   0 -14   2   13.19    1.91
   0 -13   1   20.94    2.11
   1 -20  12   -0.43    1.46
   1 -16   5   -1.73    1.62
   1 -15   4    4.56    1.92
   1  -9   1   14.26    1.51
   2 -19  12    1.15    1.50
   2 -10   3   26.58    1.97
   3 -20  17    1.30    1.63
   3 -18  12    0.87    1.72
   3 -17  11    2.01    1.69
   3 -16  10   -0.33    1.50
   3 -13   7    0.77    1.10
   3 -12   6   -0.38    1.02
   3  -8   5   14.04    1.33
   3  -5   5    6.86    0.92
   4 -18  16    1.06    1.43
   4 -10   8    1.75    0.99
   5 -18  20   -0.19    1.34
   5 -15  14    0.75    1.59
   5 -14  13   19.58    2.29
   5 -13  12    0.83    1.26
   5  -6  11    7.82    0.95
   6 -17  23    0.97    1.28
   6 -16  22    0.22    1.05
   6 -14  17    2.74    1.49
   6 -13  16    5.76    1.55
   6  -6  15    1.96    0.76
   7 -14  24    0.80    1.25
   7 -14  27   -0.63    0.95
   7 -13  23    1.86    1.38
   7 -12  22    0.71    1.10
   7 -11  21    2.28    1.15
   7 -10  20    4.15    1.17
   7  -6  22    1.16    0.71
   7  -4  26   -0.08    0.64
   7  -4  32    1.46    0.72
 -13  -4 -15    0.50    0.82
 -11  -7 -13   -0.26    1.02
 -10 -14  -8    0.53    1.15
 -10 -13  -9   -0.17    1.05
  -9 -12  -9    0.86    1.23
  -9 -11 -10    0.01    1.18
  -9  -6 -12    0.48    0.79
  -8 -11  -9    0.68    0.93
  -7 -10  -9    1.62    1.12
  -3 -10  -5    3.47    1.05
  -2 -10  -4    1.13    1.17
  -1 -20   7    0.43    1.54
  -1 -11  -2    0.88    1.06
   0 -20   8   -0.38    1.70
   0 -19   7    1.31    1.36
   0 -12   0    0.53    1.10
   1 -19   8   -1.01    1.34
   1 -18   7    0.50    1.80
   1 -17   6    0.18    1.56
   1 -14   3    1.12    1.26
   1 -13   2   20.61    2.09
   2 -20  13    0.46    1.53
   2 -16   6   -1.72    1.46
   3 -19  13    1.35    1.33
   3 -11   5    0.32    0.99
   4 -20  18   -0.65    1.61
   4 -19  17    0.26    1.43
   4 -17  12    2.35    1.96
   4 -16  11    0.16    1.32
   4 -15  10    0.56    1.26
   4 -14   9   -0.84    1.38
   4  -9   7    0.07    0.79
   4  -4   8   25.18    1.14
   5 -19  21   -0.53    1.29
   5 -18  17    0.34    1.38
   5 -17  16    2.70    1.66
   5 -16  15    2.30    1.62
   5 -12  11    1.71    1.00
   5  -8  10   12.91    1.36
   6 -17  20    0.48    1.33
   6 -16  19    0.35    1.34
   6 -15  18    2.29    1.45
   6 -12  15    0.62    0.94
   6 -11  14    1.73    1.10
   6  -8  14   39.14    2.03
   6  -4  16    3.32    0.62
   7 -15  25   -0.21    1.07
   7 -14  21    2.30    1.50
   7 -13  20    0.08    1.17
   7  -9  19    0.38    0.83
   7  -7  20    8.13    1.15
 -17  -3 -17    0.58    0.75
 -10 -12 -10    0.25    1.17
 -10  -6 -13   11.35    1.37
  -8 -10 -10    1.38    1.19
  -8  -2 -12    2.95    0.52
  -7  -2 -11   17.13    0.85
  -6  -9  -9    0.33    0.92
  -5  -9  -8   -0.65    0.86
  -4 -17  -2    0.50    1.32
  -4 -16  -3    0.23    1.57
  -4  -9  -7    5.58    1.22
  -3 -17  -1    3.28    1.74
  -3 -16  -2    5.07    1.98
  -3  -9  -6   49.16    2.55
  -2  -6  -5   -0.30    0.55
  -1 -10  -3    5.95    1.22
   0 -11  -1    0.29    1.04
   0  -7  -2   11.11    1.29
   1 -21  10   -0.77    1.66
   1 -20   9    0.20    1.47
   1 -12   1    6.35    1.46
   1  -8   0   11.93    1.30
   1  -5   0  132.97    2.80
   2 -19   9    0.27    1.26
   2 -18   8    1.04    1.66
   2 -17   7   -0.67    1.49
   2 -15   5    5.92    1.62
   2 -14   4   11.99    1.84
   2 -13   3    5.89    1.63
   2  -6   2   80.32    2.42
   3 -20  14    0.11    1.46
   3 -10   4    4.43    1.33
   3  -7   4    3.72    1.03
   4 -19  14    0.96    1.30
   4 -18  13    1.41    1.54
   4 -13   8    3.57    1.25
   4 -12   7   -0.78    1.20
   4  -6   7   -0.23    0.53
   5 -19  18    0.16    1.35
   5 -11  10   22.81    1.91
   5  -2  13   19.51    0.69
   6 -18  21    0.99    1.19
   6 -15  15   -0.20    1.60
   6 -10  13    0.19    0.98
   7 -16  23   -0.93    1.15
   7 -16  26   -0.50    0.93
   7 -15  22    0.66    1.18
   7 -12  19   -0.86    0.82
   7 -11  18    2.42    1.13
   7  -8  18    0.36    0.81
   7  -5  21    8.30    0.91
   7  -4  23   -0.47    0.56
   8 -11  28   -1.34    1.10
 -16  -2 -17    0.18    0.59
 -15  -5 -16    0.41    0.88
 -13  -8 -14    0.33    1.09
 -12  -7 -14   -0.15    1.03
 -12  -3 -15    1.34    0.73
 -11 -12 -11    0.57    0.99
 -10 -11 -11    0.20    1.05
  -9 -10 -11    0.34    1.10
  -8  -9 -11    1.38    1.08
  -8  -5 -12    0.33    0.62
  -7 -17  -5   -0.79    1.39
  -7  -9 -10    3.36    1.11
  -7  -5 -11    1.03    0.57
  -6 -17  -4    0.42    1.33
  -6 -16  -5   -0.38    1.23
  -6 -15  -6   -0.34    1.39
  -6  -2 -10    3.17    0.47
  -5 -18  -2    0.45    1.38
  -5 -17  -3   -1.02    1.04
  -5 -16  -4    1.53    1.41
  -5 -15  -5    1.16    1.39
  -5 -14  -6    0.31    1.39
  -4 -19   0   -0.36    1.38
  -4 -18  -1    0.61    1.40
  -4 -15  -4   -0.82    1.34
  -4 -14  -5    2.10    1.54
  -3 -19   1   -0.14    1.44
  -3 -18   0   -0.38    1.18
  -3 -15  -3    1.35    1.52
  -3 -14  -4   -1.95    1.34
  -2 -20   3    0.92    1.72
  -2 -19   2    0.25    1.44
  -2 -18   1    0.69    1.28
  -2 -17   0    2.13    1.64
  -2 -16  -1    2.24    1.65
  -2 -15  -2    0.41    1.51
  -2 -14  -3    1.23    1.62
  -2  -9  -5   17.42    1.70
  -1 -20   4    0.08    1.67
  -1 -19   3    0.69    1.33
  -1 -18   2    0.56    1.43
  -1 -17   1    0.85    1.39
  -1 -16   0    8.15    1.78
  -1 -15  -1    1.96    1.67
   0 -18   3    1.87    1.94
   0 -17   2    1.49    1.94
   0 -16   1    7.79    1.98
   0 -10  -2    1.07    1.15
   1 -11   0    1.32    1.12
   2 -21  11   -1.73    1.40
   2 -20  10   -1.31    1.34
   2 -12   2   -1.74    1.31
   3 -20  11    0.19    1.70
   3 -19  10    0.07    1.26
   3 -18   9   -1.50    1.50
   3 -17   8    0.07    1.53
   3 -16   7    4.14    1.52
   3 -15   6    2.61    1.40
   3 -14   5   -0.45    1.46
   4 -20  15   -1.48    1.33
   4 -11   6    6.40    1.46
   4  -8   6    8.95    1.21
   4  -2   9    1.20    0.36
   5 -20  19   -0.45    1.40
   5 -18  14    2.40    1.83
   5 -17  13    6.59    1.90
   5 -16  12    3.00    1.46
   5 -15  11    6.86    1.64
   5 -14  10   -0.27    1.36
   5 -10   9    4.58    1.11
   6 -19  22   -0.59    1.26
   6 -18  18    0.52    1.36
   6 -17  17   -0.26    1.35
   6 -16  16    3.11    1.59
   6 -14  14    7.49    1.56
   6 -13  13    0.33    0.99
   6  -7  13    2.11    0.80
   7 -17  24   -0.57    1.08
   7 -16  20    1.64    1.53
   7 -15  19    1.86    1.59
   7 -14  18    0.93    1.34
   7 -13  17   -0.85    1.11
   7 -10  17   -0.55    0.83
   7  -6  19    9.99    1.04
   7  -3  28    1.25    0.53
   7  -3  31    0.66    0.52
   8 -14  28   -0.81    0.90
   8 -13  27    0.62    1.10
   8 -12  26    3.07    1.24
   8 -12  29    0.87    1.13
   8 -11  25   -0.63    1.02
   8 -11  31    0.46    0.92
   8 -10  24    0.83    1.10
   8 -10  27    0.74    1.01
   8 -10  30   -0.38    0.95
   8  -9  26    2.35    1.10
   8  -9  29   -0.93    0.97
   8  -9  32   -0.49    0.75
   8  -8  28   -0.59    0.95
 -14  -4 -16    2.36    0.87
 -11 -11 -12   -1.08    0.96
 -11  -6 -14    0.82    0.94
 -10 -10 -12    1.37    1.14
  -9  -5 -13   21.53    1.49
  -9  -2 -13    0.13    0.39
  -8 -16  -7    0.04    1.44
  -8 -15  -8    0.50    1.21
  -7 -16  -6    0.25    1.09
  -7 -15  -7    0.40    1.05
  -7 -14  -8    0.84    1.38
  -6 -14  -7    1.54    1.23
  -6 -13  -8   -0.31    1.24
  -6  -8 -10    1.49    0.88
  -5 -13  -7   -1.49    1.22
  -5  -8  -9    0.78    0.82
  -4 -13  -6    4.74    1.46
  -4  -8  -8   17.31    1.57
  -3 -13  -5   35.99    2.68
  -2 -13  -4    5.88    1.70
  -1 -14  -2   41.23    2.92
  -1  -9  -4    9.70    1.41
  -1  -6  -4   16.93    1.25
   0 -21   6   -0.23    1.66
   0 -20   5    0.61    1.54
   0 -19   4   -0.66    1.23
   0 -15   0   -0.83    1.23
   0 -14  -1   20.09    2.43
   1 -20   6   -1.41    1.61
   1 -19   5   -0.08    1.22
   1 -18   4    0.14    1.62
   1 -17   3    2.54    1.69
   1 -16   2    1.06    1.36
   2  -8   1   54.20    2.39
   3 -21  12   -0.52    1.54
   3 -13   4    9.14    1.59
   3  -9   3   60.34    2.66
   4 -19  11   -0.35    1.48
   4 -18  10    1.77    1.72
   4 -17   9    1.77    1.66
   4 -16   8    0.26    1.54
   4 -15   7    0.17    1.54
   5 -20  16   -0.55    1.37
   5 -19  15    0.82    1.28
   5 -13   9    1.94    1.13
   5  -7   9   17.00    1.27
   5  -5  10    8.17    0.83
   6 -19  19    1.52    1.43
   6 -12  12    3.95    1.14
   6  -9  12    5.90    1.07
   6  -5  14    0.08    0.54
   7 -18  22   -0.20    1.27
   7 -17  21   -0.35    0.97
   7 -12  16    0.71    0.91
   7  -9  16   -0.05    0.77
   7  -7  17   12.82    1.20
   7  -3  25    1.11    0.52
   8 -15  26    0.25    1.05
   8 -14  25    0.21    1.21
   8 -13  24    1.26    1.26
   8 -12  23    5.68    1.43
   8 -11  22    1.64    1.15
   8  -9  23   -0.37    0.93
   8  -8  25    0.30    0.90
   8  -8  31    0.65    0.95
   8  -7  30    0.29    0.92
 -14  -8 -15   -0.17    0.95
 -13  -7 -15    0.03    1.03
  -8 -14  -9    0.21    1.24
  -7 -13  -9   -1.39    1.23
  -6 -12  -9    1.24    1.25
  -5 -12  -8    3.30    1.39
  -5  -2  -9   23.29    0.89
  -4 -12  -7    0.59    1.27
  -3 -12  -6    2.93    1.40
  -3  -8  -7    0.28    0.91
  -2 -12  -5   -0.28    1.15
  -1 -13  -3    1.80    1.23
   0 -13  -2   12.72    1.98
   1 -21   7    0.18    1.53
   1 -15   1    3.84    1.53
   1 -14   0    7.56    1.90
   1 -10  -1    0.29    0.98
   1  -7  -1    6.49    1.12
   2 -21   8    0.92    1.82
   2 -20   7   -0.02    1.28
   2 -19   6    0.15    1.22
   2 -18   5    0.83    1.69
   2 -17   4    2.10    1.70
   2 -16   3    4.69    1.61
   2 -11   1   48.10    2.65
   3 -12   3    1.29    1.15
   4 -21  13    0.23    1.54
   4 -20  12   -0.69    1.40
   4 -14   6    1.94    1.30
   4 -10   5   -0.38    0.88
   5 -18  11   -0.09    1.88
   5 -12   8    2.06    1.12
   5  -9   8   14.79    1.42
   6 -19  16   -0.71    1.31
   6 -18  15    2.64    1.60
   6 -17  14    0.38    1.57
   6 -16  13   11.09    1.90
   6 -15  12   -0.22    1.16
   6 -11  11   14.29    1.59
   7 -18  19    0.18    1.29
   7 -17  18    2.32    1.46
   7 -16  17    1.49    1.49
   7 -15  16    6.95    1.61
   7 -14  15    0.02    1.35
   7 -11  15    1.54    0.87
   8 -17  25    0.45    1.19
   8 -16  24   -0.42    1.07
   8 -15  23    4.45    1.39
   8 -14  22   -0.17    0.97
   8 -13  21    1.23    1.17
   8 -12  20    5.46    1.39
   8 -10  21    2.47    1.12
   8  -7  27    3.42    0.97
 -15  -1 -17    0.71    0.45
 -13  -3 -16    3.67    0.80
 -12  -6 -15    1.07    1.01
 -10  -5 -14   -0.15    0.77
 -10  -2 -14   36.34    1.24
  -9 -14 -10   -0.56    1.02
  -8 -13 -10    1.29    1.30
  -7 -12 -10    1.11    1.34
  -4 -11  -8   10.06    1.59
  -3 -19  -2   -0.38    1.55
  -3 -18  -3   -0.73    1.29
  -2 -20   0    0.24    1.67
  -2 -19  -1    0.49    1.60
  -2 -18  -2   -1.31    1.33
  -2  -8  -6   10.08    1.22
  -1 -12  -4    5.05    1.28
   0  -9  -3    0.63    0.88
   1 -13  -1   -0.07    1.38
   2 -15   2   29.94    2.64
   2 -14   1   14.65    2.19
   3 -22  10    1.99    1.78
   3 -21   9    0.11    1.57
   3 -20   8    1.22    1.43
   3 -19   7    1.78    1.57
   3 -18   6    1.31    1.68
   3 -17   5    0.51    1.62
   3 -16   4    9.90    1.91
   3  -6   3    6.73    1.14
   4 -13   5   18.98    1.98
   5 -21  14    1.59    1.77
   5 -20  13    1.29    1.54
   5 -19  12    1.64    1.33
   5 -16   9   -0.04    1.33
   5 -15   8   33.79    2.69
   5 -11   7    5.21    1.38
   6 -20  17    0.87    1.46
   6 -14  11    7.51    1.53
   6 -13  10    5.14    1.46
   6 -10  10    4.60    1.23
   6  -8  11    3.26    0.97
   7 -19  20    0.95    1.38
   7 -13  14    0.37    0.98
   7 -10  14    7.38    1.24
   7  -8  15    2.87    0.86
   8 -18  23    0.62    1.40
   8 -17  22   -0.86    1.09
   8 -16  21    0.84    1.43
   8 -15  20    1.11    1.50
   8 -14  19    0.41    1.25
   8 -11  19    0.92    1.02
   8  -9  20    7.70    1.27
   8  -8  22    8.00    1.19
   8  -7  24    0.92    0.80
   8  -6  29    0.35    0.75
  -9 -13 -11    0.67    1.17
  -8 -12 -11    0.27    1.24
  -6 -11 -10    5.10    1.35
  -5 -18  -5    1.10    1.38
  -5 -17  -6    0.24    1.33
  -5 -11  -9    0.71    0.94
  -4 -19  -3    0.80    1.46
  -4 -18  -4    0.03    1.15
  -4 -17  -5    0.29    1.11
  -4 -16  -6   -0.50    1.42
  -3 -17  -4    0.06    1.34
  -3 -16  -5   -2.64    1.47
  -3 -11  -7    0.97    0.93
  -2 -17  -3    1.27    1.49
  -2 -16  -4   10.08    2.21
  -2 -11  -6    1.12    1.13
  -2  -5  -6    0.76    0.64
  -1 -21   2    1.10    1.59
  -1 -20   1    0.36    1.51
  -1 -19   0    1.57    1.35
  -1 -18  -1    1.66    1.56
  -1 -17  -2    1.21    1.59
  -1 -16  -3   -0.79    1.70
  -1  -8  -5   13.52    1.44
   0 -21   3    1.67    1.60
   0 -20   2    0.46    1.57
   0 -19   1    1.43    1.54
   0 -18   0    1.15    1.71
   0 -17  -1    0.27    1.83
   0 -12  -3    8.14    1.44
   0  -6  -3   -1.25    0.74
   1 -21   4    0.84    1.80
   1 -20   3    1.55    1.65
   1 -19   2   -0.28    1.53
   1 -18   1    3.01    2.09
   1  -9  -2    7.30    1.37
   2 -10   0   -0.15    0.95
   2  -5   1    2.89    0.94
   3 -15   3    5.29    1.65
   3 -11   2    0.91    1.07
   3  -8   2   29.03    1.84
   3  -4   4 1631.85    8.32
   4 -22  11    0.57    1.60
   4 -21  10   -0.05    1.52
   4 -20   9   -0.08    1.20
   4 -19   8    0.05    1.60
   4 -18   7   -0.05    1.59
   4 -17   6    0.00    1.34
   4 -16   5    2.10    1.80
   4 -12   4    2.22    1.16
   4  -7   5    5.15    0.91
   4  -5   6  432.72    4.82
   5 -14   7   -0.24    1.07
   5  -3  11   53.53    1.32
   6 -21  15    1.10    1.68
   6 -20  14    1.45    1.52
   6 -19  13    0.88    1.34
   6 -18  12    0.53    1.61
   6 -17  11    0.63    1.34
   6 -16  10   11.70    2.27
   6  -6  12    3.50    0.75
   7 -20  18   -1.04    1.47
   7 -19  17    1.95    1.34
   7 -18  16    2.44    1.53
   7 -17  15    2.37    1.66
   7 -16  14   -0.88    1.19
   7 -15  13    0.80    1.44
   7 -12  13    0.26    0.86
   7  -5  18    3.76    0.72
   7  -4  20    9.63    0.81
   8 -18  20    0.67    1.31
   8 -17  19    0.03    1.45
   8 -16  18   -0.78    1.49
   8 -13  18    1.88    1.09
   8 -10  18   10.95    1.47
   8  -6  26    2.54    0.84
   8  -6  32    0.82    0.77
   9 -15  27   -0.50    0.96
   9 -14  26   -0.71    1.08
   9 -13  28   -1.05    1.03
   9 -12  27   -0.13    1.12
   9 -12  30   -0.44    0.88
 -17  -2 -18    0.25    0.57
 -15  -4 -17    0.41    0.74
 -14  -7 -16   -0.25    0.92
 -13  -6 -16    0.05    0.91
 -11  -5 -15   -0.07    0.80
 -10 -13 -12    0.13    1.09
 -10  -8 -14    0.13    1.06
  -9 -12 -12   -0.73    1.05
  -8 -11 -12   -0.69    1.08
  -7 -11 -11   -0.57    1.01
  -6 -17  -7   -0.71    1.18
  -6 -16  -8    0.09    1.24
  -5 -16  -7   -1.45    1.09
  -5 -15  -8    0.13    1.41
  -4 -15  -7    0.02    1.58
  -4  -7  -9    1.08    0.84
  -4  -2  -8   22.83    0.86
  -3 -15  -6    0.27    1.37
  -2 -15  -5   -0.74    1.33
  -1 -15  -4    2.37    1.63
  -1 -11  -5    4.85    1.23
   0 -16  -2    0.39    1.29
   1 -17   0    3.96    1.63
   1 -16  -1    0.08    1.60
   1 -12  -2    2.45    1.25
   2 -22   6   -1.84    1.42
   2 -21   5   -1.03    1.47
   2 -20   4    0.85    1.56
   2 -19   3    1.07    1.79
   2 -18   2    7.07    2.06
   2 -13   0    2.76    1.31
   2  -7   0  138.28    3.36
   3 -14   2   16.48    2.09
   4 -15   4    8.95    1.84
   4  -9   4   37.89    2.09
   5 -22  12   -0.03    1.74
   5 -21  11   -0.59    1.44
   5 -20  10    0.17    1.25
   5 -19   9    2.85    1.84
   5 -18   8   -0.23    1.59
   5 -17   7    4.41    1.90
   5 -13   6    0.19    1.02
   5 -10   6    9.29    1.43
   5  -8   7   -0.17    0.67
   5  -6   8    5.15    0.88
   6 -15   9    4.31    1.48
   6 -12   9    8.53    1.44
   7 -14  12    2.72    1.42
   7 -11  12    8.86    1.43
   7  -9  13    7.03    1.19
   7  -6  16    0.92    0.63
   8 -19  21    2.43    1.47
   8 -15  17    6.48    1.53
   8 -14  16    1.59    1.37
   8 -12  17   13.05    1.57
   8  -7  21    1.46    0.89
   9 -16  25   -1.42    0.96
   9 -15  24    0.87    1.30
   9 -14  23   -0.33    1.22
   9 -13  25    1.11    1.10
   9 -12  24    2.19    1.21
   9 -11  26    0.98    1.00
   9 -11  29    1.90    1.10
   9 -10  28   -0.49    1.03
   9 -10  31   -0.34    0.91
 -12  -9 -15   -0.22    1.07
 -11  -2 -15    8.79    0.71
 -10 -12 -13   -0.25    1.05
  -9 -11 -13   -0.23    1.28
  -8  -4 -13   -0.41    0.49
  -7 -16  -9    0.10    1.05
  -7 -15 -10   -0.03    1.19
  -7  -4 -12    3.94    0.65
  -6 -15  -9   -0.36    1.14
  -6 -10 -11    0.75    1.00
  -6  -4 -11    4.37    0.71
  -5 -14  -9    1.42    1.38
  -5 -10 -10    0.27    0.96
  -5  -4 -10   20.99    1.16
  -4 -14  -8   -0.19    1.33
  -4 -10  -9    2.89    0.97
  -3 -14  -7    1.16    1.21
  -3 -10  -8    4.22    1.06
  -3  -7  -8   59.53    2.37
  -2 -14  -6    8.55    1.87
  -2 -10  -7    8.39    1.43
  -1 -14  -5   -1.35    1.37
   0 -15  -3    2.42    1.42
   0 -11  -4    2.88    1.16
   0  -8  -4    3.63    0.93
   1 -15  -2   -0.11    1.61
   2 -17   1   11.83    2.24
   2 -16   0   -1.13    1.61
   2 -12  -1   10.31    1.60
   2  -3   2  866.35    5.28
   3 -22   7    0.46    1.62
   3 -21   6    2.39    1.71
   3 -20   5    1.29    1.36
   3 -19   4   -0.08    1.63
   3 -18   3    1.94    1.75
   3 -17   2   -0.65    1.94
   3 -13   1    0.54    1.23
   3 -10   1   17.94    1.69
   4 -21   7   -0.46    1.70
   4 -20   6   -0.17    1.47
   4 -14   3   40.67    2.99
   4 -11   3    5.04    1.27
   5 -16   6    6.78    1.75
   6 -21  12    0.69    1.69
   6 -20  11    0.35    1.44
   6 -19  10    3.61    2.00
   6 -14   8    5.56    1.42
   6 -11   8    1.69    1.22
   6  -9   9   22.73    1.66
   7 -21  16   -0.26    1.39
   7 -20  15    1.55    1.49
   7 -19  14   -0.06    1.21
   7 -18  13    2.99    1.69
   7 -17  12    1.60    1.57
   7 -13  11   11.94    1.73
   8 -20  19   -0.66    1.47
   8 -19  18    1.14    1.26
   8 -18  17    1.28    1.44
   8 -17  16    0.56    1.27
   8 -16  15    0.97    1.70
   8 -13  15    1.09    1.17
   8 -11  16   -0.50    0.88
   8  -8  19    1.43    0.84
   8  -6  23    8.58    1.00
   9 -18  24    0.86    1.39
   9 -17  23    0.12    1.01
   9 -16  22   -0.75    1.28
   9 -15  21    1.88    1.47
   9 -13  22    1.23    1.24
   9 -11  23    1.72    1.07
   9 -10  25    1.81    1.14
 -14  -3 -17   -0.11    0.64
 -12  -5 -16    2.59    0.95
 -11  -8 -15    0.94    1.10
  -9  -7 -14    1.16    0.99
  -8 -15 -11    0.78    1.15
  -7 -10 -12    1.27    1.12
  -6 -14 -10    0.70    1.32
  -4 -13  -9    1.17    1.31
  -3 -19  -5   -1.80    1.36
  -3 -13  -8    1.25    1.35
  -2 -20  -3   -0.44    1.53
  -2 -19  -4    0.25    1.39
  -2 -13  -7    0.00    1.30
  -2  -7  -7   -0.54    0.78
  -1 -21  -1   -0.27    1.44
  -1 -20  -2   -0.79    1.51
  -1 -19  -3    0.52    1.41
  -1 -10  -6    5.13    1.33
  -1  -5  -5   -0.33    0.55
   0 -21   0   -0.80    1.62
   0 -20  -1    2.19    1.63
   0 -14  -4    0.44    1.23
   1 -22   2   -1.63    1.63
   1 -21   1   -0.61    1.71
   1 -11  -3   24.94    2.02
   1  -6  -2  188.82    3.65
   1  -4  -1    1.19    0.57
   2 -15  -1   13.59    2.30
   2  -9  -1    3.94    1.08
   3 -16   1    0.30    1.77
   4 -22   8    0.16    1.55
   4 -19   5    0.97    1.69
   4 -18   4    3.80    1.94
   5 -22   9   -0.43    1.68
   5 -21   8   -1.37    1.54
   5 -20   7   -0.34    1.46
   5 -15   5   23.92    2.42
   5 -12   5    1.01    1.08
   6 -22  13   -0.56    1.45
   6 -18   9    0.08    1.59
   6 -17   8   -0.01    1.34
   6 -13   7    3.15    1.39
   6  -7  10   15.46    1.21
   6  -3  15   16.66    0.79
   6  -2  17    0.40    0.28
   7 -16  11    1.46    1.31
   7 -15  10    2.46    1.56
   7 -10  11    0.87    1.08
   7  -7  14   -0.52    0.62
   7  -3  22    0.21    0.38
   8 -15  14    9.05    1.69
   8 -12  14    0.84    1.03
   8  -9  17    0.33    0.75
   8  -5  28   -0.06    0.60
   8  -5  31    1.15    0.65
   9 -19  22    0.54    1.46
   9 -18  21    0.11    1.04
   9 -17  20    1.67    1.50
   9 -16  19    1.15    1.52
   9 -14  20    2.23    1.14
   9 -13  19    5.14    1.42
   9 -12  21   -0.73    0.94
   9  -9  27    1.47    1.00
   9  -9  30    0.39    0.93
 -14  -6 -17    1.29    0.95
 -13  -9 -16   -0.29    0.83
  -9  -4 -14    1.17    0.64
  -8 -14 -12   -0.07    1.10
  -7 -14 -11    0.75    1.16
  -6 -13 -11    1.82    1.39
  -5 -13 -10    0.14    0.98
  -4 -19  -6    0.29    1.35
  -4 -18  -7    0.83    1.36
  -3 -18  -6    0.11    1.10
  -2 -18  -5   -0.82    1.20
  -2 -17  -6   -0.50    1.58
  -1 -18  -4   -0.21    1.38
  -1 -13  -6    0.19    1.05
  -1  -7  -6    3.14    0.94
   0 -19  -2    0.05    1.23
   0 -18  -3    1.95    1.68
   0 -13  -5    0.69    1.29
   0 -10  -5    2.09    1.21
   1 -20   0    0.47    1.31
   1 -19  -1   -0.33    1.38
   1 -18  -2   -1.29    1.80
   1 -14  -3   12.04    1.89
   1  -8  -3   -0.51    0.75
   2 -22   3    1.44    1.70
   2 -21   2    0.05    1.54
   2 -20   1   -0.33    1.25
   2 -19   0    0.16    1.87
   2 -11  -2   14.19    1.78
   3 -22   4    3.15    1.95
   3 -21   3    0.70    1.77
   3 -15   0   95.80    4.41
   3 -12   0    1.46    1.14
   4 -17   3   24.84    2.64
   4 -16   2   -0.11    1.76
   4 -13   2    8.78    1.64
   4  -8   3    3.59    0.91
   4  -3   7    2.41    0.57
   5 -19   6    2.28    1.74
   5 -18   5    4.76    1.89
   5 -14   4   -0.86    1.09
   5  -9   5    1.67    0.89
   5  -4   9    0.76    0.50
   6 -16   7   27.18    2.58
   6  -4  13    9.51    0.76
   7 -22  14   -1.33    1.33
   7 -21  13    1.50    1.54
   7 -20  12    0.35    1.25
   7 -19  11   -0.58    1.54
   7 -18  10    2.01    1.93
   7 -14   9    0.00    1.26
   7 -12  10    1.16    0.95
   7  -8  12    2.06    0.87
   8 -21  17    0.68    1.45
   8 -20  16    0.23    1.19
   8 -19  15    0.95    1.23
   8 -18  14    2.63    1.78
   8 -17  13   -0.72    1.61
   8 -14  13   -0.63    0.95
   8 -10  15    3.63    1.04
   8  -5  25    0.73    0.64
   9 -20  20   -0.88    1.39
   9 -19  19    1.10    1.37
   9 -18  18    2.17    1.58
   9 -17  17    0.17    1.66
   9 -15  18    7.32    1.55
   9 -11  20    0.20    1.01
   9 -10  22    8.21    1.30
   9  -9  24    0.61    0.93
   9  -8  29    1.25    0.92
  10 -16  26   -0.16    0.98
  10 -14  27    0.87    1.13
 -16  -4 -18   -0.20    0.71
 -12  -8 -16    1.00    1.08
 -10  -7 -15    0.98    0.94
  -7 -13 -12    2.37    1.36
  -5 -18  -8   -0.99    1.24
  -5 -17  -9    0.49    1.29
  -5  -9 -11    1.35    0.92
  -4 -17  -8   -0.27    1.07
  -4 -12 -10    2.29    1.29
  -4  -9 -10    1.06    0.90
  -3 -17  -7    1.96    1.44
  -3 -12  -9    6.61    1.50
  -3  -9  -9    0.84    0.89
  -2 -16  -7    0.45    1.64
  -2 -12  -8    3.79    1.35
  -2  -9  -8   -0.45    0.93
  -1 -17  -5   -0.10    1.47
   0 -17  -4    2.14    1.64
   1 -17  -3    2.76    1.93
   1 -13  -4    9.17    1.74
   2 -18  -1    0.94    1.65
   2 -14  -2   21.80    2.27
   3 -20   2    0.17    1.31
   3 -19   1    6.43    2.07
   3  -9   0    0.15    0.85
   3  -7   1    9.20    1.19
   4 -23   6    0.79    1.62
   4 -22   5    0.92    1.62
   4 -21   4    0.27    1.55
   4 -10   2   57.39    2.67
   4  -6   4   74.55    2.27
   5 -17   4   20.81    2.45
   5 -11   4   68.14    3.00
   5  -7   6   -0.23    0.57
   6 -22  10    0.48    1.54
   6 -21   9    1.35    1.41
   6 -20   8    0.02    1.23
   6 -19   7    0.15    1.61
   6 -15   6   -0.57    1.17
   6 -12   6    1.72    1.07
   6 -10   7    9.71    1.32
   6  -8   8  583.76    7.08
   7 -17   9   -0.67    1.20
   8 -22  15    0.22    1.61
   8 -21  14   -1.03    1.66
   8 -20  13    1.86    1.54
   8 -16  12   -0.83    1.09
   8 -13  12    1.28    1.18
   8 -11  13    3.30    1.11
   8  -7  18    0.10    0.65
   9 -20  17    0.52    1.41
   9 -16  16    4.20    1.64
   9 -14  17   -0.44    0.99
   9 -12  18    3.99    1.26
   9  -8  26    0.08    0.85
   9  -8  32   -0.35    0.82
  10 -18  22   -0.34    1.18
  10 -17  24    0.14    1.10
  10 -16  23   -0.51    1.15
  10 -15  22    1.44    1.33
  10 -15  25   -0.55    1.23
  10 -14  24   -1.83    0.96
  10 -13  26    1.50    1.06
  10 -13  29    0.07    0.92
  10 -12  28    0.58    1.15
 -12  -2 -16   -0.32    0.46
 -10  -4 -15    1.59    0.74
  -9 -14 -13    1.39    1.18
  -8 -13 -13    0.73    1.18
  -7  -6 -13    0.38    0.65
  -6 -17 -10    1.00    1.32
  -6 -12 -12    1.48    1.27
  -6  -6 -12    2.47    0.69
  -5 -16 -10    0.14    1.24
  -5 -12 -11    1.24    1.02
  -4 -16  -9    0.22    1.26
  -3 -16  -8    2.52    1.40
  -3  -2  -7   -1.08    0.37
  -1 -16  -6    1.57    1.48
  -1 -12  -7    2.01    1.06
  -1  -9  -7    2.42    1.10
   0 -16  -5    1.95    1.55
   0  -5  -4    1.80    0.85
   1 -16  -4    5.91    2.04
   1 -10  -4   45.22    2.42
   2 -17  -2    8.25    1.86
   2 -13  -3    0.16    1.35
   3 -18   0    0.51    1.68
   3 -14  -1    1.96    1.42
   3 -11  -1    0.15    1.21
   3  -5   2  362.20    4.45
   3  -2   5    0.67    0.36
   4 -20   3    0.10    1.32
   4 -19   2    0.04    1.70
   4 -15   1    2.72    1.62
   4 -12   1    0.41    1.09
   5 -23   7   -0.36    1.53
   5 -22   6    1.68    1.73
   5 -21   5    0.04    1.32
   5 -20   4   -1.49    1.70
   5 -16   3    2.36    1.74
   5 -13   3    0.34    1.11
   6 -18   6    0.95    1.63
   6 -17   5    0.38    1.77
   6 -14   5    0.46    1.12
   6  -5  11   -0.16    0.53
   7 -22  11    1.10    1.56
   7 -21  10   -0.15    1.40
   7 -20   9    1.43    1.44
   7 -16   8    5.65    1.60
   7 -13   8    1.45    1.03
   7 -11   9    1.77    1.00
   7  -9  10  155.88    3.96
   8 -19  12   -0.97    1.37
   8 -18  11    1.76    1.82
   8 -15  11    1.92    1.19
   8  -8  16    1.25    0.70
   9 -21  18   -0.89    1.30
   9 -19  16    0.54    1.19
   9 -18  15   -0.14    1.47
   9 -15  15    7.40    1.55
   9 -13  16   -0.48    0.87
   9 -11  17    3.41    1.09
   9 -10  19    1.17    0.89
   9  -9  21    1.67    0.87
   9  -8  23    1.65    0.88
  10 -19  20    0.72    1.30
  10 -17  21    0.42    1.20
  10 -16  20    1.06    1.42
  10 -14  21   -0.17    1.23
  10 -13  23   -1.18    1.06
  10 -12  25   -0.10    0.98
  10 -11  30    0.83    1.00
 -13  -8 -17    0.06    1.08
 -13  -5 -17    0.17    0.78
 -11  -7 -16    2.53    1.05
  -9 -13 -14    1.01    1.14
  -8  -6 -14    5.21    0.92
  -7 -12 -13    0.34    1.19
  -6 -16 -11   -1.00    1.10
  -5 -15 -11    0.38    1.35
  -4 -15 -10    0.59    1.47
  -3 -15  -9   -1.03    1.20
  -2 -20  -6    0.46    1.67
  -2 -15  -8    0.20    1.12
  -1 -21  -4    2.02    1.53
  -1 -20  -5    0.50    1.59
  -1 -15  -7    1.47    1.24
   0 -21  -3   -0.46    1.34
   0 -20  -4    1.95    1.52
   0 -15  -6    6.10    1.76
   0 -12  -6    1.41    1.03
   0  -7  -5   12.97    1.21
   1 -22  -1   -0.73    1.47
   1 -21  -2    2.17    1.67
   1 -20  -3   -0.26    1.41
   2 -22   0   -0.03    1.55
   2 -21  -1    2.63    1.87
   2 -16  -3    0.90    1.41
   2 -10  -3    0.30    1.09
   2  -8  -2   31.75    1.84
   2  -6  -1   53.36    2.04
[truncated: 4,959,957 more chars]
