# Supplementary material for: Deciphering the hydrogen-bonding scheme in the crystal structure of tri­phenyl­methanol: a tribute to George Ferguson and co-workers
Source: Acta Crystallogr C Struct Chem. 2019 Aug 14;75(Pt 9):1266–73. doi: 10.1107/S2053229619010714 (PMC6727172; doi:10.1107/S2053229619010714)
Supplement: Supplementary file 2 [file c-75-01266-153K_datasup2.hkl]

data_153K_data                                                                  
_shelx_title ' arx114_a.res in R-3'                                             
_shelx_refln_list_code          4                                               
_shelx_F_calc_maximum      897.06                                               
_exptl_crystal_F_000      3312.00                                               
_reflns_d_resolution_high  0.7652                                               
                                                                                
loop_                                                                           
 _space_group_symop_operation_xyz                                               
 'x, y, z'                                                                      
 '-y, x-y, z'                                                                   
 '-x+y, -x, z'                                                                  
 'x+2/3, y+1/3, z+1/3'                                                          
 '-y+2/3, x-y+1/3, z+1/3'                                                       
 '-x+y+2/3, -x+1/3, z+1/3'                                                      
 'x+1/3, y+2/3, z+2/3'                                                          
 '-y+1/3, x-y+2/3, z+2/3'                                                       
 '-x+y+1/3, -x+2/3, z+2/3'                                                      
 '-x, -y, -z'                                                                   
 'y, -x+y, -z'                                                                  
 'x-y, x, -z'                                                                   
 '-x+2/3, -y+1/3, -z+1/3'                                                       
 'y+2/3, -x+y+1/3, -z+1/3'                                                      
 'x-y+2/3, x+1/3, -z+1/3'                                                       
 '-x+1/3, -y+2/3, -z+2/3'                                                       
 'y+1/3, -x+y+2/3, -z+2/3'                                                      
 'x-y+1/3, x+2/3, -z+2/3'                                                       
                                                                                
_cell_length_a    19.1399                                                       
_cell_length_b    19.1399                                                       
_cell_length_c    26.7399                                                       
_cell_angle_alpha  90.000                                                       
_cell_angle_beta   90.000                                                       
_cell_angle_gamma 120.000                                                       
                                                                                
_shelx_F_squared_multiplier     1.000                                           
                                                                                
loop_                                                                           
 _refln_index_h                                                                 
 _refln_index_k                                                                 
 _refln_index_l                                                                 
 _refln_F_squared_calc                                                          
 _refln_F_squared_meas                                                          
 _refln_F_squared_sigma                                                         
 _refln_observed_status                                                         
   0   3   0       7453.67       7383.44        37.62 o                         
  -2   4   0       6067.37       4958.35        33.29 o                         
  -4   5   0       9825.54      10434.16        44.21 o                         
  -1   5   0      10445.69      11037.78        58.56 o                         
  -3   6   0       1163.26       1010.54        16.86 o                         
   0   6   0       3512.70       3366.33        26.81 o                         
  -5   7   0       3578.46       3204.08        29.96 o                         
  -2   7   0      11447.49      11073.79        58.08 o                         
  -7   8   0       2004.48       1996.52        26.90 o                         
  -4   8   0         82.78         14.53         9.73 o                         
  -1   8   0        965.62        900.02        16.35 o                         
  -6   9   0       3248.12       3991.36        34.41 o                         
  -3   9   0        108.85         72.01        12.84 o                         
   0   9   0      13497.69      13702.84        71.57 o                         
  -8  10   0      11005.61      11395.85        63.11 o                         
  -5  10   0       4948.72       4937.97        41.97 o                         
  -2  10   0          7.79          0.87        12.43 o                         
 -10  11   0       4196.18       4416.43        44.78 o                         
  -7  11   0       4009.26       4027.47        35.63 o                         
  -4  11   0         16.89         34.51        13.18 o                         
  -1  11   0         55.58         83.09        13.92 o                         
  -9  12   0         33.90         46.78        15.05 o                         
  -6  12   0       3883.47       3826.93        38.38 o                         
  -3  12   0        155.29        137.80        15.22 o                         
   0  12   0        182.00        144.84        19.29 o                         
 -11  13   0        165.11        184.68        16.94 o                         
  -8  13   0        187.99        176.50        14.22 o                         
  -5  13   0        513.21        507.01        19.96 o                         
  -2  13   0         88.24        173.19        16.86 o                         
 -13  14   0        189.05        256.53        20.07 o                         
 -10  14   0        956.42        974.89        22.09 o                         
  -7  14   0        315.81        288.14        15.70 o                         
  -4  14   0      10629.16      10076.38        87.96 o                         
  -1  14   0        544.23        487.04        23.33 o                         
 -12  15   0        646.85        624.25        23.19 o                         
  -9  15   0         43.14         18.67        12.50 o                         
  -6  15   0       1195.66       1221.89        28.90 o                         
  -3  15   0       7436.97       7117.33        79.97 o                         
   0  15   0         10.11        -18.55        18.55 o                         
 -14  16   0         37.68         14.02        15.99 o                         
 -11  16   0        780.60        674.73        21.30 o                         
  -8  16   0         25.64         13.85        15.37 o                         
  -5  16   0       2242.60       1958.22        40.00 o                         
  -2  16   0          0.03        -21.32        21.32 o                         
 -16  17   0        423.27        468.60        23.67 o                         
 -13  17   0       1078.86       1093.55        28.59 o                         
 -10  17   0        153.27        138.23        16.93 o                         
  -7  17   0        233.96        192.14        21.07 o                         
  -4  17   0        833.74        838.65        25.99 o                         
  -1  17   0        316.94        331.95        26.09 o                         
 -15  18   0         69.04         96.43        20.08 o                         
 -12  18   0         28.38         14.54        15.60 o                         
  -9  18   0          2.82         18.16        18.06 o                         
  -6  18   0        347.84        399.48        21.75 o                         
  -3  18   0         13.95         11.57        23.10 o                         
   0  18   0         24.46         35.68        21.20 o                         
 -17  19   0        209.40        249.90        23.64 o                         
 -14  19   0         50.01         40.96        17.57 o                         
 -11  19   0          0.57          3.24        18.41 o                         
  -8  19   0        556.74        610.43        26.90 o                         
  -5  19   0         51.00         58.61        16.61 o                         
  -2  19   0         65.21         68.59        24.84 o                         
 -19  20   0          0.03         -0.75        20.36 o                         
 -16  20   0         12.05         -1.57        19.18 o                         
 -13  20   0        250.49        224.43        23.59 o                         
 -10  20   0        413.82        384.43        27.01 o                         
  -7  20   0          0.30          7.37        23.22 o                         
  -4  20   0         17.12         22.33        19.97 o                         
  -1  20   0        148.01        136.72        22.93 o                         
 -18  21   0          0.53          7.58        19.37 o                         
 -15  21   0          1.44         -0.79        19.08 o                         
 -12  21   0         68.48         42.89        22.25 o                         
  -9  21   0         53.39         75.29        20.18 o                         
  -6  21   0        119.03         52.14        22.59 o                         
  -3  21   0         94.31        151.82        25.24 o                         
   0  21   0          7.98        -22.91        22.91 o                         
 -20  22   0          0.37          6.84        20.41 o                         
 -17  22   0          0.66          3.94        17.27 o                         
 -14  22   0          0.69         -2.79        18.83 o                         
 -11  22   0          6.74         34.28        18.90 o                         
  -8  22   0          6.93        -12.89        17.59 o                         
  -5  22   0         18.65          6.51        24.25 o                         
  -2  22   0          1.99         -0.54        22.51 o                         
 -19  23   0         19.30          2.56        18.51 o                         
 -16  23   0          0.96         -7.58        19.94 o                         
 -13  23   0         13.05          4.66        18.03 o                         
 -10  23   0         35.92         19.45        21.13 o                         
  -7  23   0          7.52         13.62        22.97 o                         
  -4  23   0          4.02         19.62        25.00 o                         
 -18  24   0        151.06        117.44        22.03 o                         
 -15  24   0          1.09          2.29        18.43 o                         
 -12  24   0          0.12        -11.27        11.27 o                         
  -9  24   0          4.76         -6.04        18.80 o                         
  -6  24   0          1.09        -12.65        23.66 o                         
  -3   2   1        431.26        434.12        12.69 o                         
  -5   3   1        367.36        332.98        13.68 o                         
  -2   3   1      10170.61       9670.18        45.26 o                         
   1   3   1       1661.23       1585.80        20.23 o                         
  -7   4   1        657.48        712.29        17.21 o                         
  -4   4   1      11378.05      10694.44       102.67 o                         
  -1   4   1         78.20         77.84        10.00 o                         
   2   4   1      37612.36      39434.44        91.60 o                         
  -9   5   1       6397.73       6060.77        41.77 o                         
  -6   5   1         32.35        -10.98        10.98 o                         
  -3   5   1      27051.74      26149.01        98.28 o                         
   0   5   1      55848.98      54182.38       169.60 o                         
   3   5   1        145.24        154.48        11.10 o                         
 -11   6   1       1743.40       1861.06        28.54 o                         
  -8   6   1       4602.23       4446.26        32.87 o                         
  -5   6   1      16768.69      17834.84        82.95 o                         
  -2   6   1       5031.46       4319.55        37.35 o                         
   1   6   1       6647.44       6637.20        42.69 o                         
   4   6   1        387.80        404.52        14.09 o                         
 -13   7   1        642.07        635.74        22.03 o                         
 -10   7   1       1391.97       1483.08        26.16 o                         
  -7   7   1      10069.58      10509.26        53.67 o                         
  -4   7   1      28283.01      28677.57       102.50 o                         
  -1   7   1        676.80        591.08        14.04 o                         
   2   7   1        576.50        605.58        17.43 o                         
   5   7   1        102.58         87.99        11.93 o                         
 -15   8   1       1804.05       1641.82        34.39 o                         
 -12   8   1         83.61         92.76        17.63 o                         
  -9   8   1       1146.71       1173.40        20.31 o                         
  -6   8   1        413.66        398.92        17.43 o                         
  -3   8   1       2534.83       2430.43        22.18 o                         
   0   8   1      18881.39      18461.43        70.45 o                         
   3   8   1         68.79        120.51        13.87 o                         
   6   8   1        382.23        350.13        16.62 o                         
 -17   9   1          9.99         15.49        16.69 o                         
 -14   9   1       3521.95       3517.55        41.30 o                         
 -11   9   1       3713.24       3790.25        33.54 o                         
  -8   9   1       5735.40       5394.28        46.63 o                         
  -5   9   1       3061.83       3177.61        27.37 o                         
  -2   9   1        104.09        212.30        13.87 o                         
   1   9   1        301.38        210.31        15.57 o                         
   4   9   1        443.76        390.46        16.45 o                         
   7   9   1         58.29         10.71        16.37 o                         
 -19  10   1        139.16        172.91        20.94 o                         
 -16  10   1        642.74        577.00        25.89 o                         
 -13  10   1        165.31        188.62        16.86 o                         
 -10  10   1        442.15        381.55        19.41 o                         
  -7  10   1       3793.80       4123.18        38.99 o                         
  -4  10   1        941.90       1084.76        21.21 o                         
  -1  10   1         39.05         29.52        13.53 o                         
   2  10   1         13.93         18.92        12.61 o                         
   5  10   1        934.61        889.10        21.62 o                         
   8  10   1         69.31         79.77        18.50 o                         
 -21  11   1         14.34         11.72        18.81 o                         
 -18  11   1       1012.97       1001.44        28.68 o                         
 -15  11   1        167.91        135.68        20.27 o                         
 -12  11   1        408.30        363.67        20.32 o                         
  -9  11   1       1471.68       1718.26        29.07 o                         
  -6  11   1         83.10        107.36        12.60 o                         
  -3  11   1         28.40          1.52        13.04 o                         
   0  11   1          2.01        -15.84        15.84 o                         
   3  11   1        263.23        287.41        17.28 o                         
   6  11   1         39.53         27.68        15.71 o                         
   9  11   1         41.90         74.19        19.43 o                         
 -23  12   1         20.33         27.63        19.42 o                         
 -20  12   1         54.22         56.99        19.25 o                         
 -17  12   1         40.27         13.09        18.03 o                         
 -14  12   1       1163.08       1024.62        25.57 o                         
 -11  12   1        731.52        720.84        23.99 o                         
  -8  12   1        502.42        523.06        18.04 o                         
  -5  12   1       3119.50       3253.76        35.84 o                         
  -2  12   1        819.35        766.82        20.65 o                         
   1  12   1        292.72        285.82        18.90 o                         
   4  12   1         71.36         79.39        15.99 o                         
   7  12   1          0.18        -19.13        19.13 o                         
  10  12   1         34.90         51.38        21.85 o                         
 -22  13   1          0.61          3.27        17.55 o                         
 -19  13   1         51.67         70.63        18.90 o                         
 -16  13   1        127.03         79.70        19.22 o                         
 -13  13   1       1390.83       1481.15        30.58 o                         
 -10  13   1        402.94        486.15        21.56 o                         
  -7  13   1        324.46        283.90        14.65 o                         
  -4  13   1         26.74         -3.30        12.90 o                         
  -1  13   1         50.61        105.17        15.74 o                         
   2  13   1       1203.80       1076.93        28.77 o                         
   5  13   1         80.10         60.05        16.92 o                         
   8  13   1          7.91         -9.97        18.62 o                         
  11  13   1         45.76         56.84        21.89 o                         
 -24  14   1          0.21         33.37        18.11 o                         
 -21  14   1         33.69         37.00        20.71 o                         
 -18  14   1         38.40         22.93        21.21 o                         
 -15  14   1        138.39        158.80        19.94 o                         
 -12  14   1         32.56         17.91        15.68 o                         
  -9  14   1        345.44        330.95        15.85 o                         
  -6  14   1        160.02        126.76        16.52 o                         
  -3  14   1        254.34        219.28        18.92 o                         
   0  14   1       1521.31       1588.07        33.65 o                         
   3  14   1        362.78        342.85        22.35 o                         
   6  14   1        322.38        360.34        22.89 o                         
   9  14   1         72.81         76.24        22.46 o                         
 -23  15   1         11.82         -5.98        19.73 o                         
 -20  15   1         16.29         50.11        19.79 o                         
 -17  15   1        817.26        865.96        31.97 o                         
 -14  15   1          5.01        -16.29        16.85 o                         
 -11  15   1        448.38        448.22        19.02 o                         
  -8  15   1       1449.83       1466.70        28.21 o                         
  -5  15   1         39.46         23.09        19.20 o                         
  -2  15   1       1006.02        941.58        27.31 o                         
   1  15   1        213.89        183.61        21.12 o                         
   4  15   1         86.97        128.36        19.29 o                         
   7  15   1         11.35         -9.17        18.84 o                         
 -22  16   1         24.47          8.63        20.02 o                         
 -19  16   1        422.48        532.90        33.08 o                         
 -16  16   1        600.95        584.19        24.43 o                         
 -13  16   1        156.37        142.32        20.17 o                         
 -10  16   1         34.21         51.39        14.47 o                         
  -7  16   1         14.20         43.94        17.92 o                         
  -4  16   1         72.38         12.72        16.56 o                         
  -1  16   1        117.06         82.94        21.97 o                         
   2  16   1        213.40        191.72        23.03 o                         
   5  16   1         40.41         18.85        15.87 o                         
   8  16   1          1.71          3.56        19.50 o                         
 -24  17   1          0.56        -11.76        21.41 o                         
 -21  17   1         32.82          1.83        20.46 o                         
 -18  17   1        143.92        142.61        23.78 o                         
 -15  17   1        232.22        213.90        19.20 o                         
 -12  17   1         12.91         34.70        16.25 o                         
  -9  17   1        423.06        415.32        22.01 o                         
  -6  17   1          6.24        -20.37        20.37 o                         
  -3  17   1        402.85        368.79        23.55 o                         
   0  17   1         35.18         39.97        20.64 o                         
   3  17   1        118.81        150.76        23.22 o                         
   6  17   1         40.83         -5.43        18.81 o                         
 -23  18   1          0.74          2.30        24.54 o                         
 -20  18   1          2.75        -17.38        21.09 o                         
 -17  18   1         46.21         82.37        20.73 o                         
 -14  18   1        250.84        275.72        21.40 o                         
 -11  18   1         98.49        101.70        19.26 o                         
  -8  18   1        171.65        158.97        20.98 o                         
  -5  18   1         17.90        -16.00        19.98 o                         
  -2  18   1         16.81         27.23        24.12 o                         
   1  18   1        209.32        241.90        24.12 o                         
   4  18   1         52.94         33.69        18.77 o                         
 -22  19   1         17.16         21.40        24.32 o                         
 -19  19   1         41.66         25.40        19.61 o                         
 -16  19   1        167.02        173.31        24.41 o                         
 -13  19   1        665.53        687.74        25.40 o                         
 -10  19   1         22.80         28.86        20.92 o                         
  -7  19   1         81.23         43.22        23.75 o                         
  -4  19   1         23.40         55.64        22.07 o                         
  -1  19   1         34.89         22.87        22.43 o                         
   2  19   1          6.19        -19.08        19.08 o                         
 -21  20   1          0.06          4.95        21.39 o                         
 -18  20   1        155.87        157.63        23.01 o                         
 -15  20   1         31.05         29.28        19.32 o                         
 -12  20   1         43.68         27.39        17.98 o                         
  -9  20   1         16.63          8.90        20.46 o                         
  -6  20   1          2.95         33.18        22.45 o                         
  -3  20   1         14.97         -0.17        23.05 o                         
   0  20   1         28.05         41.83        24.45 o                         
 -20  21   1         34.25         68.81        21.34 o                         
 -17  21   1         77.23         70.61        20.02 o                         
 -14  21   1         76.99         82.40        17.14 o                         
 -11  21   1          0.57         -5.83        25.88 o                         
  -8  21   1         18.92         31.27        18.73 o                         
  -5  21   1         19.45         18.58        21.18 o                         
  -2  21   1         19.14         52.21        22.85 o                         
   1  21   1          3.83         11.84        20.59 o                         
 -19  22   1         22.25         11.30        18.57 o                         
 -16  22   1          1.35        -17.17        17.17 o                         
 -13  22   1         13.78         19.83        20.88 o                         
 -10  22   1         26.97         22.46        23.00 o                         
  -7  22   1          3.94        -20.77        20.77 o                         
  -4  22   1         16.17          0.03        24.08 o                         
  -1  22   1         15.60         13.73        25.43 o                         
 -18  23   1         17.53         26.68        17.61 o                         
 -15  23   1        168.59        160.31        24.84 o                         
 -12  23   1         14.09         -1.47        20.87 o                         
  -9  23   1         75.40         87.60        22.20 o                         
  -6  23   1          0.02         12.28        21.13 o                         
 -17  24   1         59.27         50.70        23.87 o                         
 -14  24   1         17.64         -4.37        20.79 o                         
 -11  24   1         19.97         26.57        19.48 o                         
  -8  24   1          0.48         -1.12        21.13 o                         
  -2   2   2          5.16          6.60        12.74 o                         
   1   2   2      76085.23      68546.66       179.02 o                         
  -4   3   2      20197.29      20303.97       116.00 o                         
  -1   3   2      17904.93      15419.46        56.52 o                         
   2   3   2      29825.59      29640.06       132.22 o                         
  -6   4   2       7145.81       6638.27        44.26 o                         
  -3   4   2     777504.56     745944.19      1287.52 o                         
   0   4   2       4905.10       5016.52        33.40 o                         
   3   4   2       2441.20       2689.65        22.91 o                         
  -8   5   2       2141.43       2100.23        28.06 o                         
  -5   5   2       3215.78       3134.18        26.58 o                         
  -2   5   2         17.96        -11.25        11.25 o                         
   1   5   2       3590.73       3604.83        28.26 o                         
   4   5   2       1723.44       1607.41        24.77 o                         
 -10   6   2       4738.66       4778.66        42.60 o                         
  -7   6   2         52.90        200.74        13.85 o                         
  -4   6   2      11684.73      11694.25        58.89 o                         
  -1   6   2      16652.21      15758.54        77.43 o                         
   2   6   2      22755.35      24331.45       117.45 o                         
   5   6   2          0.20        -14.20        14.20 o                         
 -12   7   2        381.27        437.61        19.42 o                         
  -9   7   2       7739.92       7375.79        47.47 o                         
  -6   7   2        657.16        702.47        18.97 o                         
  -3   7   2         38.69          8.64        11.25 o                         
   0   7   2        698.54        770.12        16.66 o                         
   3   7   2        418.17        428.55        16.24 o                         
   6   7   2        146.18        105.98        15.57 o                         
 -14   8   2          5.78         -2.93        16.18 o                         
 -11   8   2        112.08         67.55        16.87 o                         
  -8   8   2      11204.32      11909.31        79.48 o                         
  -5   8   2        608.01        818.88        19.91 o                         
  -2   8   2       2414.87       2451.36        29.50 o                         
   1   8   2        181.07        162.21        12.77 o                         
   4   8   2        119.96         78.44        10.83 o                         
   7   8   2        137.52        146.91        16.78 o                         
 -16   9   2       1219.37       1153.26        33.33 o                         
 -13   9   2        720.33        654.16        24.56 o                         
 -10   9   2        803.71        800.16        20.87 o                         
  -7   9   2      11805.72      12923.50        69.16 o                         
  -4   9   2      20596.20      21466.33        97.75 o                         
  -1   9   2        599.66        623.99        15.84 o                         
   2   9   2        324.83        321.47        15.90 o                         
   5   9   2         14.23         17.41        13.08 o                         
   8   9   2       1235.16       1142.73        26.25 o                         
 -18  10   2        316.68        294.91        23.54 o                         
 -15  10   2      12279.92      11662.81       102.38 o                         
 -12  10   2          0.15        -12.35        12.35 o                         
  -9  10   2         69.48         29.30        14.69 o                         
  -6  10   2        418.05        440.09        16.16 o                         
  -3  10   2       1851.40       1690.88        28.41 o                         
   0  10   2        123.72         75.54        13.16 o                         
   3  10   2         67.69         50.03        14.24 o                         
   6  10   2        222.80        229.96        19.13 o                         
   9  10   2          1.57        -11.54        18.66 o                         
 -20  11   2         55.80         71.71        19.79 o                         
 -17  11   2        484.87        469.20        23.11 o                         
 -14  11   2        899.65       1127.44        30.62 o                         
 -11  11   2       2247.03       2030.80        28.61 o                         
  -8  11   2       1727.41       1643.38        28.74 o                         
  -5  11   2        109.02         77.91        12.82 o                         
  -2  11   2       1025.20       1138.00        22.70 o                         
   1  11   2        152.09        154.73        15.98 o                         
   4  11   2        113.29         94.86        14.73 o                         
   7  11   2          0.10        -17.84        17.84 o                         
  10  11   2          4.21         -0.83        20.26 o                         
 -22  12   2         91.07        176.64        20.02 o                         
 -19  12   2        114.93        191.30        20.65 o                         
 -16  12   2          5.24        -11.21        17.21 o                         
 -13  12   2       1819.64       1729.50        31.61 o                         
 -10  12   2         73.82         43.37        16.22 o                         
  -7  12   2        725.31        581.62        18.19 o                         
  -4  12   2        122.23        185.85        17.45 o                         
  -1  12   2        187.57        217.95        15.96 o                         
   2  12   2          1.24          9.51        16.11 o                         
   5  12   2       1474.26       1457.52        30.08 o                         
   8  12   2        121.09        154.46        20.39 o                         
  11  12   2          4.99         40.86        19.41 o                         
 -24  13   2          5.62         -2.23        18.37 o                         
 -21  13   2          3.12          1.41        18.74 o                         
 -18  13   2        404.44        458.09        22.55 o                         
 -15  13   2       1899.24       2056.34        36.86 o                         
 -12  13   2          0.61          1.55        13.01 o                         
  -9  13   2          4.77         15.07        14.30 o                         
  -6  13   2         12.79        -12.27        12.27 o                         
  -3  13   2       5347.17       5618.67        65.93 o                         
   0  13   2        868.95        832.12        24.87 o                         
   3  13   2        171.48        106.24        19.21 o                         
   6  13   2         81.37         73.58        18.19 o                         
   9  13   2         16.84         20.94        19.93 o                         
 -23  14   2          0.11         22.45        16.89 o                         
 -20  14   2         39.86         49.85        18.32 o                         
 -17  14   2         11.37          4.72        24.11 o                         
 -14  14   2       1258.67       1285.34        29.07 o                         
 -11  14   2        210.89        258.40        19.37 o                         
  -8  14   2         43.10         52.52        13.51 o                         
  -5  14   2          0.81        -14.55        17.52 o                         
  -2  14   2       1368.58       1455.98        29.75 o                         
   1  14   2       3343.70       3318.39        47.12 o                         
   4  14   2         39.56         18.92        17.29 o                         
   7  14   2        213.41        218.59        22.92 o                         
  10  14   2          0.84          2.86        21.57 o                         
 -22  15   2          2.06         -5.27        15.72 o                         
 -19  15   2         25.66         34.70        26.88 o                         
 -16  15   2         84.70         58.25        18.65 o                         
 -13  15   2          0.55          5.07        17.25 o                         
 -10  15   2         83.61        151.81        15.77 o                         
  -7  15   2       1450.27       1421.33        24.41 o                         
  -4  15   2       5648.52       5640.67        56.24 o                         
  -1  15   2         12.89         17.55        16.46 o                         
   2  15   2         79.41         94.27        19.93 o                         
   5  15   2        283.83        244.41        23.36 o                         
   8  15   2         36.60         50.33        21.62 o                         
 -24  16   2         23.28         17.86        22.40 o                         
 -21  16   2          1.66         13.81        21.19 o                         
 -18  16   2        657.92        556.40        30.39 o                         
 -15  16   2          8.09         -2.16        18.21 o                         
 -12  16   2        213.18        120.43        17.09 o                         
  -9  16   2        107.88        122.40        15.33 o                         
  -6  16   2        298.19        349.09        24.31 o                         
  -3  16   2       1412.84       1287.47        31.72 o                         
   0  16   2        141.93        155.83        20.48 o                         
   3  16   2        275.02        285.79        24.15 o                         
   6  16   2         16.32        -10.10        17.40 o                         
 -23  17   2          0.92        -16.02        23.10 o                         
 -20  17   2         53.61          6.34        22.91 o                         
 -17  17   2        139.89         77.24        21.03 o                         
 -14  17   2          0.34          0.21        19.49 o                         
 -11  17   2         28.55          7.38        15.56 o                         
  -8  17   2        234.46        206.52        18.30 o                         
  -5  17   2       1450.55       1549.66        35.80 o                         
  -2  17   2        785.85        757.69        29.85 o                         
   1  17   2         20.50         37.93        20.78 o                         
   4  17   2         55.81         55.21        17.38 o                         
   7  17   2          2.90         -6.92        19.81 o                         
 -22  18   2         45.65         13.07        20.74 o                         
 -19  18   2          0.10          7.91        20.35 o                         
 -16  18   2          4.20        -13.84        19.04 o                         
 -13  18   2          0.26         22.76        17.83 o                         
 -10  18   2          4.45        -16.17        16.17 o                         
  -7  18   2         18.48         38.75        18.13 o                         
  -4  18   2        102.48         93.55        22.16 o                         
  -1  18   2         68.19         61.25        24.70 o                         
   2  18   2          0.30         -4.30        19.32 o                         
   5  18   2          0.03          8.91        19.29 o                         
 -21  19   2         47.84         17.44        21.54 o                         
 -18  19   2         47.77         72.83        19.19 o                         
 -15  19   2          4.59         -4.35        18.49 o                         
 -12  19   2          0.84          0.98        16.69 o                         
  -9  19   2         99.34         80.79        22.79 o                         
  -6  19   2        292.78        234.04        25.09 o                         
  -3  19   2         93.64        109.54        21.69 o                         
   0  19   2          0.16          4.32        23.17 o                         
   3  19   2         41.30         39.44        18.67 o                         
 -20  20   2         71.79         62.88        23.09 o                         
 -17  20   2          7.96         -5.47        18.89 o                         
 -14  20   2          3.01        -10.65        18.37 o                         
 -11  20   2          2.18          4.47         8.62 o                         
  -8  20   2         18.59          7.60        20.59 o                         
  -5  20   2          2.85         20.28        22.33 o                         
  -2  20   2          0.65         16.99        21.75 o                         
   1  20   2         34.65         17.04        22.73 o                         
 -22  21   2         16.71          3.51        20.28 o                         
 -19  21   2         49.40         35.48        23.29 o                         
 -16  21   2        178.74        163.49        20.85 o                         
 -13  21   2          0.12         14.46        16.91 o                         
 -10  21   2          0.55         -6.79        25.37 o                         
  -7  21   2          9.02         -7.99        22.57 o                         
  -4  21   2         33.24         38.50        23.70 o                         
  -1  21   2         18.89         30.88        21.22 o                         
 -21  22   2         21.10         12.82        24.57 o                         
 -18  22   2         11.00          9.79        18.47 o                         
 -15  22   2          9.22         12.62        17.57 o                         
 -12  22   2         18.16         -1.55        22.42 o                         
  -9  22   2         16.35          0.70        21.27 o                         
  -6  22   2         84.94         87.98        24.02 o                         
  -3  22   2         78.65         49.85        22.68 o                         
 -17  23   2          3.82        -13.45        18.69 o                         
 -14  23   2          1.81          5.14        18.32 o                         
 -11  23   2         36.28         43.35        24.51 o                         
  -8  23   2        160.06        234.33        24.48 o                         
  -5  23   2         24.22        -17.52        25.02 o                         
 -16  24   2         35.18         33.47        23.50 o                         
 -13  24   2         36.69         71.84        23.40 o                         
 -10  24   2          2.53         27.88        23.05 o                         
  -7  24   2         18.24         -3.32        23.02 o                         
   1   1   3        435.06        454.41        12.20 o                         
  -1   2   3        176.87        239.50        10.53 o                         
   2   2   3         65.58        130.67         9.01 o                         
  -3   3   3      13002.44      12979.84        81.23 o                         
   0   3   3          0.79         -2.43         8.36 o                         
   3   3   3        480.45        518.27        15.44 o                         
  -5   4   3      82398.45      81258.70       322.68 o                         
  -2   4   3       9009.85       9141.29        65.27 o                         
   1   4   3       4669.14       4092.88        32.30 o                         
   4   4   3        342.24        276.49        11.94 o                         
  -7   5   3       1732.19       1486.16        22.80 o                         
  -4   5   3       7914.49       7315.26        74.55 o                         
  -1   5   3      41949.95      40485.55       165.15 o                         
   2   5   3       1129.06       1128.89        20.01 o                         
   5   5   3        809.50        848.84        16.05 o                         
  -9   6   3       4781.97       4725.48        43.67 o                         
  -6   6   3      56697.87      57333.11       181.11 o                         
  -3   6   3      19827.22      19136.76        79.60 o                         
   0   6   3         18.18        -12.99        12.99 o                         
   3   6   3         14.77         -9.16         9.16 o                         
   6   6   3        537.41        462.20        16.80 o                         
 -11   7   3        526.59        442.02        17.00 o                         
  -8   7   3       7532.09       7362.98        49.84 o                         
  -5   7   3       9410.88       9646.52        84.23 o                         
  -2   7   3       2707.69       2515.86        30.91 o                         
   1   7   3       4637.46       4579.46        33.19 o                         
   4   7   3       4819.18       5351.57        51.21 o                         
   7   7   3        675.24        591.94        21.65 o                         
 -13   8   3         35.58          5.37        15.75 o                         
 -10   8   3       1713.42       2135.37        25.36 o                         
  -7   8   3       8971.92       9481.85        59.49 o                         
  -4   8   3      14041.32      13429.81        56.52 o                         
  -1   8   3          1.19        -11.93        11.93 o                         
   2   8   3          0.06         16.08        12.35 o                         
   5   8   3         39.59         26.58        13.66 o                         
   8   8   3       1697.57       1765.49        35.00 o                         
 -15   9   3          2.88        -18.28        18.28 o                         
 -12   9   3        116.82        123.09        18.60 o                         
  -9   9   3        184.75        250.06        15.47 o                         
  -6   9   3       7690.56       8080.18        53.07 o                         
  -3   9   3      11166.09      11061.84        72.43 o                         
   0   9   3         78.16         31.24        11.92 o                         
   3   9   3        370.04        354.79        16.28 o                         
   6   9   3       3354.59       3103.45        38.78 o                         
   9   9   3         64.53         74.30        19.14 o                         
 -17  10   3         94.64         55.80        19.70 o                         
 -14  10   3       3058.03       2784.77        45.71 o                         
 -11  10   3          2.01        -12.76        12.76 o                         
  -8  10   3       2267.69       2212.97        31.28 o                         
  -5  10   3        159.26        138.89        14.05 o                         
  -2  10   3          4.19        -13.39        13.39 o                         
   1  10   3        628.03        554.29        16.57 o                         
   4  10   3        210.67        206.00        16.10 o                         
   7  10   3         11.89        -12.39        19.00 o                         
  10  10   3          8.74         16.39        19.96 o                         
 -19  11   3        280.95        319.41        23.14 o                         
 -16  11   3        330.46        289.13        22.40 o                         
 -13  11   3        453.06        495.55        20.75 o                         
 -10  11   3       3854.41       3830.19        36.99 o                         
  -7  11   3       5445.42       5839.55        47.72 o                         
  -4  11   3        303.96        215.43        19.67 o                         
  -1  11   3       2107.98       2092.69        29.07 o                         
   2  11   3       1124.31       1052.97        22.17 o                         
   5  11   3        146.16        160.08        18.69 o                         
   8  11   3         56.51         45.51        20.69 o                         
  11  11   3         27.13         16.86        19.50 o                         
 -21  12   3         22.37         19.77        17.29 o                         
 -18  12   3        294.27        320.68        21.37 o                         
 -15  12   3        437.40        364.40        21.25 o                         
 -12  12   3        642.67        686.65        20.06 o                         
  -9  12   3         26.35         45.66        17.09 o                         
  -6  12   3          1.20        -14.73        14.73 o                         
  -3  12   3        187.92        178.57        17.14 o                         
   0  12   3        434.78        557.26        18.07 o                         
   3  12   3         98.58         51.44        16.83 o                         
   6  12   3          1.68          0.53        18.77 o                         
   9  12   3         71.20         60.43        20.74 o                         
  12  12   3          1.44        -17.30        18.22 o                         
 -23  13   3          0.61          2.37        17.41 o                         
 -20  13   3         13.74          0.41        17.95 o                         
 -17  13   3       2135.55       2206.10        40.06 o                         
 -14  13   3         52.04         26.74        16.25 o                         
 -11  13   3        148.29        200.44        17.45 o                         
  -8  13   3        128.95        112.62        12.89 o                         
  -5  13   3        462.10        484.26        19.19 o                         
  -2  13   3          0.78        -14.15        14.15 o                         
   1  13   3        235.58        211.32        20.22 o                         
   4  13   3        101.56        134.39        17.32 o                         
   7  13   3        196.17        240.68        20.98 o                         
  10  13   3        131.56        125.44        22.13 o                         
 -22  14   3          8.83         -5.40        16.40 o                         
 -19  14   3          4.78          1.90        20.06 o                         
 -16  14   3        259.00        327.53        20.79 o                         
 -13  14   3        206.75        205.37        16.40 o                         
 -10  14   3         26.80         22.77        14.50 o                         
  -7  14   3         33.58         41.14        14.68 o                         
  -4  14   3       1542.31       1606.14        32.29 o                         
  -1  14   3        922.08        988.03        26.95 o                         
   2  14   3         28.97         24.88        18.76 o                         
   5  14   3         33.79          6.33        18.92 o                         
   8  14   3          6.96          4.30        19.95 o                         
 -24  15   3         12.38         11.14        17.53 o                         
 -21  15   3          0.00          1.29        18.52 o                         
 -18  15   3         23.01         -6.17        24.25 o                         
 -15  15   3       1218.47       1227.88        28.70 o                         
 -12  15   3         49.00         15.68        16.67 o                         
  -9  15   3        617.72        584.15        22.13 o                         
  -6  15   3        343.92        275.58        23.69 o                         
  -3  15   3        371.48        450.29        24.01 o                         
   0  15   3         42.23         49.00        17.31 o                         
   3  15   3        164.43        155.53        21.47 o                         
   6  15   3          3.96          8.24        20.39 o                         
   9  15   3          1.89         24.26        20.41 o                         
 -23  16   3          2.44          4.29        16.85 o                         
 -20  16   3          0.65        -11.62        24.90 o                         
 -17  16   3         85.64        117.91        19.91 o                         
 -14  16   3        631.20        586.01        21.75 o                         
 -11  16   3         36.78         27.61        15.51 o                         
  -8  16   3          4.05          9.49        13.25 o                         
  -5  16   3       1011.69       1019.63        30.53 o                         
  -2  16   3         33.29        -10.09        19.02 o                         
   1  16   3          8.55         12.57        20.35 o                         
   4  16   3         48.68         19.38        20.24 o                         
   7  16   3         26.45         -6.22        21.21 o                         
 -22  17   3         24.90         28.53        21.16 o                         
 -19  17   3         25.39         10.48        21.23 o                         
 -16  17   3         59.31         56.85        20.99 o                         
 -13  17   3          6.77         -7.07        17.86 o                         
 -10  17   3         12.51          5.01        16.36 o                         
  -7  17   3         95.24         73.59        22.31 o                         
  -4  17   3       1211.94       1171.50        31.12 o                         
  -1  17   3        153.26        175.33        23.94 o                         
   2  17   3        108.91        135.31        22.50 o                         
   5  17   3         11.96         10.06        19.23 o                         
 -21  18   3         53.73         82.53        24.91 o                         
 -18  18   3        110.39        150.15        24.77 o                         
 -15  18   3        192.76        191.87        20.23 o                         
 -12  18   3          6.32         -9.35        17.58 o                         
  -9  18   3         73.95         78.00        17.02 o                         
  -6  18   3         84.96         78.81        23.28 o                         
  -3  18   3         23.61         28.60        20.60 o                         
   0  18   3         68.58         92.92        28.78 o                         
   3  18   3         13.50          3.26        20.30 o                         
 -23  19   3          2.00         18.11        22.37 o                         
 -20  19   3         51.20         24.90        23.17 o                         
 -17  19   3          3.61          0.74        23.77 o                         
 -14  19   3        258.61        249.82        22.26 o                         
 -11  19   3        133.81        129.37        22.35 o                         
  -8  19   3        233.18        165.39        22.85 o                         
  -5  19   3          4.28         -5.21        20.70 o                         
  -2  19   3         12.44         17.57        23.29 o                         
   1  19   3          1.84         -5.84        22.06 o                         
   4  19   3          0.28        -18.33        19.58 o                         
 -22  20   3         28.77         50.47        25.59 o                         
 -19  20   3          0.28         -2.97        20.48 o                         
 -16  20   3          1.43          2.27        17.30 o                         
 -13  20   3          0.86         -6.00        19.20 o                         
 -10  20   3         31.62         15.00        24.41 o                         
  -7  20   3         52.74         35.86        26.55 o                         
  -4  20   3          0.41        -10.08        21.49 o                         
  -1  20   3         43.35         20.32        20.92 o                         
   2  20   3          5.89          6.36        22.97 o                         
 -21  21   3         69.56         82.68        24.60 o                         
 -18  21   3          2.74        -21.44        21.44 o                         
 -15  21   3          1.69          2.30        19.74 o                         
 -12  21   3         43.95         37.11        17.30 o                         
  -9  21   3         12.42         -6.93        24.59 o                         
  -6  21   3          2.08         10.91        21.67 o                         
  -3  21   3          0.08          7.22        21.18 o                         
   0  21   3         22.98         11.94        23.01 o                         
 -20  22   3          0.02         11.36        25.19 o                         
 -17  22   3         30.88         47.47        20.45 o                         
 -14  22   3         32.40         48.90        20.85 o                         
 -11  22   3         66.23         91.38        25.46 o                         
  -8  22   3          1.40         -6.18        20.48 o                         
  -5  22   3          0.05        -21.67        21.67 o                         
  -2  22   3         24.11         28.50        21.97 o                         
 -19  23   3          8.55         16.72        22.34 o                         
 -16  23   3         65.18         43.48        18.94 o                         
 -13  23   3        137.37        137.53        20.20 o                         
 -10  23   3          6.60         10.66        22.34 o                         
  -7  23   3          5.50         16.89        22.35 o                         
  -4  23   3         19.45        -18.43        23.90 o                         
 -15  24   3         30.11         30.42        20.39 o                         
 -12  24   3         25.21         17.96        24.71 o                         
  -9  24   3          0.10         -1.72        23.49 o                         
  -1   1   4       4253.12       3555.46        26.39 o                         
  -3   2   4      22355.42      21906.38       115.67 o                         
   0   2   4      59911.81      54319.19       139.10 o                         
  -5   3   4       7434.21       7219.24        37.00 o                         
  -2   3   4       1142.74        910.73        15.46 o                         
   1   3   4     133996.23     130507.85       327.87 o                         
  -7   4   4        280.95        280.68        13.27 o                         
  -4   4   4       2335.12       2257.25        34.23 o                         
  -1   4   4      16446.27      15730.86        63.63 o                         
   2   4   4       5698.14       5968.82        34.79 o                         
  -9   5   4       2998.32       3111.61        29.43 o                         
  -6   5   4       1049.94        789.62        21.39 o                         
  -3   5   4        141.30        205.71        14.25 o                         
   0   5   4        176.08        165.75        13.89 o                         
   3   5   4        828.19        866.44        19.97 o                         
 -11   6   4       5255.69       5170.17        38.78 o                         
  -8   6   4       4126.41       4317.90        41.89 o                         
  -5   6   4      24666.81      26139.29       112.77 o                         
  -2   6   4         20.98         -9.45         9.86 o                         
   1   6   4       1603.01       1532.01        22.48 o                         
   4   6   4          0.69         12.88        11.85 o                         
 -13   7   4         50.88         62.14        12.19 o                         
 -10   7   4        264.72        285.53        18.09 o                         
  -7   7   4       5072.90       5060.19        45.16 o                         
  -4   7   4       1361.52       1314.73        25.46 o                         
  -1   7   4        738.95        563.49        17.59 o                         
   2   7   4      17847.26      18838.63       101.55 o                         
   5   7   4         16.63        -13.33        13.33 o                         
 -15   8   4        240.14        230.97        17.21 o                         
 -12   8   4        122.40         81.00        13.92 o                         
  -9   8   4        593.62        827.31        21.70 o                         
  -6   8   4      30505.61      34450.73       143.72 o                         
  -3   8   4          0.01        -10.51        10.51 o                         
   0   8   4         97.97        216.53        13.18 o                         
   3   8   4        323.54        318.15        14.95 o                         
   6   8   4        254.05        266.43        18.01 o                         
 -17   9   4        911.23        918.25        28.35 o                         
 -14   9   4        120.56        104.86        14.72 o                         
 -11   9   4        628.06        502.53        17.14 o                         
  -8   9   4       4126.38       4529.80        46.52 o                         
  -5   9   4       5774.66       5694.92        47.94 o                         
  -2   9   4         58.67         28.35        13.34 o                         
   1   9   4        803.91        778.89        19.43 o                         
   4   9   4         37.58         22.43        12.90 o                         
   7   9   4       2042.68       1895.33        36.80 o                         
 -19  10   4        210.36        251.12        23.23 o                         
 -16  10   4       2600.93       2593.41        40.59 o                         
 -13  10   4        698.83        664.02        24.81 o                         
 -10  10   4        209.55        336.85        19.01 o                         
  -7  10   4       3011.89       3370.10        39.24 o                         
  -4  10   4      12497.46      12679.13        79.95 o                         
  -1  10   4       3420.39       3691.66        37.13 o                         
   2  10   4        100.19        102.01        14.63 o                         
   5  10   4         13.34         36.29        14.07 o                         
   8  10   4         54.23         36.79        18.93 o                         
 -21  11   4          9.35         15.28        20.33 o                         
 -18  11   4       2285.55       2419.42        37.90 o                         
 -15  11   4        665.07        721.02        26.70 o                         
 -12  11   4        248.08        175.63        13.18 o                         
  -9  11   4       1053.80       1049.91        26.77 o                         
  -6  11   4          9.56         -6.91        13.34 o                         
  -3  11   4         96.69         29.59        15.00 o                         
   0  11   4        347.92        320.33        14.97 o                         
   3  11   4        188.79        126.96        15.92 o                         
   6  11   4        201.96        250.56        19.15 o                         
   9  11   4        216.88        212.28        22.92 o                         
 -23  12   4          1.38         14.10        18.73 o                         
 -20  12   4         10.53         -7.09        20.25 o                         
 -17  12   4       1495.92       1431.86        31.02 o                         
 -14  12   4       1019.41        970.15        24.99 o                         
 -11  12   4        240.27        176.60        15.49 o                         
  -8  12   4          0.04         85.51        16.06 o                         
  -5  12   4        388.61        399.56        18.33 o                         
  -2  12   4        162.15        166.11        16.83 o                         
   1  12   4        279.62        302.91        18.12 o                         
   4  12   4        952.38        857.77        26.08 o                         
   7  12   4         14.93         33.81        22.44 o                         
  10  12   4          7.27         29.99        19.78 o                         
 -22  13   4         17.35         28.85        17.96 o                         
 -19  13   4          0.64         23.87        18.18 o                         
 -16  13   4        766.66        901.95        31.24 o                         
 -13  13   4        267.05        304.25        18.54 o                         
 -10  13   4       1467.78       1528.40        33.79 o                         
  -7  13   4        973.92        958.54        22.01 o                         
  -4  13   4         14.67        -19.09        19.09 o                         
  -1  13   4        691.85        665.68        21.78 o                         
   2  13   4        219.48        282.60        20.47 o                         
   5  13   4        185.65        189.01        20.85 o                         
   8  13   4         15.16         -0.09        20.55 o                         
  11  13   4         20.12         39.42        20.64 o                         
 -24  14   4          1.78         11.29        17.26 o                         
 -21  14   4         11.37          2.41        16.40 o                         
 -18  14   4        458.30        381.89        29.08 o                         
 -15  14   4        397.56        384.04        23.88 o                         
 -12  14   4        529.37        453.51        20.51 o                         
  -9  14   4          5.61         16.99        13.77 o                         
  -6  14   4       2486.43       2330.72        34.96 o                         
  -3  14   4        254.15        301.36        17.70 o                         
   0  14   4         71.93         98.83        19.56 o                         
   3  14   4         15.62        -18.51        18.51 o                         
   6  14   4        118.96         68.26        21.26 o                         
   9  14   4         14.42         33.03        21.00 o                         
 -23  15   4         38.57         51.76        17.48 o                         
 -20  15   4         35.02         36.89        24.89 o                         
 -17  15   4         75.01         65.75        19.97 o                         
 -14  15   4         42.54         49.35        18.20 o                         
 -11  15   4          1.05          6.21        16.02 o                         
  -8  15   4        500.88        540.28        23.89 o                         
  -5  15   4       2095.39       2080.59        38.92 o                         
  -2  15   4       1564.34       1478.82        32.19 o                         
   1  15   4        119.00        104.83        20.68 o                         
   4  15   4          4.66         -2.93        19.75 o                         
   7  15   4          0.18         -4.09        20.54 o                         
 -22  16   4          4.66         -1.34        21.84 o                         
 -19  16   4          1.17         22.18        26.07 o                         
 -16  16   4         51.91         50.50        16.56 o                         
 -13  16   4         66.84         24.47        15.02 o                         
 -10  16   4         27.24         12.47        14.31 o                         
  -7  16   4        479.99        546.97        21.55 o                         
  -4  16   4        492.12        501.29        24.86 o                         
  -1  16   4        545.79        492.77        26.75 o                         
   2  16   4        682.79        716.07        29.71 o                         
   5  16   4         37.82         49.00        20.25 o                         
   8  16   4         20.71         33.99        22.29 o                         
 -24  17   4          8.51         18.47        20.81 o                         
 -21  17   4          8.97         28.85        25.77 o                         
 -18  17   4         21.06         45.00        23.47 o                         
 -15  17   4          4.87         12.05        22.23 o                         
 -12  17   4        218.15        114.31        19.40 o                         
  -9  17   4        337.61        367.87        19.76 o                         
  -6  17   4        142.15        194.69        25.77 o                         
  -3  17   4         90.21         76.37        20.09 o                         
   0  17   4        139.60        149.57        25.18 o                         
   3  17   4         17.74         21.62        20.14 o                         
   6  17   4         16.94         12.26        19.61 o                         
 -23  18   4          4.78         12.14        22.33 o                         
 -20  18   4         50.62         59.32        22.88 o                         
 -17  18   4        247.36        327.18        27.13 o                         
 -14  18   4         41.50         82.84        21.27 o                         
 -11  18   4          6.44          8.03        16.71 o                         
  -8  18   4         76.07        116.62        24.29 o                         
  -5  18   4        289.60        371.13        25.87 o                         
  -2  18   4        236.16        291.74        24.20 o                         
   1  18   4         22.00          8.79        23.93 o                         
   4  18   4         30.98         40.21        19.61 o                         
 -22  19   4         32.87         46.12        25.71 o                         
 -19  19   4          5.17         11.21        22.19 o                         
 -16  19   4         20.82         13.05        25.02 o                         
 -13  19   4         46.97         82.20        21.19 o                         
 -10  19   4          9.35         15.99        18.60 o                         
  -7  19   4        217.28        165.10        25.89 o                         
  -4  19   4        145.32        239.37        26.01 o                         
  -1  19   4         49.84         77.98        21.31 o                         
   2  19   4          0.59         20.13        23.34 o                         
 -21  20   4         14.78         19.86        23.96 o                         
 -18  20   4         34.65         27.52        23.44 o                         
 -15  20   4          0.02        -18.40        20.14 o                         
 -12  20   4          8.14         21.66        17.86 o                         
  -9  20   4         49.85         76.54        25.90 o                         
  -6  20   4        168.74        226.76        27.82 o                         
  -3  20   4          5.64         12.76        19.76 o                         
   0  20   4         62.63         39.30        24.07 o                         
 -20  21   4         66.21         38.37        24.35 o                         
 -17  21   4          1.59        -15.64        21.37 o                         
 -14  21   4         16.88         19.06        20.00 o                         
 -11  21   4          0.21         12.96        22.36 o                         
  -8  21   4         27.06         11.06        19.88 o                         
  -5  21   4         15.32         42.16        21.40 o                         
  -2  21   4         39.94         65.41        22.15 o                         
   1  21   4          0.80        -17.66        21.36 o                         
 -19  22   4         67.67         59.96        21.05 o                         
 -16  22   4         29.17         36.40        19.30 o                         
 -13  22   4          2.94         -9.40        16.03 o                         
 -10  22   4         50.63         67.61        23.49 o                         
  -7  22   4         41.53         31.34        23.68 o                         
  -4  22   4         84.27        168.34        26.88 o                         
  -1  22   4          0.65         22.07        22.94 o                         
 -18  23   4          9.74         -1.14        20.45 o                         
 -15  23   4         19.42         18.83        17.93 o                         
 -12  23   4          9.03         24.30        19.42 o                         
  -9  23   4         23.42          1.76        22.39 o                         
  -6  23   4          9.84         -8.96        24.20 o                         
 -17  24   4         11.07          0.71        19.46 o                         
 -14  24   4         95.06        122.35        22.69 o                         
 -11  24   4         79.47         70.74        25.25 o                         
  -8  24   4          0.83          3.56        21.44 o                         
   0   1   5       9725.80       9270.66        38.41 o                         
  -2   2   5         78.38         53.08        10.06 o                         
   1   2   5        809.29        825.96        14.04 o                         
  -4   3   5      34943.72      33822.55       106.50 o                         
  -1   3   5         15.36         -9.22         9.57 o                         
   2   3   5        559.75        550.15        12.13 o                         
  -6   4   5         27.22        -13.75        13.75 o                         
  -3   4   5         75.42         78.86        11.88 o                         
   0   4   5        148.04        204.08         9.89 o                         
   3   4   5        494.21        533.63        14.04 o                         
  -8   5   5       1014.29       1090.73        20.09 o                         
  -5   5   5      14967.58      14769.99        75.08 o                         
  -2   5   5      23366.99      23758.58       101.01 o                         
   1   5   5         10.56         -9.94         9.94 o                         
   4   5   5        227.26        197.93        13.92 o                         
 -10   6   5         21.73         38.05        13.04 o                         
  -7   6   5         17.82         14.83        13.46 o                         
  -4   6   5      29070.29      30034.03        85.08 o                         
  -1   6   5        444.62        332.06        13.08 o                         
   2   6   5          0.07        -10.98        10.98 o                         
   5   6   5         32.11         25.64        11.39 o                         
 -12   7   5         74.54         78.33        14.16 o                         
  -9   7   5       5260.79       5099.67        47.82 o                         
  -6   7   5       3259.32       3510.92        39.60 o                         
  -3   7   5        900.34        856.61        16.13 o                         
   0   7   5       1076.83        991.75        18.25 o                         
   3   7   5          3.24        -13.24        13.24 o                         
   6   7   5       1282.86       1341.41        24.25 o                         
 -14   8   5         36.81         60.25        12.61 o                         
 -11   8   5         90.35         53.40        15.77 o                         
  -8   8   5      13247.66      13232.93        77.62 o                         
  -5   8   5        853.17        946.49        23.77 o                         
  -2   8   5       8363.66       7840.56        49.81 o                         
   1   8   5       1102.43       1104.01        22.44 o                         
   4   8   5        142.26        151.72        14.01 o                         
   7   8   5        146.08        121.71        17.66 o                         
 -16   9   5        334.64        351.20        20.48 o                         
 -13   9   5       1590.38       1695.78        36.83 o                         
 -10   9   5          0.56         -3.27        14.99 o                         
  -7   9   5       2568.80       3096.70        42.94 o                         
  -4   9   5       6621.03       6376.90        51.43 o                         
  -1   9   5        210.16        239.69        15.94 o                         
   2   9   5       1169.04       1312.72        26.53 o                         
   5   9   5          1.63        -13.90        13.90 o                         
   8   9   5        468.83        521.52        26.85 o                         
 -18  10   5        208.29        208.22        22.24 o                         
 -15  10   5       1745.73       1967.54        35.42 o                         
 -12  10   5         47.44         30.89        14.64 o                         
  -9  10   5       9465.53      10029.19        71.32 o                         
  -6  10   5       1816.29       1813.60        29.74 o                         
  -3  10   5          0.85          2.96        14.57 o                         
   0  10   5        233.78        229.64        15.53 o                         
   3  10   5        168.56        227.32        15.85 o                         
   6  10   5         76.75         83.45        19.85 o                         
   9  10   5        151.58        176.17        22.47 o                         
 -20  11   5        104.37        105.09        23.64 o                         
 -17  11   5          0.17         11.60        19.67 o                         
 -14  11   5          0.91         -3.78        16.72 o                         
 -11  11   5        144.73        146.72        17.63 o                         
  -8  11   5         29.96         44.54        12.79 o                         
  -5  11   5        389.25        326.21        15.78 o                         
  -2  11   5       1169.39       1016.43        23.97 o                         
   1  11   5        281.57        352.94        18.37 o                         
   4  11   5        172.41        163.28        17.90 o                         
   7  11   5          0.01        -17.71        19.20 o                         
  10  11   5         65.77         64.58        21.03 o                         
 -22  12   5         52.09         39.15        19.68 o                         
 -19  12   5         74.16         77.96        20.29 o                         
 -16  12   5        184.06        224.32        23.42 o                         
 -13  12   5        326.13        310.77        17.57 o                         
 -10  12   5          1.26        -17.00        18.50 o                         
  -7  12   5       3014.72       3435.20        36.85 o                         
  -4  12   5        429.39        398.81        19.82 o                         
  -1  12   5          3.21         -0.72        15.51 o                         
   2  12   5         22.66          2.09        14.10 o                         
   5  12   5        742.42        743.27        27.05 o                         
   8  12   5        179.30        192.33        23.89 o                         
  11  12   5         31.34          7.77        19.49 o                         
 -24  13   5         40.90         25.56        18.94 o                         
 -21  13   5          1.66         22.43        19.88 o                         
 -18  13   5        232.98        253.24        25.62 o                         
 -15  13   5        370.95        509.42        24.92 o                         
 -12  13   5         40.75         36.40        14.32 o                         
  -9  13   5         13.14        -11.96        11.96 o                         
  -6  13   5         46.51         24.70        13.84 o                         
  -3  13   5        105.87        189.20        19.22 o                         
   0  13   5          5.02        -13.04        14.34 o                         
   3  13   5       2801.96       2762.80        42.21 o                         
   6  13   5        177.60        173.44        24.75 o                         
   9  13   5         20.18         23.19        19.94 o                         
 -23  14   5          6.09         -5.29        17.46 o                         
 -20  14   5          8.71        -19.82        21.27 o                         
 -17  14   5         48.77         11.61        24.29 o                         
 -14  14   5          6.41         10.29        16.58 o                         
 -11  14   5         30.04         30.39        18.66 o                         
  -8  14   5        147.53        189.53        15.02 o                         
  -5  14   5       3086.23       2773.90        42.80 o                         
  -2  14   5         15.41         -3.69        15.44 o                         
   1  14   5          5.06        -16.50        16.50 o                         
   4  14   5        178.26        168.90        21.65 o                         
   7  14   5         30.38         35.50        22.65 o                         
  10  14   5         15.96         27.27        20.80 o                         
 -22  15   5          3.86          3.77        17.85 o                         
 -19  15   5          6.15          7.59        26.37 o                         
 -16  15   5          5.96         -5.23        20.48 o                         
 -13  15   5        116.62        154.47        22.75 o                         
 -10  15   5         67.64         32.44        13.69 o                         
  -7  15   5        645.44        530.82        21.55 o                         
  -4  15   5          3.36         12.74        22.03 o                         
  -1  15   5        715.43        743.52        25.93 o                         
   2  15   5          0.19         20.33        20.30 o                         
   5  15   5          0.94         -0.66        19.60 o                         
   8  15   5         17.52          4.96        20.58 o                         
 -24  16   5          3.21         13.56        19.16 o                         
 -21  16   5          3.02          5.18        21.80 o                         
 -18  16   5        210.83        236.63        30.72 o                         
 -15  16   5        256.13        278.80        22.12 o                         
 -12  16   5         27.33         -5.79        17.45 o                         
  -9  16   5        113.38         81.24        16.62 o                         
  -6  16   5         10.92          5.46        18.96 o                         
  -3  16   5          8.43         -7.95        18.80 o                         
   0  16   5        164.58        113.72        26.35 o                         
   3  16   5          0.83        -14.07        21.26 o                         
   6  16   5          1.46         -3.33        22.56 o                         
 -23  17   5         15.60         24.18        20.91 o                         
 -20  17   5         11.63         13.64        24.33 o                         
 -17  17   5          7.96         -0.68        16.87 o                         
 -14  17   5         62.36         81.35        24.32 o                         
 -11  17   5         71.43         53.12        13.40 o                         
  -8  17   5        373.67        484.93        23.28 o                         
  -5  17   5        514.75        441.68        26.39 o                         
  -2  17   5         70.11         65.50        20.77 o                         
   1  17   5         50.09         58.73        25.07 o                         
   4  17   5         17.62         25.98        19.07 o                         
   7  17   5         13.11         18.36        22.09 o                         
 -22  18   5         15.72         10.47        25.78 o                         
 -19  18   5          1.89          6.69        20.37 o                         
 -16  18   5         41.82         55.28        24.09 o                         
 -13  18   5          9.44        -10.00        19.07 o                         
 -10  18   5         15.69         18.89        16.23 o                         
  -7  18   5        697.20        673.83        30.05 o                         
  -4  18   5          0.31        -18.42        22.07 o                         
  -1  18   5          5.86          8.87        21.83 o                         
   2  18   5          0.46         -2.59        21.77 o                         
   5  18   5          2.95         11.99        20.09 o                         
 -21  19   5         22.41          6.44        23.89 o                         
 -18  19   5        172.83        120.58        21.63 o                         
 -15  19   5          7.41          1.25        23.15 o                         
 -12  19   5          8.34         15.29        20.68 o                         
  -9  19   5          0.24        -13.36        17.80 o                         
  -6  19   5         13.70         27.24        23.24 o                         
  -3  19   5          2.26          3.68        21.11 o                         
   0  19   5          6.84          8.32        20.89 o                         
   3  19   5          3.59        -21.88        21.88 o                         
 -20  20   5         10.65         26.68        22.96 o                         
 -17  20   5        256.46        253.90        27.78 o                         
 -14  20   5         24.59         40.56        22.09 o                         
 -11  20   5          8.09         32.52        16.35 o                         
  -8  20   5          0.52          8.86        24.23 o                         
  -5  20   5          0.22          7.44        23.45 o                         
  -2  20   5          0.00         -1.48        20.76 o                         
   1  20   5          1.59          6.91        22.75 o                         
 -19  21   5          0.43        -14.73        24.00 o                         
 -16  21   5          0.25         26.28        20.56 o                         
 -13  21   5          0.01         17.35        20.24 o                         
 -10  21   5          0.39          8.81        24.05 o                         
  -7  21   5         12.27          0.87        21.07 o                         
  -4  21   5          5.03          4.84        21.25 o                         
  -1  21   5          1.68         -5.52        21.56 o                         
 -18  22   5          0.92          6.75        21.81 o                         
 -15  22   5          0.02          5.46        19.13 o                         
 -12  22   5         13.97         47.26        16.98 o                         
  -9  22   5          1.69        -15.69        21.75 o                         
  -6  22   5          0.00        -21.87        21.87 o                         
  -3  22   5          4.36         -2.76        23.22 o                         
 -17  23   5         18.87         25.92        20.26 o                         
 -14  23   5          1.51         -6.41        16.83 o                         
 -11  23   5        138.27         85.28        22.99 o                         
  -8  23   5         30.15         62.80        23.51 o                         
  -5  23   5          0.03        -12.86        21.59 o                         
 -16  24   5         24.32         26.55        19.29 o                         
 -13  24   5          4.65         -1.68        19.60 o                         
 -10  24   5          0.31         21.96        23.92 o                         
  -7  24   5          2.99          1.57        22.72 o                         
   0   0   6     804711.44     781198.56      3455.69 o                         
   1   1   6       5043.84       5037.98        40.69 o                         
  -1   2   6       4671.78       3773.34        25.14 o                         
   2   2   6       2921.89       3134.25        26.70 o                         
  -3   3   6      10512.29      10842.32        58.63 o                         
   0   3   6       6041.67       6443.99        41.26 o                         
   3   3   6       1459.35       1455.96        22.52 o                         
  -5   4   6      10255.17      10886.72        55.33 o                         
  -2   4   6       5231.22       5303.46        32.55 o                         
   1   4   6      32903.30      33925.84        90.16 o                         
   4   4   6        614.87        667.96        15.03 o                         
  -7   5   6      23387.22      24725.38        88.47 o                         
  -4   5   6        631.97        558.91        14.77 o                         
  -1   5   6         41.39         43.82        10.75 o                         
   2   5   6          3.31         -8.12         8.12 o                         
   5   5   6        544.58        622.93        18.30 o                         
  -9   6   6       2631.45       2702.65        35.14 o                         
  -6   6   6       3691.45       3912.29        49.04 o                         
  -3   6   6       5934.67       6045.18        38.02 o                         
   0   6   6       4326.50       4679.43        30.39 o                         
   3   6   6        138.45        247.02        14.13 o                         
   6   6   6         49.00         82.89        13.53 o                         
 -11   7   6        642.34        559.71        19.69 o                         
  -8   7   6       1133.38       1564.35        30.08 o                         
  -5   7   6        719.87        659.74        24.73 o                         
  -2   7   6      29358.66      32360.67       119.45 o                         
   1   7   6        205.00        284.81        13.43 o                         
   4   7   6        300.54        306.06        17.42 o                         
   7   7   6        736.88        697.59        18.00 o                         
 -13   8   6         27.83         -0.43        13.74 o                         
 -10   8   6       2261.80       2553.70        39.08 o                         
  -7   8   6      23028.29      23430.83       170.08 o                         
  -4   8   6       8127.09       9098.46        49.40 o                         
  -1   8   6      12460.34      12444.20        67.89 o                         
   2   8   6        963.63        830.32        20.62 o                         
   5   8   6        411.78        461.15        19.28 o                         
   8   8   6         21.04         77.00        20.06 o                         
 -15   9   6         21.25          2.65        14.60 o                         
 -12   9   6          8.70          5.82        17.29 o                         
  -9   9   6       1632.21       1558.71        31.73 o                         
  -6   9   6      10971.85      12581.41        70.20 o                         
  -3   9   6        231.73        309.92        18.61 o                         
   0   9   6        605.50        623.76        15.72 o                         
   3   9   6       3896.78       4131.43        41.28 o                         
   6   9   6        550.88        574.04        21.81 o                         
   9   9   6        177.78        140.50        21.28 o                         
 -17  10   6        361.04        312.99        20.99 o                         
 -14  10   6        108.42        104.44        21.01 o                         
 -11  10   6         77.85         43.16        16.07 o                         
  -8  10   6       2881.87       3063.69        33.01 o                         
  -5  10   6       6317.21       6877.30        50.80 o                         
  -2  10   6        472.01        401.58        19.01 o                         
   1  10   6        355.26        371.16        20.15 o                         
   4  10   6        545.02        562.07        21.53 o                         
   7  10   6        600.35        620.51        27.25 o                         
  10  10   6         58.32         94.60        22.88 o                         
 -19  11   6        261.05        278.80        24.06 o                         
 -16  11   6        410.78        387.53        22.20 o                         
 -13  11   6        325.01        301.81        18.77 o                         
 -10  11   6         26.88         -4.95        16.02 o                         
  -7  11   6       2045.26       2038.98        31.29 o                         
  -4  11   6       3716.56       4278.15        42.67 o                         
  -1  11   6        228.11        241.12        17.75 o                         
   2  11   6         11.29         34.13        15.62 o                         
   5  11   6        315.56        319.56        22.72 o                         
   8  11   6        908.74        942.68        31.55 o                         
  11  11   6          0.60         10.00        19.42 o                         
 -21  12   6         17.01         10.02        20.80 o                         
 -18  12   6         38.94         19.61        20.29 o                         
 -15  12   6        158.94        167.52        16.11 o                         
 -12  12   6        107.47        145.04        17.39 o                         
  -9  12   6       3546.11       3990.80        42.54 o                         
  -6  12   6       2067.42       2187.75        28.89 o                         
  -3  12   6        250.31        191.40        17.69 o                         
   0  12   6         61.75         76.19        13.85 o                         
   3  12   6        244.24        231.96        18.28 o                         
   6  12   6        292.06        261.54        24.38 o                         
   9  12   6          7.41         21.60        20.23 o                         
  12  12   6          0.88        -12.58        18.48 o                         
 -23  13   6          4.49         -9.32        19.96 o                         
 -20  13   6         46.84         62.06        20.33 o                         
 -17  13   6          0.62          6.37        17.99 o                         
 -14  13   6          0.05          7.95        14.72 o                         
 -11  13   6       1460.22       1533.13        34.99 o                         
  -8  13   6       1653.02       1754.26        29.70 o                         
  -5  13   6        187.44        172.94        18.04 o                         
  -2  13   6        741.60        626.99        24.64 o                         
   1  13   6          7.52        -15.54        17.00 o                         
   4  13   6        426.48        443.52        24.34 o                         
   7  13   6         11.09         82.10        24.87 o                         
  10  13   6         10.82          9.43        19.86 o                         
 -22  14   6          0.86        -11.43        15.55 o                         
 -19  14   6         27.18         49.04        17.21 o                         
 -16  14   6          0.80        -19.04        19.04 o                         
 -13  14   6         80.30        119.57        16.18 o                         
 -10  14   6       1333.23       1325.91        28.49 o                         
  -7  14   6          2.95        -11.87        11.87 o                         
  -4  14   6       1673.79       1626.83        35.94 o                         
  -1  14   6        200.18        237.48        19.90 o                         
   2  14   6        905.86        872.49        28.18 o                         
   5  14   6          2.43         -4.32        24.16 o                         
   8  14   6          1.63         -7.54        21.66 o                         
 -24  15   6         50.76         74.51        17.97 o                         
 -21  15   6         54.80         60.97        17.97 o                         
 -18  15   6        116.74         85.42        26.62 o                         
 -15  15   6          1.59        -14.06        14.06 o                         
 -12  15   6          2.86         12.31        18.53 o                         
  -9  15   6        796.51        770.53        22.55 o                         
  -6  15   6        402.18        378.01        22.23 o                         
  -3  15   6        810.79        878.83        27.24 o                         
   0  15   6        342.08        319.91        23.79 o                         
   3  15   6         33.76         50.34        20.76 o                         
   6  15   6          7.64          2.65        22.57 o                         
   9  15   6         11.05         46.23        20.54 o                         
 -23  16   6         17.45          2.50        19.27 o                         
 -20  16   6          0.34          9.21        23.39 o                         
 -17  16   6          5.41         27.66        21.70 o                         
 -14  16   6          3.16         23.25        21.47 o                         
 -11  16   6         20.04         23.42        15.88 o                         
  -8  16   6        256.98        271.08        16.96 o                         
  -5  16   6          0.45          7.10        25.13 o                         
  -2  16   6         32.41         40.47        18.00 o                         
   1  16   6        136.15        108.25        24.46 o                         
   4  16   6          1.15          4.38        20.97 o                         
   7  16   6          0.20         -8.88        21.18 o                         
 -22  17   6        140.21        159.83        24.75 o                         
 -19  17   6         13.79          4.65        24.29 o                         
 -16  17   6         25.35         38.37        20.46 o                         
 -13  17   6        200.79        108.63        23.51 o                         
 -10  17   6         43.01         38.49        14.97 o                         
  -7  17   6        280.51        260.58        21.60 o                         
  -4  17   6        316.73        267.58        21.21 o                         
  -1  17   6         23.35         23.37        22.10 o                         
   2  17   6          4.18        -16.88        22.18 o                         
   5  17   6         11.64         56.78        25.40 o                         
 -21  18   6         24.08         45.44        25.22 o                         
 -18  18   6         77.67         73.24        22.70 o                         
 -15  18   6          2.81         21.98        26.23 o                         
 -12  18   6        188.80        213.40        18.10 o                         
  -9  18   6        151.53        152.90        19.46 o                         
  -6  18   6          0.18         58.77        25.14 o                         
  -3  18   6         96.99         52.75        21.53 o                         
   0  18   6         11.21          8.10        25.47 o                         
   3  18   6          4.10          9.08        22.31 o                         
 -23  19   6          0.03        -14.36        22.88 o                         
 -20  19   6          2.11          0.88        20.00 o                         
 -17  19   6         57.28         32.36        23.85 o                         
 -14  19   6        269.38        427.19        26.40 o                         
 -11  19   6          3.79         14.85        18.12 o                         
  -8  19   6        236.70        234.13        28.64 o                         
  -5  19   6          5.93        -21.33        21.33 o                         
  -2  19   6         20.98         10.74        21.94 o                         
   1  19   6         19.92          6.02        24.57 o                         
   4  19   6          0.16          3.26        21.40 o                         
 -22  20   6          0.52         -9.25        22.82 o                         
 -19  20   6         26.59         18.76        18.65 o                         
 -16  20   6         16.70         19.82        20.91 o                         
 -13  20   6         29.88         17.19        17.33 o                         
 -10  20   6         69.52        149.60        18.74 o                         
  -7  20   6          6.04         20.50        24.16 o                         
  -4  20   6          6.77         21.48        22.06 o                         
  -1  20   6         22.43          9.63        23.01 o                         
   2  20   6         26.06         50.55        25.31 o                         
 -21  21   6          0.73        -22.93        22.93 o                         
 -18  21   6         27.00         27.52        23.26 o                         
 -15  21   6         61.11        144.68        21.50 o                         
 -12  21   6        177.49        203.50        19.15 o                         
  -9  21   6         19.39         18.59        24.39 o                         
  -6  21   6          1.67          7.15        20.01 o                         
  -3  21   6          8.95        -12.03        22.46 o                         
   0  21   6         17.12         15.24        24.38 o                         
 -20  22   6          0.03         -5.78        19.82 o                         
 -17  22   6         21.23        -13.62        19.81 o                         
 -14  22   6         43.42         16.26        19.64 o                         
 -11  22   6          0.07         23.46        20.74 o                         
  -8  22   6         95.19        143.07        24.91 o                         
  -5  22   6          0.31         21.98        20.23 o                         
  -2  22   6          1.92         -8.43        22.30 o                         
 -19  23   6          4.72          9.38        21.23 o                         
 -16  23   6          5.58          1.74        19.40 o                         
 -13  23   6        103.86        107.86        17.35 o                         
 -10  23   6         29.63         25.87        23.34 o                         
  -7  23   6        153.90        151.29        25.66 o                         
  -4  23   6         11.65         37.97        23.69 o                         
 -15  24   6         16.19         45.17        19.73 o                         
 -12  24   6          9.53          8.33        21.78 o                         
  -9  24   6          0.06         24.16        24.32 o                         
  -3   2   7      48939.57      47719.35       119.26 o                         
   0   2   7      41917.43      41634.34       173.04 o                         
  -5   3   7         17.70        -11.28        11.28 o                         
  -2   3   7       3134.23       2914.63        21.27 o                         
   1   3   7          0.01         -9.77         9.77 o                         
  -7   4   7        190.02        219.30        14.65 o                         
  -4   4   7       4080.84       4263.40        33.84 o                         
  -1   4   7        246.60        196.53        12.03 o                         
   2   4   7          4.95         -7.66         7.66 o                         
  -9   5   7          3.52        -11.12        11.12 o                         
  -6   5   7        567.83        527.43        14.23 o                         
  -3   5   7       1765.10       1560.82        19.21 o                         
   0   5   7          4.40         -8.58         8.58 o                         
   3   5   7         69.08         90.72        10.52 o                         
 -11   6   7        385.87        419.74        18.53 o                         
  -8   6   7        129.44        169.33        15.26 o                         
  -5   6   7      12656.37      12758.49        56.33 o                         
  -2   6   7         97.18        109.61        10.63 o                         
   1   6   7         99.36        100.34         9.97 o                         
   4   6   7        885.27        914.61        21.41 o                         
 -13   7   7        275.13        260.27        14.75 o                         
 -10   7   7       9359.60      10112.88        67.25 o                         
  -7   7   7       4772.63       4645.49        36.37 o                         
  -4   7   7       4319.54       4257.90        31.84 o                         
  -1   7   7       1489.94       1455.36        20.21 o                         
   2   7   7         29.03         36.42        11.29 o                         
   5   7   7          0.04         11.33        12.38 o                         
 -15   8   7         39.09         26.49        14.20 o                         
 -12   8   7          2.25         -8.38        14.49 o                         
  -9   8   7        207.44        166.21        18.62 o                         
  -6   8   7       1637.88       1983.85        28.16 o                         
  -3   8   7        779.83        776.78        16.86 o                         
   0   8   7       1580.00       1420.54        21.42 o                         
   3   8   7          2.39         -7.68        13.97 o                         
   6   8   7         14.05         53.12        14.92 o                         
 -17   9   7          0.50          3.29        19.00 o                         
 -14   9   7          0.12          7.18        13.95 o                         
 -11   9   7        126.46         85.74        16.74 o                         
  -8   9   7       1462.02       1459.54        37.14 o                         
  -5   9   7       4628.91       4791.76        43.95 o                         
  -2   9   7        826.16        958.99        21.05 o                         
   1   9   7        131.25        116.03        13.55 o                         
   4   9   7        472.97        447.61        19.69 o                         
   7   9   7        736.69        744.20        26.27 o                         
 -19  10   7         13.58         -4.87        19.61 o                         
 -16  10   7       1990.48       2045.15        33.67 o                         
 -13  10   7        111.34         95.78        18.32 o                         
 -10  10   7        767.12        732.79        25.71 o                         
  -7  10   7       4708.17       4981.29        42.64 o                         
  -4  10   7         58.37         -2.80        14.61 o                         
  -1  10   7        589.21        574.23        18.96 o                         
   2  10   7        582.32        542.48        19.51 o                         
   5  10   7        637.25        644.66        24.78 o                         
   8  10   7         23.34         -4.68        19.99 o                         
 -21  11   7         49.88         56.34        21.15 o                         
 -18  11   7         39.82         92.54        19.27 o                         
 -15  11   7         11.76        -11.62        13.83 o                         
 -12  11   7        836.48        799.22        24.54 o                         
  -9  11   7        147.80        137.76        23.23 o                         
  -6  11   7        615.97        752.80        22.63 o                         
  -3  11   7       1600.97       1910.06        30.94 o                         
   0  11   7        474.55        480.34        19.82 o                         
   3  11   7         70.98         51.00        14.56 o                         
   6  11   7         81.53         70.43        20.80 o                         
   9  11   7         36.32         39.55        22.11 o                         
 -23  12   7          0.18        -15.88        18.15 o                         
 -20  12   7         78.63        109.23        20.09 o                         
 -17  12   7        251.76        344.78        21.75 o                         
 -14  12   7         33.93         33.05        16.36 o                         
 -11  12   7        140.16        138.84        15.54 o                         
  -8  12   7        677.29        704.82        22.44 o                         
  -5  12   7        525.46        505.73        17.08 o                         
  -2  12   7        103.29         78.93        15.19 o                         
   1  12   7        211.69        255.82        17.52 o                         
   4  12   7         19.22         21.61        18.73 o                         
   7  12   7         28.57         12.61        21.85 o                         
  10  12   7          4.64          4.67        19.68 o                         
 -22  13   7         19.08          9.88        19.32 o                         
 -19  13   7          7.28          9.00        20.24 o                         
 -16  13   7        101.96        126.87        21.22 o                         
 -13  13   7        134.05        180.72        17.48 o                         
 -10  13   7         57.67         40.53        18.88 o                         
  -7  13   7        438.87        428.09        17.44 o                         
  -4  13   7         73.96         67.40        16.07 o                         
  -1  13   7          1.19          0.21        15.27 o                         
   2  13   7          4.90        -14.10        17.57 o                         
   5  13   7          0.01         -0.50        24.09 o                         
   8  13   7          2.55         -1.00        21.42 o                         
  11  13   7         18.50         14.41        20.70 o                         
 -24  14   7         17.12          8.15        18.77 o                         
 -21  14   7          0.53         -6.35        15.89 o                         
 -18  14   7          9.41         16.52        22.31 o                         
 -15  14   7         79.89         87.67        17.13 o                         
 -12  14   7        161.36        115.59        19.11 o                         
  -9  14   7         16.66         43.35        14.64 o                         
  -6  14   7       1037.93       1088.29        25.45 o                         
  -3  14   7         14.91        -17.71        17.71 o                         
   0  14   7        220.48        226.89        20.31 o                         
   3  14   7        135.08        111.51        20.08 o                         
   6  14   7        150.68        150.22        25.24 o                         
   9  14   7         12.13         10.63        21.13 o                         
 -23  15   7         40.93         21.43        17.77 o                         
 -20  15   7          2.78        -16.69        16.69 o                         
 -17  15   7          0.34         -3.00        20.20 o                         
 -14  15   7          4.06          4.77        15.68 o                         
 -11  15   7        131.19         91.01        19.51 o                         
  -8  15   7        433.21        425.92        17.82 o                         
  -5  15   7       1328.16       1298.56        33.98 o                         
  -2  15   7        516.94        552.39        25.37 o                         
   1  15   7        163.41        118.47        21.79 o                         
   4  15   7          2.01         -0.90        22.54 o                         
   7  15   7         38.40         35.32        22.43 o                         
 -22  16   7         17.07         42.13        18.76 o                         
 -19  16   7         23.53         36.67        24.61 o                         
 -16  16   7          5.24         13.01        16.05 o                         
 -13  16   7         59.01         25.31        20.93 o                         
 -10  16   7        179.16        141.44        15.73 o                         
  -7  16   7          0.13         -8.57        15.48 o                         
  -4  16   7         78.74        133.27        24.15 o                         
  -1  16   7        128.38         95.93        18.82 o                         
   2  16   7          7.87          7.04        21.90 o                         
   5  16   7         59.38         54.69        23.84 o                         
   8  16   7          1.13          0.20        21.17 o                         
 -21  17   7          1.01          8.69        19.64 o                         
 -18  17   7          0.27         -7.89        20.03 o                         
 -15  17   7         22.00          3.32        25.69 o                         
 -12  17   7         28.10         13.26        21.70 o                         
  -9  17   7         38.18         71.81        16.57 o                         
  -6  17   7         48.71         49.03        22.92 o                         
  -3  17   7         22.92         38.07        18.03 o                         
   0  17   7        269.23        269.23        28.05 o                         
   3  17   7         46.92         42.29        22.58 o                         
   6  17   7          6.75        -14.90        23.63 o                         
 -23  18   7          8.22        -10.09        21.76 o                         
 -20  18   7         14.92          9.16        23.16 o                         
 -17  18   7         25.83         38.25        22.13 o                         
 -14  18   7         31.62        -11.60        24.72 o                         
 -11  18   7          9.24         12.48        14.75 o                         
  -8  18   7          1.43        -18.85        18.85 o                         
  -5  18   7         65.83         31.20        23.49 o                         
  -2  18   7         13.90         -4.97        18.89 o                         
   1  18   7          0.40        -21.66        23.13 o                         
   4  18   7         37.98         36.58        25.66 o                         
 -22  19   7         16.23         -7.66        23.76 o                         
 -19  19   7          2.14          7.80        20.21 o                         
 -16  19   7          2.52         -1.97        24.53 o                         
 -13  19   7        217.38        199.01        21.88 o                         
 -10  19   7          1.06          0.69        19.17 o                         
  -7  19   7          0.78          8.15        24.43 o                         
  -4  19   7          0.20         -9.65        23.52 o                         
  -1  19   7          5.29         -2.79        23.14 o                         
   2  19   7          2.33        -21.74        21.74 o                         
 -21  20   7          0.49         19.47        24.69 o                         
 -18  20   7          0.00          9.64        21.99 o                         
 -15  20   7          9.27         13.85        21.11 o                         
 -12  20   7          6.55        -14.69        16.40 o                         
  -9  20   7         36.09         34.64        20.00 o                         
  -6  20   7          9.04         11.62        23.12 o                         
  -3  20   7         28.89         12.58        21.45 o                         
   0  20   7          2.07         10.27        23.43 o                         
 -20  21   7          0.00         -9.63        25.38 o                         
 -17  21   7         16.86          1.46        21.46 o                         
 -14  21   7          0.02         -3.36        19.20 o                         
 -11  21   7          4.82          3.44        17.61 o                         
  -8  21   7        105.48         60.46        25.71 o                         
  -5  21   7          0.04         -2.56        22.15 o                         
  -2  21   7          2.86         -9.62        22.19 o                         
 -19  22   7          0.61         -0.31        21.89 o                         
 -16  22   7         11.80         16.29        20.13 o                         
 -13  22   7          0.39          5.57        16.86 o                         
 -10  22   7          8.00         -9.02        20.88 o                         
  -7  22   7          0.85         14.83        21.19 o                         
  -4  22   7          4.16         21.11        22.51 o                         
 -18  23   7          3.14        -15.57        20.89 o                         
 -15  23   7          0.44          2.18        18.18 o                         
 -12  23   7         19.94         12.82        16.96 o                         
  -9  23   7         25.91         36.33        23.09 o                         
  -6  23   7          3.13         -1.31        23.51 o                         
 -14  24   7         12.01         12.56        17.21 o                         
 -11  24   7          1.19        -19.20        23.12 o                         
  -8  24   7          0.06          6.39        23.91 o                         
   0   1   8       3099.06       2910.03        31.99 o                         
  -2   2   8        107.41        149.28        10.87 o                         
   1   2   8       1749.22       1611.45        18.06 o                         
  -4   3   8        226.63        173.98        14.01 o                         
  -1   3   8        844.95       1008.88        17.95 o                         
   2   3   8        881.31        921.90        18.79 o                         
  -6   4   8       1913.71       2070.34        26.15 o                         
  -3   4   8       3313.78       3093.79        29.90 o                         
   0   4   8       2128.53       2043.39        23.42 o                         
   3   4   8        725.21        795.96        16.67 o                         
  -8   5   8      32394.54      33240.54       142.66 o                         
  -5   5   8          0.63         -8.21         8.21 o                         
  -2   5   8       4576.87       5097.07        28.80 o                         
   1   5   8        331.14        433.63        12.92 o                         
   4   5   8        793.99       1004.35        20.61 o                         
 -10   6   8         77.28         97.55        11.19 o                         
  -7   6   8        924.20        884.13        18.01 o                         
  -4   6   8        839.79        876.91        16.67 o                         
  -1   6   8         15.66         -2.29         9.78 o                         
   2   6   8      44454.71      45379.62       236.01 o                         
   5   6   8          0.51         22.71        11.23 o                         
 -12   7   8        174.02        222.48        15.11 o                         
  -9   7   8        633.19        556.25        18.88 o                         
  -6   7   8       8510.15       8938.33        46.61 o                         
  -3   7   8       2019.36       2276.94        24.82 o                         
   0   7   8       3131.74       3333.37        28.59 o                         
   3   7   8       4238.75       4773.89        38.08 o                         
   6   7   8         86.67         49.21        12.38 o                         
 -14   8   8        370.11        448.87        18.28 o                         
 -11   8   8          0.00         -6.13        15.36 o                         
  -8   8   8      15414.15      16735.56       112.68 o                         
  -5   8   8        611.33        554.13        18.51 o                         
  -2   8   8      12219.32      12715.38        66.56 o                         
   1   8   8        304.98        293.22        14.25 o                         
   4   8   8       1235.45       1237.31        25.65 o                         
   7   8   8          5.89         -6.53        15.28 o                         
 -16   9   8        544.33        542.80        21.70 o                         
 -13   9   8        341.77        372.97        21.08 o                         
 -10   9   8        168.31        139.20        18.36 o                         
  -7   9   8        432.07        457.03        19.51 o                         
  -4   9   8       6661.91       6800.48        53.12 o                         
  -1   9   8        418.03        530.46        18.27 o                         
   2   9   8          0.54        -13.88        13.88 o                         
   5   9   8         14.75         25.21        15.30 o                         
   8   9   8        585.57        542.33        22.88 o                         
 -18  10   8          0.49         26.53        15.27 o                         
 -15  10   8       2614.64       2586.83        43.61 o                         
 -12  10   8        502.07        493.38        20.91 o                         
  -9  10   8         88.58         80.33        23.33 o                         
  -6  10   8       1779.21       1731.64        27.13 o                         
  -3  10   8         36.14         27.30        12.23 o                         
   0  10   8       1368.03       1481.31        24.10 o                         
   3  10   8        392.67        331.55        17.65 o                         
   6  10   8         74.41         59.64        18.36 o                         
   9  10   8         13.27         41.51        22.27 o                         
 -20  11   8         33.26         25.40        20.87 o                         
 -17  11   8         53.20         32.85        20.17 o                         
 -14  11   8        330.44        292.60        21.71 o                         
 -11  11   8         16.47         25.43        15.08 o                         
  -8  11   8         17.84        -13.22        13.43 o                         
  -5  11   8          6.38          6.94        10.74 o                         
  -2  11   8        945.38        980.71        21.88 o                         
   1  11   8         22.80          9.51        12.64 o                         
   4  11   8        905.00        811.86        26.42 o                         
   7  11   8         46.43         34.55        21.53 o                         
  10  11   8         29.92         26.99        20.70 o                         
 -22  12   8         66.53         40.30        19.66 o                         
 -19  12   8          4.17         16.58        14.97 o                         
 -16  12   8          9.15         30.71        18.56 o                         
 -13  12   8         91.24         89.89        18.06 o                         
 -10  12   8       4183.62       4219.21        61.00 o                         
  -7  12   8        429.08        479.16        20.17 o                         
  -4  12   8          1.52         19.04        15.60 o                         
  -1  12   8         75.69        124.32        16.43 o                         
   2  12   8        233.68        256.27        19.32 o                         
   5  12   8        191.50        190.49        21.79 o                         
   8  12   8         16.01         66.41        24.21 o                         
  11  12   8         18.44         26.16        20.34 o                         
 -24  13   8          7.55         34.77        18.73 o                         
 -21  13   8          4.72         11.95        16.80 o                         
 -18  13   8         51.87         35.08        21.45 o                         
 -15  13   8        230.56        300.91        21.79 o                         
 -12  13   8         83.67         80.71        21.63 o                         
  -9  13   8       2882.22       2821.85        36.76 o                         
  -6  13   8          9.52          8.56        11.50 o                         
  -3  13   8         80.73         78.83        16.63 o                         
   0  13   8        253.91        320.66        19.28 o                         
   3  13   8         93.23         91.25        19.85 o                         
   6  13   8         43.26         82.23        26.06 o                         
   9  13   8         22.42         31.51        20.70 o                         
 -23  14   8         24.12         24.08        21.43 o                         
 -20  14   8         16.54         -2.42        17.17 o                         
 -17  14   8         26.14         21.39        19.93 o                         
 -14  14   8          2.50        -15.50        15.50 o                         
 -11  14   8         72.95         84.14        20.30 o                         
  -8  14   8         25.86         -5.45        13.79 o                         
  -5  14   8          8.41         -9.41        15.61 o                         
  -2  14   8         76.03        101.46        19.60 o                         
   1  14   8        534.56        551.73        24.72 o                         
   4  14   8         39.82         29.17        22.63 o                         
   7  14   8         32.94         29.96        21.72 o                         
  10  14   8          0.08         12.60        20.48 o                         
 -22  15   8          1.43         11.02        18.83 o                         
 -19  15   8         22.23          6.96        23.81 o                         
 -16  15   8          6.84          0.09        16.89 o                         
 -13  15   8         22.19         19.03        19.91 o                         
 -10  15   8         47.90         29.01        14.79 o                         
  -7  15   8          0.01        -16.12        16.12 o                         
  -4  15   8       1320.09       1211.75        31.50 o                         
  -1  15   8         58.77         75.03        18.27 o                         
   2  15   8         47.07         29.78        19.70 o                         
   5  15   8         42.34         14.06        21.87 o                         
   8  15   8          3.46          1.00        21.36 o                         
 -21  16   8          0.11          3.42        18.79 o                         
 -18  16   8         49.73         88.01        22.88 o                         
 -15  16   8         58.08         34.99        22.24 o                         
 -12  16   8        184.69        108.79        21.80 o                         
  -9  16   8         19.14         35.48        15.29 o                         
  -6  16   8        129.30        195.95        20.05 o                         
  -3  16   8        229.11        177.39        23.08 o                         
   0  16   8          1.36          0.08        22.20 o                         
   3  16   8         30.19         43.04        20.79 o                         
   6  16   8          5.15        -22.35        22.35 o                         
 -23  17   8         20.18         27.75        21.96 o                         
 -20  17   8          1.09          2.78        20.38 o                         
 -17  17   8          7.11         10.95        16.76 o                         
 -14  17   8        100.41         70.83        25.52 o                         
 -11  17   8        270.99        284.45        17.83 o                         
  -8  17   8        250.08        238.94        20.01 o                         
  -5  17   8        301.74        346.00        31.73 o                         
  -2  17   8         11.80         18.91        18.37 o                         
   1  17   8         30.98         64.73        25.27 o                         
   4  17   8         29.77         29.96        24.83 o                         
 -22  18   8          4.95          9.70        20.60 o                         
 -19  18   8          6.64         -6.90        19.07 o                         
 -16  18   8          6.05         28.32        27.45 o                         
 -13  18   8        293.20        238.47        27.82 o                         
 -10  18   8         58.45         61.94        16.47 o                         
  -7  18   8        645.60        702.19        27.87 o                         
  -4  18   8          0.03          8.41        20.71 o                         
  -1  18   8         93.84         69.87        23.96 o                         
   2  18   8          2.88         -1.69        22.65 o                         
   5  18   8          2.04         -4.36        25.56 o                         
 -21  19   8         39.67         25.65        24.14 o                         
 -18  19   8         13.02         39.99        19.20 o                         
 -15  19   8         71.57        120.59        28.45 o                         
 -12  19   8          9.24         -7.43        18.12 o                         
  -9  19   8         18.97         37.07        21.16 o                         
  -6  19   8         77.84         72.85        27.72 o                         
  -3  19   8        110.41        122.21        22.16 o                         
   0  19   8          0.02         28.92        24.63 o                         
   3  19   8          0.08          7.49        23.74 o                         
 -20  20   8         93.91        120.45        26.65 o                         
 -17  20   8          1.55         -1.64        23.15 o                         
 -14  20   8        124.32        164.57        21.07 o                         
 -11  20   8         87.31         98.93        20.00 o                         
  -8  20   8         43.96         92.20        26.01 o                         
  -5  20   8         14.56         30.92        23.19 o                         
  -2  20   8         26.50         -6.33        23.29 o                         
   1  20   8          0.93          0.62        22.49 o                         
 -19  21   8          0.15         -4.34        20.61 o                         
 -16  21   8          7.36         22.43        20.41 o                         
 -13  21   8         12.25         24.30        17.18 o                         
 -10  21   8          1.41          9.15        18.42 o                         
  -7  21   8          0.34         -0.84        22.51 o                         
  -4  21   8          4.91         45.40        21.01 o                         
  -1  21   8         43.72         31.48        24.27 o                         
 -18  22   8          0.81         10.21        21.60 o                         
 -15  22   8         36.27         40.08        19.98 o                         
 -12  22   8         25.62         16.83        16.76 o                         
  -9  22   8         21.79         22.91        21.90 o                         
  -6  22   8          0.77         -1.13        23.59 o                         
  -3  22   8         56.63         32.56        24.13 o                         
 -17  23   8          4.28         32.28        21.40 o                         
 -14  23   8          0.95         -0.39        18.53 o                         
 -11  23   8         53.60         53.66        23.56 o                         
  -8  23   8         30.14         34.07        23.08 o                         
  -5  23   8         12.29          7.20        21.87 o                         
 -13  24   8          0.06        -10.47        15.80 o                         
 -10  24   8         11.62         21.63        23.37 o                         
   0   0   9       6856.94       7257.15       282.29 o                         
   1   1   9      31777.31      31366.12        75.70 o                         
  -1   2   9      37680.61      37796.35       141.40 o                         
   2   2   9        189.89        125.17        13.51 o                         
  -3   3   9       3736.31       3534.40        30.85 o                         
   0   3   9       3192.38       3013.46        21.30 o                         
   3   3   9        798.90        737.34        17.46 o                         
  -5   4   9         21.04         12.36        11.54 o                         
  -2   4   9        113.94         75.72        10.26 o                         
   1   4   9        206.25        194.53        12.20 o                         
   4   4   9       1520.82       1476.82        23.36 o                         
  -7   5   9       2155.89       1978.41        28.67 o                         
  -4   5   9         53.64         42.62        11.22 o                         
  -1   5   9         59.73         79.37        10.08 o                         
   2   5   9       1154.15       1225.66        19.17 o                         
   5   5   9        196.23        288.11        15.63 o                         
  -9   6   9         34.04        -14.09        14.09 o                         
  -6   6   9      15692.28      15944.62        78.23 o                         
  -3   6   9       3281.76       3288.14        29.21 o                         
   0   6   9         37.11         56.14        10.72 o                         
   3   6   9       1730.43       1692.36        23.12 o                         
   6   6   9        797.27        689.83        19.48 o                         
 -11   7   9          0.26         -8.43        11.11 o                         
  -8   7   9       1860.54       1564.64        23.50 o                         
  -5   7   9        668.50        707.97        16.76 o                         
  -2   7   9        337.04        361.57        13.48 o                         
   1   7   9        998.95       1103.67        19.81 o                         
   4   7   9        135.01        183.42        13.69 o                         
   7   7   9          9.14         -2.82        12.06 o                         
 -13   8   9        135.71        131.57        13.85 o                         
 -10   8   9          0.27         12.93        12.10 o                         
  -7   8   9       1325.13       1328.48        31.09 o                         
  -4   8   9        102.37        101.73        10.42 o                         
  -1   8   9         42.88         44.37        12.45 o                         
   2   8   9        399.88        425.72        15.02 o                         
   5   8   9         64.85         33.11        13.12 o                         
   8   8   9        703.56        659.35        24.75 o                         
 -15   9   9        330.35        312.79        22.52 o                         
 -12   9   9       1004.02       1020.91        25.19 o                         
  -9   9   9         83.36         66.41        18.18 o                         
  -6   9   9        336.69        417.26        17.47 o                         
  -3   9   9       4555.25       5053.79        39.51 o                         
   0   9   9          2.17         -7.56        11.45 o                         
   3   9   9         13.98         19.95        12.51 o                         
   6   9   9         79.30         54.73        15.87 o                         
   9   9   9         49.08         43.17        17.76 o                         
 -17  10   9          0.78        -14.72        17.87 o                         
 -14  10   9         27.73          3.24        17.21 o                         
 -11  10   9          3.02        -12.61        14.18 o                         
  -8  10   9       4089.92       4430.76        44.33 o                         
  -5  10   9         88.31         90.43        11.38 o                         
  -2  10   9          0.36         -7.13        12.44 o                         
   1  10   9        217.21        240.09        14.60 o                         
   4  10   9        254.74        230.41        18.46 o                         
   7  10   9        125.15        111.08        18.80 o                         
  10  10   9          1.81          3.10        22.11 o                         
 -19  11   9          0.03         21.85        17.92 o                         
 -16  11   9          2.31         48.15        21.89 o                         
 -13  11   9       2529.98       2595.67        38.70 o                         
 -10  11   9        331.76        335.67        28.34 o                         
  -7  11   9         41.93        119.10        16.82 o                         
  -4  11   9          0.06        -10.81        10.81 o                         
  -1  11   9         40.00         25.52        13.76 o                         
   2  11   9          0.01         12.32        13.90 o                         
   5  11   9         23.06         63.66        16.82 o                         
   8  11   9         66.99         66.15        21.51 o                         
  11  11   9          2.58        -20.49        20.49 o                         
 -21  12   9          4.19         -4.47        21.14 o                         
 -18  12   9         15.02         17.44        21.57 o                         
 -15  12   9          3.28          6.69        19.09 o                         
 -12  12   9        268.49        235.52        18.04 o                         
  -9  12   9         19.93         30.10        14.49 o                         
  -6  12   9        908.67        894.53        23.19 o                         
  -3  12   9        812.69        760.11        24.84 o                         
   0  12   9          3.07         11.77        14.97 o                         
   3  12   9        521.08        537.84        24.14 o                         
   6  12   9        105.47        125.05        22.19 o                         
   9  12   9         46.48         34.28        21.41 o                         
  12  12   9         18.78          0.10        19.96 o                         
 -23  13   9          6.58          9.93        22.34 o                         
 -20  13   9          0.09        -15.84        18.18 o                         
 -17  13   9         44.29         68.56        21.40 o                         
 -14  13   9        204.48        162.69        19.55 o                         
 -11  13   9        181.79        190.00        25.12 o                         
  -8  13   9         13.05         33.29        14.43 o                         
  -5  13   9         11.32          3.72        14.15 o                         
  -2  13   9         18.18         12.68        16.25 o                         
   1  13   9        167.45        168.74        17.89 o                         
   4  13   9         84.73        103.49        21.00 o                         
   7  13   9         28.22         -6.92        22.54 o                         
  10  13   9         26.78         38.64        21.53 o                         
 -22  14   9          0.05         -3.42        18.37 o                         
 -19  14   9        147.47        194.97        24.69 o                         
 -16  14   9         23.26          0.76        19.15 o                         
 -13  14   9         72.52         95.09        21.42 o                         
 -10  14   9         93.28         55.80        15.31 o                         
  -7  14   9          1.73         43.53        15.66 o                         
  -4  14   9        223.85        210.60        19.71 o                         
  -1  14   9        484.39        504.08        24.96 o                         
   2  14   9          3.12          2.42        20.75 o                         
   5  14   9         98.56        114.34        24.36 o                         
   8  14   9         25.24          1.19        22.77 o                         
 -21  15   9         30.29         63.94        16.15 o                         
 -18  15   9          0.14          1.32        20.37 o                         
 -15  15   9         13.08         18.30        17.04 o                         
 -12  15   9          0.07         -0.51        20.79 o                         
  -9  15   9          6.89          0.85        13.61 o                         
  -6  15   9       1167.70        971.89        24.49 o                         
  -3  15   9        423.52        529.80        26.66 o                         
   0  15   9          0.21        -14.92        19.14 o                         
   3  15   9          8.05         25.50        20.84 o                         
   6  15   9         11.81         21.88        21.92 o                         
 -23  16   9          0.51         -2.14        19.49 o                         
 -20  16   9          0.07         -0.04        20.12 o                         
 -17  16   9          0.47          3.59        20.19 o                         
 -14  16   9         13.80         34.12        24.99 o                         
 -11  16   9          2.94        -13.49        13.49 o                         
  -8  16   9         21.43          6.21        14.80 o                         
  -5  16   9         94.82         85.58        20.62 o                         
  -2  16   9        129.35         88.80        20.75 o                         
   1  16   9        250.74        284.24        24.53 o                         
   4  16   9        109.76        115.30        24.77 o                         
   7  16   9          0.57          9.77        22.44 o                         
 -22  17   9          8.32         20.39        20.88 o                         
 -19  17   9          9.13         -4.59        18.94 o                         
 -16  17   9          0.93         14.67        22.22 o                         
 -13  17   9         48.88         55.01        25.65 o                         
 -10  17   9         94.47         82.40        16.91 o                         
  -7  17   9        182.78        146.50        18.94 o                         
  -4  17   9         15.53         65.75        23.15 o                         
  -1  17   9        113.97         80.20        22.62 o                         
   2  17   9          0.55         -4.07        19.97 o                         
   5  17   9          3.97         -0.19        21.72 o                         
 -21  18   9        109.35        134.43        25.56 o                         
 -18  18   9          6.35          2.81        19.72 o                         
 -15  18   9         20.39         12.48        24.30 o                         
 -12  18   9          8.02         -6.79        17.98 o                         
  -9  18   9         46.50         45.49        18.82 o                         
  -6  18   9        284.83        313.93        26.31 o                         
  -3  18   9        247.04        242.60        25.57 o                         
   0  18   9         12.77         39.79        23.05 o                         
   3  18   9         30.07         35.81        23.43 o                         
 -20  19   9          2.58         13.52        20.17 o                         
 -17  19   9         33.25         35.55        22.49 o                         
 -14  19   9          1.90        -23.40        24.70 o                         
 -11  19   9         71.98         75.22        17.96 o                         
  -8  19   9          0.02          7.45        19.41 o                         
  -5  19   9         26.95        -11.50        28.37 o                         
  -2  19   9         36.58         62.96        20.68 o                         
   1  19   9         20.52         -1.50        22.76 o                         
 -19  20   9         13.54          2.08        20.44 o                         
 -16  20   9          2.59         29.30        23.77 o                         
 -13  20   9          0.81          2.87        16.39 o                         
 -10  20   9          2.24        -19.79        21.03 o                         
  -7  20   9         66.06        120.82        25.16 o                         
  -4  20   9         74.23         42.98        19.74 o                         
  -1  20   9          1.85         -5.11        22.64 o                         
 -18  21   9          7.84         10.48        23.83 o                         
 -15  21   9          1.42          8.05        18.81 o                         
 -12  21   9         30.76         38.88        17.65 o                         
  -9  21   9          5.27         17.84        17.90 o                         
  -6  21   9         11.64         14.49        21.54 o                         
  -3  21   9          7.78          4.54        20.45 o                         
 -17  22   9          0.76         21.36        22.22 o                         
 -14  22   9          0.69          7.04        19.53 o                         
 -11  22   9         43.16         54.76        18.91 o                         
  -8  22   9          0.75        -13.92        22.41 o                         
  -5  22   9          2.69          3.12        22.94 o                         
 -16  23   9          0.31         18.74        20.91 o                         
 -13  23   9          0.61          7.24        15.41 o                         
 -10  23   9         13.64         17.69        22.75 o                         
  -7  23   9         28.34         18.47        20.87 o                         
 -12  24   9          0.11         -9.28        16.84 o                         
  -1   1  10      21331.18      22602.00        64.93 o                         
  -3   2  10        472.77        643.27        16.15 o                         
   0   2  10       2592.43       2474.29        26.94 o                         
  -5   3  10       1103.88       1263.68        21.49 o                         
  -2   3  10        648.53        642.79        14.64 o                         
   1   3  10      23977.85      26574.68       110.62 o                         
  -7   4  10        272.42        246.93        12.06 o                         
  -4   4  10       2820.00       2536.76        33.90 o                         
  -1   4  10       3035.38       2982.80        30.14 o                         
   2   4  10      15551.96      16034.27        69.41 o                         
  -9   5  10       1461.88       1655.92        25.29 o                         
  -6   5  10        374.81        407.82        18.32 o                         
  -3   5  10        809.11        616.14        12.42 o                         
   0   5  10        564.57        605.24        15.69 o                         
   3   5  10        997.39        948.43        17.08 o                         
 -11   6  10       1750.08       1727.96        27.54 o                         
  -8   6  10        316.99        254.27        16.56 o                         
  -5   6  10       1124.57       1033.50        21.69 o                         
  -2   6  10       1612.75       1694.89        22.57 o                         
   1   6  10       1315.51       1386.44        21.27 o                         
   4   6  10        149.42        211.32        14.65 o                         
 -13   7  10        349.48        401.61        17.29 o                         
 -10   7  10        261.86        322.63        17.59 o                         
  -7   7  10       2671.26       2903.07        28.00 o                         
  -4   7  10       6724.27       6675.94        42.89 o                         
  -1   7  10        526.67        563.26        16.17 o                         
   2   7  10      11470.77      12195.49        65.14 o                         
   5   7  10         98.44         99.40        13.13 o                         
 -15   8  10        113.36        153.70        17.93 o                         
 -12   8  10          9.12         12.02        12.03 o                         
  -9   8  10       2015.09       2048.27        26.71 o                         
  -6   8  10        197.10        208.23        14.27 o                         
  -3   8  10          2.20          7.54        11.00 o                         
   0   8  10        246.37        230.36        15.08 o                         
   3   8  10       1295.82       1249.20        23.15 o                         
   6   8  10         94.62        129.74        15.76 o                         
 -17   9  10        146.11        158.94        18.67 o                         
 -14   9  10         55.52         62.11        15.31 o                         
 -11   9  10        720.89        671.47        19.24 o                         
  -8   9  10       2473.34       2231.77        26.14 o                         
  -5   9  10        517.65        592.35        15.33 o                         
  -2   9  10        387.88        362.34        15.48 o                         
   1   9  10         73.62         62.61        12.50 o                         
   4   9  10         61.95         70.07        13.59 o                         
   7   9  10        230.59        275.68        19.14 o                         
 -19  10  10         58.39         50.31        20.06 o                         
 -16  10  10        721.73        758.91        29.13 o                         
 -13  10  10        412.87        385.22        17.66 o                         
 -10  10  10        259.63        183.82        15.40 o                         
  -7  10  10        876.38        829.11        21.32 o                         
  -4  10  10        231.79        244.90        14.31 o                         
  -1  10  10       2031.40       2099.97        29.82 o                         
   2  10  10        136.41         98.08        13.16 o                         
   5  10  10         97.12         77.95        16.20 o                         
   8  10  10          0.11        -15.12        17.95 o                         
 -21  11  10         49.99         84.59        23.26 o                         
 -18  11  10        446.76        338.16        25.07 o                         
 -15  11  10         26.63         21.32        19.48 o                         
 -12  11  10        159.09        164.40        17.60 o                         
  -9  11  10        357.06        272.63        20.97 o                         
  -6  11  10        165.07        182.10        14.12 o                         
  -3  11  10        194.22        216.94        15.41 o                         
   0  11  10        142.58        118.78        13.50 o                         
   3  11  10         54.51         65.40        15.14 o                         
   6  11  10        307.70        365.57        22.04 o                         
   9  11  10         53.04         48.60        21.58 o                         
 -23  12  10          6.04          1.69        22.03 o                         
 -20  12  10          4.63         -8.14        17.56 o                         
 -17  12  10         79.63         78.98        17.52 o                         
 -14  12  10       1206.53       1136.66        28.46 o                         
 -11  12  10         60.67         58.56        18.22 o                         
  -8  12  10          0.36         19.62        14.05 o                         
  -5  12  10         76.66         63.65        12.26 o                         
  -2  12  10          2.41         -3.32        12.02 o                         
   1  12  10        445.55        415.03        17.44 o                         
   4  12  10        188.49        179.30        20.08 o                         
   7  12  10          0.46          7.98        20.72 o                         
  10  12  10         18.22         10.18        20.76 o                         
 -22  13  10          0.25         -2.88        22.28 o                         
 -19  13  10        170.08        176.45        24.29 o                         
 -16  13  10          2.06          6.35        21.87 o                         
 -13  13  10         13.14         -4.81        14.85 o                         
 -10  13  10        683.82        567.59        23.83 o                         
  -7  13  10        301.50        292.57        18.95 o                         
  -4  13  10        188.68        187.77        18.46 o                         
  -1  13  10         49.28         31.45        19.01 o                         
   2  13  10         89.27         41.16        17.80 o                         
   5  13  10         31.85          7.37        21.04 o                         
   8  13  10          2.65         -2.77        21.34 o                         
 -21  14  10          0.46         -3.89        18.58 o                         
 -18  14  10        118.03        170.54        23.43 o                         
 -15  14  10         20.69         54.00        19.12 o                         
 -12  14  10        164.58        158.19        24.92 o                         
  -9  14  10         57.53         58.11        15.09 o                         
  -6  14  10        916.41        983.60        24.81 o                         
  -3  14  10        170.26        100.11        17.58 o                         
   0  14  10         82.74         59.05        20.00 o                         
   3  14  10         13.89        -21.49        21.49 o                         
   6  14  10         13.03         26.04        22.57 o                         
   9  14  10          0.26         -9.42        21.07 o                         
 -23  15  10          0.18         -6.97        19.92 o                         
 -20  15  10         14.19          6.65        19.69 o                         
 -17  15  10        146.26        134.57        21.67 o                         
 -14  15  10        158.17        154.51        23.07 o                         
 -11  15  10          0.06        -20.73        20.73 o                         
  -8  15  10         15.57          4.61        15.10 o                         
  -5  15  10         90.89        109.66        18.89 o                         
  -2  15  10        262.24        262.99        22.51 o                         
   1  15  10         66.77         35.85        23.08 o                         
   4  15  10         27.89          0.57        22.65 o                         
   7  15  10          3.51        -21.89        21.89 o                         
 -22  16  10         10.36         22.08        19.18 o                         
 -19  16  10         41.42         58.42        19.44 o                         
 -16  16  10        174.84        177.38        25.86 o                         
 -13  16  10        628.68        700.16        32.60 o                         
 -10  16  10        473.17        416.96        20.80 o                         
  -7  16  10         55.26         80.35        15.58 o                         
  -4  16  10        267.85        278.29        23.64 o                         
  -1  16  10          7.80         13.63        21.05 o                         
   2  16  10         25.55         23.67        23.48 o                         
   5  16  10          5.79          3.97        22.27 o                         
 -21  17  10          6.40         17.82        21.26 o                         
 -18  17  10          3.55          9.99        17.07 o                         
 -15  17  10         50.55         96.41        28.36 o                         
 -12  17  10        530.88        382.33        26.91 o                         
  -9  17  10        150.86        144.93        17.54 o                         
  -6  17  10          0.82        -17.45        17.45 o                         
  -3  17  10         40.92         10.60        19.82 o                         
   0  17  10         16.81          4.83        23.47 o                         
   3  17  10          1.36         -3.24        23.26 o                         
   6  17  10         34.42         34.94        21.81 o                         
 -20  18  10          1.94        -16.42        19.37 o                         
 -17  18  10         93.72        122.15        23.61 o                         
 -14  18  10          5.28         27.52        23.83 o                         
 -11  18  10          5.41        -16.76        16.76 o                         
  -8  18  10        153.93        179.82        22.01 o                         
  -5  18  10        458.41        518.57        31.03 o                         
  -2  18  10          0.83        -11.64        21.79 o                         
   1  18  10          0.01          2.18        21.58 o                         
   4  18  10         11.91         -0.67        24.22 o                         
 -22  19  10         19.69         23.47        22.48 o                         
 -19  19  10        134.59        133.35        22.72 o                         
 -16  19  10         61.63        118.47        24.18 o                         
 -13  19  10          0.03         -6.80        23.08 o                         
 -10  19  10         77.48         49.59        19.10 o                         
  -7  19  10         17.26        -19.62        19.62 o                         
  -4  19  10         46.62         94.71        25.32 o                         
  -1  19  10          2.08        -14.61        21.76 o                         
   2  19  10          0.02         -9.27        21.70 o                         
 -21  20  10         17.86         13.88        22.10 o                         
 -18  20  10         58.93         60.17        22.90 o                         
 -15  20  10          8.11        -21.89        21.89 o                         
 -12  20  10         35.16         33.76        16.14 o                         
  -9  20  10         20.36         31.26        21.42 o                         
  -6  20  10         46.03         30.06        23.49 o                         
  -3  20  10          2.58         -3.25        18.45 o                         
   0  20  10          1.00         -2.88        22.94 o                         
 -20  21  10          6.66         27.24        20.68 o                         
 -17  21  10          1.37         29.09        24.41 o                         
 -14  21  10         18.40         12.43        18.65 o                         
 -11  21  10         69.70         57.61        19.43 o                         
  -8  21  10          0.00         -4.85        20.00 o                         
  -5  21  10         39.52         59.71        21.25 o                         
  -2  21  10          8.34          4.75        24.49 o                         
 -19  22  10          3.41         14.99        21.74 o                         
 -16  22  10          0.00        -14.78        19.24 o                         
 -13  22  10         45.48          6.43        18.96 o                         
 -10  22  10         63.78         39.71        19.53 o                         
  -7  22  10          6.43         18.11        21.10 o                         
  -4  22  10          1.17         -0.07        19.27 o                         
 -15  23  10          0.06         -7.49        18.50 o                         
 -12  23  10         50.97         29.11        19.12 o                         
  -9  23  10          6.81         -2.67        20.35 o                         
  -6  23  10          9.15         -4.86        20.66 o                         
   0   1  11      14438.77      14958.84       111.05 o                         
  -2   2  11      10967.10      10727.42        52.07 o                         
   1   2  11        707.01        648.30        16.15 o                         
  -4   3  11      12120.14      12254.88        69.30 o                         
  -1   3  11       7084.76       6644.20        41.90 o                         
   2   3  11       7596.93       7709.93        49.99 o                         
  -6   4  11       1292.29       1205.56        22.84 o                         
  -3   4  11        101.39        150.51        10.13 o                         
   0   4  11          0.98        -10.02        10.02 o                         
   3   4  11        342.61        316.44        15.45 o                         
  -8   5  11        168.67        201.49        15.51 o                         
  -5   5  11        238.34        205.60        16.67 o                         
  -2   5  11       4556.57       4318.58        34.29 o                         
   1   5  11        481.17        608.37        16.58 o                         
   4   5  11          0.84         22.77        12.98 o                         
 -10   6  11        373.85        369.22        16.81 o                         
  -7   6  11       1122.25       1037.67        22.60 o                         
  -4   6  11        145.07        116.08        12.84 o                         
  -1   6  11          8.06        -11.38        11.38 o                         
   2   6  11        279.16        289.55        15.26 o                         
   5   6  11       1013.76       1004.66        21.94 o                         
 -12   7  11         35.37         39.62        11.02 o                         
  -9   7  11       1355.98       1400.67        27.68 o                         
  -6   7  11        104.89        134.18        15.22 o                         
  -3   7  11        782.36        757.37        18.47 o                         
   0   7  11          1.90        -10.96        10.96 o                         
   3   7  11         53.71         55.92        11.71 o                         
   6   7  11        951.30        885.40        21.09 o                         
 -14   8  11        758.82        686.35        21.99 o                         
 -11   8  11        505.30        517.69        20.22 o                         
  -8   8  11        668.35        754.24        18.14 o                         
  -5   8  11       1271.13       1229.90        21.16 o                         
  -2   8  11        904.79        983.17        19.20 o                         
   1   8  11          0.56          8.64        12.37 o                         
   4   8  11        219.14        224.57        14.50 o                         
   7   8  11        134.63         92.39        17.34 o                         
 -16   9  11         45.62         46.53        18.55 o                         
 -13   9  11        450.10        393.83        18.09 o                         
 -10   9  11        110.45        106.14        16.04 o                         
  -7   9  11       1339.75       1465.35        23.93 o                         
  -4   9  11         38.00         19.58        13.74 o                         
  -1   9  11        580.38        621.25        18.22 o                         
   2   9  11        238.44        204.36        13.46 o                         
   5   9  11         63.10         83.37        15.16 o                         
   8   9  11         68.63         71.50        19.13 o                         
 -18  10  11         82.64         85.98        19.46 o                         
 -15  10  11        468.19        554.37        23.20 o                         
 -12  10  11         14.42          6.20        12.96 o                         
  -9  10  11        761.77        753.97        19.09 o                         
  -6  10  11         53.76         11.82        11.57 o                         
  -3  10  11          1.52        -11.62        11.62 o                         
   0  10  11        871.59        892.54        21.43 o                         
   3  10  11          8.30          0.38        11.79 o                         
   6  10  11          2.19         -3.04        17.50 o                         
   9  10  11          2.42         -9.88        19.12 o                         
 -20  11  11        174.66        129.01        18.92 o                         
 -17  11  11         92.54         50.71        20.90 o                         
 -14  11  11        391.61        320.77        20.96 o                         
 -11  11  11         53.38         73.59        13.70 o                         
  -8  11  11          0.11          0.00        12.54 o                         
  -5  11  11        228.52        210.83        12.29 o                         
  -2  11  11        279.22        283.01        17.12 o                         
   1  11  11          0.36          0.70        11.58 o                         
   4  11  11          8.46        -11.75        15.32 o                         
   7  11  11        101.01         74.50        18.31 o                         
  10  11  11         14.98          7.96        20.51 o                         
 -22  12  11         31.86         24.12        22.05 o                         
 -19  12  11          0.05        -21.26        21.29 o                         
 -16  12  11        113.28         77.83        20.08 o                         
 -13  12  11          7.34         -0.35        15.30 o                         
 -10  12  11        224.92        204.82        24.57 o                         
  -7  12  11        177.61        215.15        16.33 o                         
  -4  12  11        308.06        334.20        16.44 o                         
  -1  12  11          8.61          2.11        14.36 o                         
   2  12  11         67.58         44.09        14.63 o                         
   5  12  11        138.15        121.90        19.20 o                         
   8  12  11          6.82          2.76        19.01 o                         
  11  12  11          3.67         -9.27        20.61 o                         
 -21  13  11          0.01          4.08        18.06 o                         
 -18  13  11         87.60         74.11        16.55 o                         
 -15  13  11        133.89        193.18        20.52 o                         
 -12  13  11          1.13          8.64        18.82 o                         
  -9  13  11        240.29        294.79        18.95 o                         
  -6  13  11        624.60        575.72        16.79 o                         
  -3  13  11        129.68        132.55        15.56 o                         
   0  13  11        470.89        502.35        20.98 o                         
   3  13  11       1355.32       1473.98        30.77 o                         
   6  13  11         68.46         78.61        21.17 o                         
   9  13  11          2.74        -15.19        20.96 o                         
 -23  14  11          8.58        -15.18        22.34 o                         
 -20  14  11          2.85          9.04        19.46 o                         
 -17  14  11         40.28         40.20        19.75 o                         
 -14  14  11         22.22         18.63        21.84 o                         
 -11  14  11        818.29        851.27        31.86 o                         
  -8  14  11          0.35          3.15        16.17 o                         
  -5  14  11       1107.78        919.15        24.88 o                         
  -2  14  11        353.06        370.95        23.58 o                         
   1  14  11        134.69        147.95        25.44 o                         
   4  14  11         21.18          4.13        20.68 o                         
   7  14  11         53.12         84.96        22.32 o                         
 -22  15  11         36.47         49.81        19.72 o                         
 -19  15  11         26.23         13.98        18.66 o                         
 -16  15  11        272.89        274.11        22.03 o                         
 -13  15  11         32.13         84.61        27.53 o                         
 -10  15  11        103.23        123.01        18.79 o                         
  -7  15  11         29.60          6.97        18.18 o                         
  -4  15  11        898.10        867.99        27.89 o                         
  -1  15  11        114.25         85.57        21.94 o                         
   2  15  11         63.06         73.75        21.39 o                         
   5  15  11         16.02         40.41        22.14 o                         
   8  15  11          9.78         17.48        22.16 o                         
 -21  16  11          0.49        -15.79        19.91 o                         
 -18  16  11          8.07          2.76        18.48 o                         
 -15  16  11         28.63          3.87        22.68 o                         
 -12  16  11          8.36        -24.10        24.40 o                         
  -9  16  11        110.18         94.04        17.76 o                         
  -6  16  11         15.31         17.67        17.96 o                         
  -3  16  11         48.23         54.79        19.29 o                         
   0  16  11         89.32        121.02        25.78 o                         
   3  16  11         67.16         50.40        20.00 o                         
   6  16  11         11.46          9.33        21.72 o                         
 -20  17  11         24.24         40.11        19.65 o                         
 -17  17  11        128.14        158.07        23.82 o                         
 -14  17  11          4.19         -7.85        25.02 o                         
 -11  17  11          0.88          1.55        17.30 o                         
  -8  17  11         60.57         84.91        19.41 o                         
  -5  17  11         97.15         84.34        19.08 o                         
  -2  17  11         83.33         73.88        23.31 o                         
   1  17  11        307.77        379.34        30.49 o                         
   4  17  11          0.04        -21.93        21.93 o                         
 -22  18  11          1.15         26.13        20.89 o                         
 -19  18  11         50.78         32.64        19.34 o                         
 -16  18  11          0.15          4.18        22.89 o                         
 -13  18  11         96.79         85.82        25.75 o                         
 -10  18  11         29.35         17.27        17.03 o                         
  -7  18  11         35.27         58.89        18.72 o                         
  -4  18  11         39.71         58.60        24.01 o                         
  -1  18  11          3.07         19.67        21.13 o                         
   2  18  11         20.03          8.32        23.22 o                         
 -21  19  11          6.23         -8.29        16.83 o                         
 -18  19  11          0.48         -9.30        21.06 o                         
 -15  19  11          4.90          4.49        22.04 o                         
 -12  19  11         44.49         51.99        18.35 o                         
  -9  19  11         56.12         61.13        20.70 o                         
  -6  19  11        143.86        212.52        23.06 o                         
  -3  19  11          0.82        -23.70        23.70 o                         
   0  19  11          4.54         -0.33        22.52 o                         
 -20  20  11         37.11         13.95        19.98 o                         
 -17  20  11          0.04          2.85        22.81 o                         
 -14  20  11          6.37         30.82        20.81 o                         
 -11  20  11         35.07         51.18        18.18 o                         
  -8  20  11         89.35         88.35        17.87 o                         
  -5  20  11          1.64         11.33        20.74 o                         
  -2  20  11         35.41         42.92        21.68 o                         
   1  20  11         13.74         13.84        24.40 o                         
 -19  21  11          3.56         -7.49        21.74 o                         
 -16  21  11         30.46         -4.56        22.54 o                         
 -13  21  11          3.96          9.82        17.28 o                         
 -10  21  11          1.94        -14.95        18.99 o                         
  -7  21  11         48.90         32.69        21.07 o                         
  -4  21  11         32.60         12.87        19.20 o                         
  -1  21  11          1.71          4.47        21.16 o                         
 -18  22  11          0.00         20.04        23.93 o                         
 -15  22  11          3.97        -18.82        18.82 o                         
 -12  22  11          4.71         -6.90        18.92 o                         
  -9  22  11         24.27          1.55        20.72 o                         
  -6  22  11          0.53        -17.50        20.83 o                         
 -14  23  11          1.13         16.73        21.95 o                         
 -11  23  11          5.24         12.35        19.71 o                         
  -8  23  11          0.01         17.81        21.46 o                         
   0   0  12       7073.36       7872.10        79.29 o                         
   1   1  12       8156.16       7924.72        49.44 o                         
  -1   2  12        209.83        143.68        15.38 o                         
   2   2  12       1432.96       1580.60        21.04 o                         
  -3   3  12      26793.07      26285.51        86.17 o                         
   0   3  12       3726.75       4101.69        35.56 o                         
   3   3  12       3134.29       2883.23        32.71 o                         
  -5   4  12        160.09        153.95        15.75 o                         
  -2   4  12       6401.77       6258.11        39.35 o                         
   1   4  12      17538.70      17415.16        72.69 o                         
   4   4  12        593.78        626.82        19.35 o                         
  -7   5  12       6973.03       6584.22        51.86 o                         
  -4   5  12        600.70        491.29        17.60 o                         
  -1   5  12          4.74        -10.13        10.13 o                         
   2   5  12         92.59         80.42        13.87 o                         
   5   5  12        247.50        238.91        15.67 o                         
  -9   6  12        442.21        410.72        18.97 o                         
  -6   6  12          9.33         -8.17        14.39 o                         
  -3   6  12        779.65        769.23        15.38 o                         
   0   6  12        299.54        273.60        13.86 o                         
   3   6  12        426.40        466.24        17.75 o                         
   6   6  12        259.60        241.25        15.80 o                         
 -11   7  12        332.62        327.86        17.84 o                         
  -8   7  12        368.06        365.25        17.76 o                         
  -5   7  12        450.95        450.81        17.04 o                         
  -2   7  12       7090.58       7515.43        47.51 o                         
   1   7  12        129.18        134.66        13.36 o                         
   4   7  12        733.85        584.50        16.72 o                         
   7   7  12        204.34        236.37        16.11 o                         
 -13   8  12         69.75         46.36        12.01 o                         
 -10   8  12        233.88        221.02        18.55 o                         
  -7   8  12        105.41         75.52        15.91 o                         
  -4   8  12         47.22         41.80        11.82 o                         
  -1   8  12       1842.89       2031.35        28.92 o                         
   2   8  12       1906.89       1801.52        28.02 o                         
   5   8  12         87.57         84.01        13.21 o                         
   8   8  12         45.11         38.91        18.34 o                         
 -15   9  12         35.13         22.86        14.78 o                         
 -12   9  12        377.23        322.29        18.95 o                         
  -9   9  12        183.00        160.59        13.47 o                         
  -6   9  12        503.99        461.02        17.44 o                         
  -3   9  12         28.00         27.63        11.75 o                         
   0   9  12        913.26       1048.90        22.58 o                         
   3   9  12          5.66         16.53        10.84 o                         
   6   9  12          1.06        -13.81        16.09 o                         
   9   9  12          2.49         -9.54        16.98 o                         
 -17  10  12         10.83        -16.66        19.69 o                         
 -14  10  12         54.00         51.25        17.06 o                         
 -11  10  12         65.43         46.53        15.03 o                         
  -8  10  12         71.50        128.92        14.29 o                         
  -5  10  12         28.14         85.99        12.05 o                         
  -2  10  12         93.14         76.76        13.30 o                         
   1  10  12          0.38          8.40        11.14 o                         
   4  10  12         27.82         34.83        14.94 o                         
   7  10  12         63.06         58.10        18.19 o                         
  10  10  12          1.96          4.58        17.98 o                         
 -19  11  12          5.60         -8.98        19.06 o                         
 -16  11  12        141.09        149.20        19.79 o                         
 -13  11  12        826.70        857.41        25.98 o                         
 -10  11  12        218.75        250.45        17.56 o                         
  -7  11  12        167.79        173.45        13.93 o                         
  -4  11  12        541.62        656.27        19.02 o                         
  -1  11  12         61.63         79.20        13.94 o                         
   2  11  12        117.35        158.60        15.15 o                         
   5  11  12         34.07         47.36        18.13 o                         
   8  11  12         30.80         41.79        20.28 o                         
  11  11  12          0.00        -17.72        19.96 o                         
 -21  12  12         28.07         16.78        18.99 o                         
 -18  12  12          1.28         52.63        21.92 o                         
 -15  12  12        791.42       1019.44        28.59 o                         
 -12  12  12        146.14        151.92        13.86 o                         
  -9  12  12        347.92        348.25        15.44 o                         
  -6  12  12         91.44         80.36        10.63 o                         
  -3  12  12         58.03         72.36        14.98 o                         
   0  12  12        342.96        349.11        19.79 o                         
   3  12  12          3.24         -8.78        15.57 o                         
   6  12  12         40.60         81.63        20.66 o                         
   9  12  12          3.72          0.32        19.70 o                         
 -23  13  12          0.11         -7.51        20.12 o                         
 -20  13  12        105.92         85.65        20.73 o                         
 -17  13  12        101.29        170.39        21.22 o                         
 -14  13  12        994.91        929.01        25.80 o                         
 -11  13  12          6.54         10.52        18.95 o                         
  -8  13  12         38.48         41.43        14.97 o                         
  -5  13  12          8.51          0.68        12.59 o                         
  -2  13  12          6.09        -11.41        15.80 o                         
   1  13  12         12.09         -2.24        15.00 o                         
   4  13  12        194.70        236.81        21.14 o                         
   7  13  12         37.53        100.96        21.49 o                         
  10  13  12          0.16         -3.01        20.48 o                         
 -22  14  12          8.95         19.24        19.06 o                         
 -19  14  12         33.19         66.89        18.38 o                         
 -16  14  12         18.43         41.25        17.99 o                         
 -13  14  12         32.67          1.03        19.58 o                         
 -10  14  12          3.26          5.96        15.45 o                         
  -7  14  12        786.37        681.19        22.02 o                         
  -4  14  12         40.66         18.51        16.87 o                         
  -1  14  12        482.81        524.36        24.26 o                         
   2  14  12        413.20        494.53        25.48 o                         
   5  14  12          2.40         41.06        20.53 o                         
   8  14  12          8.13          1.47        21.77 o                         
 -21  15  12          3.20          7.72        19.55 o                         
 -18  15  12        170.76        151.88        18.90 o                         
 -15  15  12        133.50        137.82        25.43 o                         
 -12  15  12         95.12         70.96        23.66 o                         
  -9  15  12         10.10         -1.55        16.61 o                         
  -6  15  12       2015.14       1972.66        34.62 o                         
  -3  15  12          0.31         -8.67        18.90 o                         
   0  15  12         42.80         43.23        21.54 o                         
   3  15  12         19.87         38.72        20.17 o                         
   6  15  12          0.40        -20.21        20.21 o                         
 -20  16  12          2.56         11.40        17.39 o                         
 -17  16  12          7.12         10.85        21.04 o                         
 -14  16  12          0.62        -18.02        23.13 o                         
 -11  16  12         68.27         73.26        18.02 o                         
  -8  16  12        216.63        192.85        21.29 o                         
  -5  16  12         25.45         24.39        19.23 o                         
  -2  16  12        472.56        480.06        29.19 o                         
   1  16  12         12.87        -14.06        25.73 o                         
   4  16  12         21.51          7.53        20.13 o                         
 -22  17  12         28.91         25.40        19.55 o                         
 -19  17  12          0.53         13.81        17.05 o                         
 -16  17  12          8.43         21.37        23.14 o                         
 -13  17  12         46.41        121.96        28.75 o                         
 -10  17  12          1.70         -1.79        17.85 o                         
  -7  17  12         45.36         55.35        16.41 o                         
  -4  17  12          2.91        -18.51        18.51 o                         
  -1  17  12        128.38        160.41        24.80 o                         
   2  17  12         25.66         11.28        22.79 o                         
   5  17  12         27.36         41.70        22.39 o                         
 -21  18  12          7.16         -9.22        18.45 o                         
 -18  18  12          4.41        -11.98        19.84 o                         
 -15  18  12         60.11         97.50        26.08 o                         
 -12  18  12        201.72        308.17        21.20 o                         
  -9  18  12         86.80        133.05        18.23 o                         
  -6  18  12        160.32        144.35        21.52 o                         
  -3  18  12         80.91        132.39        24.81 o                         
   0  18  12          0.85        -21.03        21.03 o                         
   3  18  12          0.08        -10.81        24.02 o                         
 -20  19  12          4.33         -9.06        18.77 o                         
 -17  19  12          8.01         35.64        22.19 o                         
 -14  19  12        182.95        253.44        25.87 o                         
 -11  19  12          6.73         11.45        17.64 o                         
  -8  19  12         55.05         53.00        21.23 o                         
  -5  19  12         34.98         15.63        22.03 o                         
  -2  19  12          0.62         -6.42        22.36 o                         
   1  19  12          9.72          2.19        22.61 o                         
 -19  20  12         42.18         50.99        22.83 o                         
 -16  20  12         27.14          2.94        21.96 o                         
 -13  20  12         12.22          6.74        20.44 o                         
 -10  20  12         36.58         81.08        19.02 o                         
  -7  20  12         64.72         90.36        18.37 o                         
  -4  20  12         37.88         14.17        20.41 o                         
  -1  20  12         15.01         27.50        21.98 o                         
 -18  21  12          7.30         36.05        23.07 o                         
 -15  21  12          6.75         -2.97        20.30 o                         
 -12  21  12          0.09          7.18        17.48 o                         
  -9  21  12          0.77        -17.11        17.89 o                         
  -6  21  12          3.08         26.28        20.60 o                         
  -3  21  12         15.07         -7.14        19.24 o                         
 -17  22  12          1.02         -0.26        21.90 o                         
 -14  22  12          4.16        -11.23        19.56 o                         
 -11  22  12          4.41         -7.22        18.18 o                         
  -8  22  12         29.66         25.19        20.18 o                         
  -5  22  12         17.38         14.97        19.68 o                         
 -13  23  12         12.33        -15.19        17.91 o                         
 -10  23  12         27.64         27.32        20.64 o                         
  -1   1  13      13872.91      15335.75       150.40 o                         
  -3   2  13       4804.12       4749.18        37.29 o                         
   0   2  13      13068.95      13721.69        69.64 o                         
  -5   3  13         34.28        -13.73        13.73 o                         
  -2   3  13        972.91       1019.13        21.17 o                         
   1   3  13        126.34        123.13        11.97 o                         
  -7   4  13        224.36        175.33        15.95 o                         
  -4   4  13          0.08          4.51        12.15 o                         
  -1   4  13       5687.96       5583.35        45.33 o                         
   2   4  13        618.71        627.57        19.24 o                         
  -9   5  13        159.93        152.04        16.42 o                         
  -6   5  13        644.19        617.59        21.39 o                         
  -3   5  13       1556.87       1601.33        20.63 o                         
   0   5  13       6759.47       7315.50        43.60 o                         
   3   5  13        782.24        810.32        20.38 o                         
 -11   6  13         68.14         74.52        13.15 o                         
  -8   6  13         19.53        -15.43        15.43 o                         
  -5   6  13          3.10        -12.97        12.97 o                         
  -2   6  13        709.19        754.47        18.77 o                         
   1   6  13        217.08        232.30        15.11 o                         
   4   6  13         20.82         13.41        14.57 o                         
 -13   7  13         39.76         14.80        13.46 o                         
 -10   7  13        319.52        323.56        19.45 o                         
  -7   7  13       1273.61       1298.02        27.29 o                         
  -4   7  13        170.15        175.14        14.32 o                         
  -1   7  13       1986.46       2180.02        30.14 o                         
   2   7  13        526.22        587.11        18.48 o                         
   5   7  13          3.28        -10.79        10.79 o                         
 -15   8  13         63.63         37.24        16.84 o                         
 -12   8  13          2.87        -11.97        14.65 o                         
  -9   8  13        194.08        132.12        18.03 o                         
  -6   8  13       1142.78       1261.68        25.45 o                         
  -3   8  13        211.84        182.67        13.94 o                         
   0   8  13          3.92        -11.60        11.60 o                         
   3   8  13        182.91        201.22        13.29 o                         
   6   8  13         21.05        -10.66        13.65 o                         
 -17   9  13          0.80         22.14        19.50 o                         
 -14   9  13       1628.01       1582.60        30.04 o                         
 -11   9  13          0.06        -14.79        14.79 o                         
  -8   9  13         27.44         32.05        15.24 o                         
  -5   9  13       2451.78       2608.47        34.27 o                         
  -2   9  13       1013.10       1023.30        21.97 o                         
   1   9  13          6.76          3.77        10.40 o                         
   4   9  13          9.51         16.54        11.58 o                         
   7   9  13          0.00          2.50        18.06 o                         
 -19  10  13          7.22         -1.06        17.26 o                         
 -16  10  13        846.30        873.37        25.16 o                         
 -13  10  13        698.83        546.79        24.37 o                         
 -10  10  13       4571.26       4217.59        42.63 o                         
  -7  10  13        182.56        190.68        15.22 o                         
  -4  10  13        171.02        123.99        15.38 o                         
  -1  10  13        303.61        256.18        15.53 o                         
   2  10  13          5.63         -3.22        11.31 o                         
   5  10  13         90.46         98.72        16.96 o                         
   8  10  13         14.83         11.52        20.17 o                         
 -21  11  13          1.23         11.95        18.56 o                         
 -18  11  13         67.59         42.66        20.17 o                         
 -15  11  13        265.37        201.07        24.48 o                         
 -12  11  13       1429.53       1369.40        30.30 o                         
  -9  11  13       1193.75       1091.17        24.25 o                         
  -6  11  13        132.01        133.81        14.36 o                         
  -3  11  13         12.00         -3.01        11.50 o                         
   0  11  13         93.59         73.80        14.51 o                         
   3  11  13         17.85         17.94        16.08 o                         
   6  11  13         12.13         -3.73        18.81 o                         
   9  11  13          3.04        -18.41        18.41 o                         
 -23  12  13         46.43         30.37        20.53 o                         
 -20  12  13         63.07         62.66        19.37 o                         
 -17  12  13        359.91        484.22        23.62 o                         
 -14  12  13        128.22        139.26        21.19 o                         
 -11  12  13        160.73        109.23        16.57 o                         
  -8  12  13         49.22         38.55        13.00 o                         
  -5  12  13        289.30        322.63        16.27 o                         
  -2  12  13        628.83        579.33        21.13 o                         
   1  12  13         17.23         -4.57        15.37 o                         
   4  12  13          0.60          8.62        17.20 o                         
   7  12  13          5.10         12.66        18.31 o                         
  10  12  13          3.06         -4.72        20.15 o                         
 -22  13  13          0.29         -3.52        18.76 o                         
 -19  13  13          0.10         -3.23        18.92 o                         
 -16  13  13          1.02          0.95        19.13 o                         
 -13  13  13          8.43        -16.58        16.58 o                         
 -10  13  13         11.97         -3.72        15.14 o                         
  -7  13  13          7.72          1.06        11.38 o                         
  -4  13  13        188.56        204.33        17.91 o                         
  -1  13  13          0.27         -1.36        17.91 o                         
   2  13  13         27.02         58.88        17.42 o                         
   5  13  13          0.15          0.65        19.93 o                         
   8  13  13          0.03         -9.83        19.48 o                         
 -21  14  13          0.57         14.21        17.93 o                         
 -18  14  13         57.22         97.45        20.91 o                         
 -15  14  13          0.01          1.40        16.41 o                         
 -12  14  13        117.79         91.99        19.29 o                         
  -9  14  13          0.87         13.12        14.39 o                         
  -6  14  13        183.77        170.72        16.09 o                         
  -3  14  13        177.82        173.59        19.90 o                         
   0  14  13        560.49        704.86        26.53 o                         
   3  14  13         56.60         95.54        20.07 o                         
   6  14  13          6.20         10.61        20.01 o                         
   9  14  13          0.42         24.74        21.98 o                         
 -20  15  13          0.34         20.48        17.62 o                         
 -17  15  13         22.78         17.44        16.86 o                         
 -14  15  13         11.08         23.59        21.33 o                         
 -11  15  13         52.54         83.26        20.68 o                         
  -8  15  13         17.47         16.26        17.19 o                         
  -5  15  13       1456.84       1425.98        33.75 o                         
  -2  15  13        146.68        142.22        25.69 o                         
   1  15  13         43.52          0.73        21.50 o                         
   4  15  13          1.16         -1.39        19.05 o                         
   7  15  13          0.01          3.81        20.17 o                         
 -22  16  13          5.93          2.47        19.35 o                         
 -19  16  13         23.08         22.83        17.38 o                         
 -16  16  13          1.26          8.86        21.06 o                         
 -13  16  13        391.78        446.11        27.47 o                         
 -10  16  13          0.41         -1.91        17.80 o                         
  -7  16  13         54.72         44.06        16.92 o                         
  -4  16  13         55.96         12.84        21.10 o                         
  -1  16  13          0.43        -11.32        22.88 o                         
   2  16  13         33.19         29.63        23.23 o                         
   5  16  13         29.34         13.59        19.77 o                         
 -21  17  13         11.44         12.04        20.18 o                         
 -18  17  13          0.11        -10.75        18.17 o                         
 -15  17  13         42.34         61.36        24.08 o                         
 -12  17  13         86.02         92.05        25.39 o                         
  -9  17  13        162.76        172.76        22.01 o                         
  -6  17  13        193.12        231.79        22.20 o                         
  -3  17  13        104.99        170.15        24.73 o                         
   0  17  13        230.74        225.61        26.20 o                         
   3  17  13        131.83        104.67        23.45 o                         
 -20  18  13          5.25          0.79        17.88 o                         
 -17  18  13          7.52         17.76        20.88 o                         
 -14  18  13         32.09         19.88        24.73 o                         
 -11  18  13         65.88         70.08        20.96 o                         
  -8  18  13          2.05        -15.08        21.11 o                         
  -5  18  13        124.76        107.38        21.99 o                         
  -2  18  13        116.12        102.85        25.35 o                         
   1  18  13         28.28         48.77        23.31 o                         
 -19  19  13          1.89          0.44        19.20 o                         
 -16  19  13         33.00         20.46        21.34 o                         
 -13  19  13          8.70         14.41        20.95 o                         
 -10  19  13          3.89        -17.11        17.11 o                         
  -7  19  13         14.18         -2.90        17.42 o                         
  -4  19  13         49.54         29.28        20.65 o                         
  -1  19  13          5.46          5.10        22.40 o                         
   2  19  13          0.04          4.49        24.38 o                         
 -18  20  13          0.66         12.05        21.43 o                         
 -15  20  13          1.95        -20.39        20.39 o                         
 -12  20  13          7.59        -12.08        16.40 o                         
  -9  20  13         18.31          7.80        18.28 o                         
  -6  20  13          0.71          5.75        17.71 o                         
  -3  20  13         56.26         34.10        24.11 o                         
   0  20  13          6.73         36.03        23.30 o                         
 -17  21  13          0.13          9.95        23.38 o                         
 -14  21  13          2.61          1.29        20.42 o                         
 -11  21  13          4.66         -6.21        18.31 o                         
  -8  21  13         21.64         38.59        19.59 o                         
  -5  21  13         13.49         -0.58        19.38 o                         
  -2  21  13          5.08         -0.82        20.31 o                         
 -16  22  13          8.77         -6.09        22.49 o                         
 -13  22  13         11.10         27.34        16.51 o                         
 -10  22  13          1.24          5.06        18.86 o                         
  -7  22  13          0.03         15.89        20.34 o                         
 -12  23  13         22.00         38.67        18.74 o                         
  -9  23  13          0.08          6.56        20.51 o                         
   0   1  14      11054.49      11832.19        60.36 o                         
  -2   2  14          0.37        -13.43        13.43 o                         
   1   2  14       7903.67       7703.71        60.30 o                         
  -4   3  14       4375.73       4467.92        37.46 o                         
  -1   3  14       1789.30       2076.29        29.99 o                         
   2   3  14        321.81        298.74        16.68 o                         
  -6   4  14        603.83        736.75        21.90 o                         
  -3   4  14        693.66        685.24        16.82 o                         
   0   4  14       6720.66       7619.83        49.72 o                         
   3   4  14        124.61        155.69        15.57 o                         
  -8   5  14        923.81        869.03        24.23 o                         
  -5   5  14        144.87        148.95        16.07 o                         
  -2   5  14         90.05        108.76        14.51 o                         
   1   5  14        524.61        538.71        16.69 o                         
   4   5  14        191.89        170.83        16.64 o                         
 -10   6  14          1.07         -8.01        13.46 o                         
  -7   6  14         14.47         62.53        18.09 o                         
  -4   6  14       1558.21       1446.90        25.22 o                         
  -1   6  14         17.48         40.77        12.38 o                         
   2   6  14       2921.93       3062.96        35.49 o                         
   5   6  14        206.49        186.30        13.67 o                         
 -12   7  14        301.66        272.11        16.86 o                         
  -9   7  14         80.15         40.06        13.79 o                         
  -6   7  14       1124.15        958.84        24.84 o                         
  -3   7  14        632.31        617.87        17.14 o                         
   0   7  14         19.94         22.15        11.32 o                         
   3   7  14        542.37        590.48        19.31 o                         
   6   7  14         22.27         28.14        12.21 o                         
 -14   8  14        448.82        494.96        18.89 o                         
 -11   8  14        753.77        772.44        25.06 o                         
  -8   8  14          0.87          2.28        16.08 o                         
  -5   8  14        931.58       1026.61        25.18 o                         
  -2   8  14         27.75         38.91        14.19 o                         
   1   8  14        641.15        641.03        16.99 o                         
   4   8  14         15.11         25.75        14.96 o                         
   7   8  14        753.76        696.13        23.63 o                         
 -16   9  14          0.00         43.40        17.78 o                         
 -13   9  14         85.77         63.22        17.15 o                         
 -10   9  14        464.18        418.09        22.32 o                         
  -7   9  14        364.62        433.63        19.74 o                         
  -4   9  14         83.84         55.94        15.85 o                         
  -1   9  14        313.66        295.94        17.80 o                         
   2   9  14          2.13         -3.98        11.86 o                         
   5   9  14          8.10         -4.43        12.92 o                         
   8   9  14          0.11         13.83        19.61 o                         
 -18  10  14         97.73        103.34        20.22 o                         
 -15  10  14          5.79         16.61        18.17 o                         
 -12  10  14       3391.99       3286.41        49.41 o                         
  -9  10  14        552.35        567.96        21.81 o                         
  -6  10  14        332.85        305.63        17.93 o                         
  -3  10  14        217.37        219.52        14.39 o                         
   0  10  14          6.32         20.77        15.60 o                         
   3  10  14         11.43          3.95        15.31 o                         
   6  10  14          2.55        -10.00        17.27 o                         
   9  10  14          7.14        -11.41        20.24 o                         
 -20  11  14         18.50         41.67        18.23 o                         
 -17  11  14         68.61         34.71        18.49 o                         
 -14  11  14         30.24         40.69        20.27 o                         
 -11  11  14        138.18        106.63        13.42 o                         
  -8  11  14       1621.68       1682.36        28.03 o                         
  -5  11  14         44.26         51.35        15.27 o                         
  -2  11  14         93.78         95.56        14.62 o                         
   1  11  14         17.44         17.32        14.65 o                         
   4  11  14        510.25        538.85        25.05 o                         
   7  11  14         36.34         26.96        20.69 o                         
  10  11  14          0.25         10.02        19.39 o                         
 -22  12  14          6.70         -7.34        17.99 o                         
 -19  12  14          4.59         -8.73        18.55 o                         
 -16  12  14         18.52         23.12        21.88 o                         
 -13  12  14          1.90         40.59        18.18 o                         
 -10  12  14        613.51        630.39        19.96 o                         
  -7  12  14        121.46        111.14        15.35 o                         
  -4  12  14        462.92        505.58        19.96 o                         
  -1  12  14        627.05        627.54        20.96 o                         
   2  12  14         82.59         40.88        17.53 o                         
   5  12  14         15.20          9.79        18.49 o                         
   8  12  14        157.40        173.70        21.94 o                         
 -21  13  14          2.11          5.82        18.91 o                         
 -18  13  14        133.73        184.37        20.76 o                         
 -15  13  14        165.69        184.88        21.84 o                         
 -12  13  14        147.37        153.00        15.90 o                         
  -9  13  14          0.06         26.28        13.79 o                         
  -6  13  14        145.93        174.43        14.50 o                         
  -3  13  14       1143.73       1112.59        27.47 o                         
   0  13  14        868.85        842.79        27.55 o                         
   3  13  14         72.69         54.92        19.15 o                         
   6  13  14         47.98         54.25        19.68 o                         
   9  13  14         30.09         45.06        20.54 o                         
 -20  14  14         27.82         37.44        20.12 o                         
 -17  14  14        490.17        479.09        24.31 o                         
 -14  14  14         30.19         21.34        19.25 o                         
 -11  14  14        140.30        144.90        20.80 o                         
  -8  14  14         61.53         78.68        13.24 o                         
  -5  14  14        198.61        214.37        17.35 o                         
  -2  14  14         43.12         44.90        18.99 o                         
   1  14  14         21.59         30.18        20.10 o                         
   4  14  14          2.17          0.35        21.56 o                         
   7  14  14          1.04         -3.05        19.84 o                         
 -22  15  14          0.01         13.58        17.91 o                         
 -19  15  14         47.95         42.05        19.10 o                         
 -16  15  14         17.18        -12.89        20.34 o                         
 -13  15  14         11.22         34.58        17.67 o                         
 -10  15  14          0.09        -15.40        15.40 o                         
  -7  15  14          6.17          5.51        17.15 o                         
  -4  15  14        137.91        140.20        21.58 o                         
  -1  15  14        113.28        103.99        21.14 o                         
   2  15  14        379.37        351.98        28.31 o                         
   5  15  14         32.55         20.32        18.13 o                         
 -21  16  14         31.44         27.92        17.96 o                         
 -18  16  14         53.22         75.11        17.37 o                         
 -15  16  14          3.22         14.07        19.75 o                         
 -12  16  14          0.05         -4.10        21.88 o                         
  -9  16  14          5.59          3.46        16.63 o                         
  -6  16  14         62.74         82.58        19.62 o                         
  -3  16  14          1.93          3.22        22.75 o                         
   0  16  14          7.56         11.07        22.58 o                         
   3  16  14         20.68          0.57        18.85 o                         
   6  16  14          8.02          5.88        19.23 o                         
 -20  17  14          2.07        -10.14        17.12 o                         
 -17  17  14        234.92        347.72        23.08 o                         
 -14  17  14          9.57        -17.55        17.99 o                         
 -11  17  14          2.30         12.96        19.10 o                         
  -8  17  14         33.09          7.27        16.54 o                         
  -5  17  14         47.66         15.20        20.61 o                         
  -2  17  14         19.49          7.75        24.29 o                         
   1  17  14        268.34        317.92        27.28 o                         
   4  17  14         17.48        -18.58        19.78 o                         
 -19  18  14         18.88         -4.66        18.31 o                         
 -16  18  14          9.42          0.61        18.33 o                         
 -13  18  14         30.94         30.79        24.42 o                         
 -10  18  14          9.46        -13.79        19.84 o                         
  -7  18  14        331.98        313.42        25.43 o                         
  -4  18  14         43.95         53.02        21.44 o                         
  -1  18  14         47.49         44.34        24.84 o                         
   2  18  14          0.06         -3.23        22.77 o                         
 -18  19  14          0.06        -10.73        19.08 o                         
 -15  19  14         28.83         39.44        20.46 o                         
 -12  19  14          4.25         -1.47        17.86 o                         
  -9  19  14         81.16        107.67        18.63 o                         
  -6  19  14         76.72         86.14        20.86 o                         
  -3  19  14         79.32         73.62        22.84 o                         
   0  19  14          9.02        -19.27        22.38 o                         
 -17  20  14          7.17         -2.86        20.11 o                         
 -14  20  14         25.75          7.57        20.32 o                         
 -11  20  14         55.74         79.40        18.63 o                         
  -8  20  14          4.61         10.34        19.37 o                         
  -5  20  14         14.33         20.86        18.94 o                         
  -2  20  14          5.44          6.14        23.13 o                         
 -16  21  14         10.34         25.95        21.36 o                         
 -13  21  14          1.46         -7.71        16.65 o                         
 -10  21  14          1.97         14.39        18.71 o                         
  -7  21  14         15.56         45.75        18.31 o                         
  -4  21  14          1.32          4.77        23.35 o                         
 -15  22  14          3.44         15.44        21.07 o                         
 -12  22  14          4.24          6.15        18.42 o                         
  -9  22  14          9.42        -14.64        19.16 o                         
  -6  22  14         33.66         36.00        21.69 o                         
   0   0  15       5313.86       5727.30        92.06 o                         
   1   1  15       7190.17       7406.47        54.45 o                         
  -1   2  15       8578.29       9155.57        58.67 o                         
   2   2  15        529.67        575.89        17.45 o                         
  -3   3  15        143.70        142.30        14.20 o                         
   0   3  15       1568.39       1548.14        24.91 o                         
   3   3  15       4636.09       4813.18        46.83 o                         
  -5   4  15         55.48         15.35        14.84 o                         
  -2   4  15        103.62        101.88        13.71 o                         
   1   4  15        127.12        119.54         9.63 o                         
   4   4  15         39.33         20.33        16.62 o                         
  -7   5  15        796.16        767.49        24.68 o                         
  -4   5  15        357.27        451.71        15.53 o                         
  -1   5  15          1.48        -12.99        12.99 o                         
   2   5  15         17.76         -7.26        14.14 o                         
   5   5  15          9.12         10.84        14.27 o                         
  -9   6  15        163.03        136.68        18.70 o                         
  -6   6  15        965.05        936.67        26.96 o                         
  -3   6  15       1465.82       1455.50        26.63 o                         
   0   6  15        154.97        164.15        15.89 o                         
   3   6  15         42.58         33.40        13.49 o                         
   6   6  15        127.55        102.48        18.03 o                         
 -11   7  15        184.49        158.86        16.66 o                         
  -8   7  15        380.59        361.47        21.84 o                         
  -5   7  15        172.93        110.05        17.14 o                         
  -2   7  15         40.88         58.98        14.66 o                         
   1   7  15        168.13        150.66        14.22 o                         
   4   7  15         82.76         88.14        14.53 o                         
   7   7  15        140.45        149.75        16.00 o                         
 -13   8  15          2.39         -7.22        14.68 o                         
 -10   8  15       1754.26       1727.26        35.23 o                         
  -7   8  15       3958.34       3949.85        48.59 o                         
  -4   8  15        420.77        463.77        20.84 o                         
  -1   8  15        625.28        543.33        20.20 o                         
   2   8  15        313.74        293.67        15.49 o                         
   5   8  15         59.88         93.80        17.24 o                         
   8   8  15         63.93         41.93        17.33 o                         
 -15   9  15         13.67        -12.10        17.76 o                         
 -12   9  15        123.23        132.06        19.45 o                         
  -9   9  15         51.38         49.92        19.36 o                         
  -6   9  15       1941.66       1724.98        28.12 o                         
  -3   9  15          2.23         -3.93        12.22 o                         
   0   9  15        342.51        280.32        17.74 o                         
   3   9  15         31.15         30.47        11.73 o                         
   6   9  15        562.95        662.68        21.88 o                         
   9   9  15         96.49         90.86        21.53 o                         
 -17  10  15        162.21        150.40        19.02 o                         
 -14  10  15        159.05        188.07        20.30 o                         
 -11  10  15          5.38         23.60        17.67 o                         
  -8  10  15        118.19        112.02        17.53 o                         
  -5  10  15       4379.98       4287.68        47.86 o                         
  -2  10  15        616.43        529.94        20.18 o                         
   1  10  15          3.42         -7.75        13.35 o                         
   4  10  15          0.09          3.36        17.34 o                         
   7  10  15         50.27         39.94        19.21 o                         
  10  10  15         60.91         69.37        20.59 o                         
 -19  11  15         95.16         63.66        18.60 o                         
 -16  11  15         55.26         60.65        18.79 o                         
 -13  11  15        743.04        790.37        26.11 o                         
 -10  11  15        149.33        142.99        18.25 o                         
  -7  11  15        130.73        143.25        14.89 o                         
  -4  11  15          8.46          4.10        14.77 o                         
  -1  11  15         83.80         59.37        15.31 o                         
   2  11  15         33.15         44.81        13.48 o                         
   5  11  15        145.21        201.54        22.81 o                         
   8  11  15          1.14         -8.66        19.00 o                         
  11  11  15         25.54         36.58        19.90 o                         
 -21  12  15          0.49         -7.29        19.10 o                         
 -18  12  15        160.21        125.28        20.41 o                         
 -15  12  15         18.48         54.91        21.37 o                         
 -12  12  15          9.24        -15.11        15.29 o                         
  -9  12  15          0.34          5.62        15.61 o                         
  -6  12  15         99.98        112.04        18.44 o                         
  -3  12  15       1915.38       1927.65        30.48 o                         
   0  12  15         81.79        112.50        17.50 o                         
   3  12  15        331.29        323.59        23.51 o                         
   6  12  15          1.28          4.83        17.30 o                         
   9  12  15        104.84         89.70        20.56 o                         
 -20  13  15         16.92          8.19        19.25 o                         
 -17  13  15          0.47         37.58        21.10 o                         
 -14  13  15        905.39       1042.54        27.27 o                         
 -11  13  15         99.14         74.61        16.38 o                         
  -8  13  15       1467.46       1611.71        26.03 o                         
  -5  13  15        369.27        375.64        19.45 o                         
  -2  13  15         92.42         66.78        18.38 o                         
   1  13  15        296.98        323.17        21.88 o                         
   4  13  15        155.13        186.46        23.15 o                         
   7  13  15          7.65        -17.26        18.37 o                         
 -22  14  15          4.40          1.40        17.52 o                         
 -19  14  15          0.26          5.52        17.43 o                         
 -16  14  15         21.45         60.57        20.91 o                         
 -13  14  15         72.79         61.18        20.02 o                         
 -10  14  15          9.20         34.94        15.07 o                         
  -7  14  15        106.80        119.81        17.98 o                         
  -4  14  15        339.46        362.64        20.27 o                         
  -1  14  15         17.57          7.38        19.92 o                         
   2  14  15         44.92         49.84        22.26 o                         
   5  14  15          7.41          5.13        19.43 o                         
   8  14  15          3.25         21.17        19.43 o                         
 -21  15  15          9.40          9.76        17.81 o                         
 -18  15  15         33.55         26.59        19.37 o                         
 -15  15  15        262.61        268.93        23.27 o                         
 -12  15  15         14.85         26.63        21.97 o                         
  -9  15  15          2.95         -3.54        13.29 o                         
  -6  15  15         26.70         23.61        16.79 o                         
  -3  15  15          1.31         -8.33        19.84 o                         
   0  15  15        185.00        198.65        23.58 o                         
   3  15  15          6.13         13.16        18.94 o                         
   6  15  15         40.15         15.58        18.85 o                         
 -20  16  15          2.57         -2.02        16.28 o                         
 -17  16  15         61.61         73.22        20.37 o                         
 -14  16  15          0.62          8.57        23.00 o                         
 -11  16  15         71.98         29.22        17.36 o                         
  -8  16  15         60.70         48.70        18.42 o                         
  -5  16  15        163.53        175.37        20.31 o                         
  -2  16  15         10.74         38.23        25.73 o                         
   1  16  15         85.11        105.71        24.48 o                         
   4  16  15          2.33        -15.27        19.65 o                         
 -19  17  15          4.28         14.89        20.67 o                         
 -16  17  15          1.67         -6.18        18.02 o                         
 -13  17  15         41.47         31.41        24.01 o                         
 -10  17  15          1.68        -16.77        17.14 o                         
  -7  17  15        274.47        291.08        24.79 o                         
  -4  17  15         54.61         96.21        24.99 o                         
  -1  17  15         23.78         43.99        23.00 o                         
   2  17  15          1.78          8.66        25.19 o                         
 -18  18  15          2.06          2.35        19.00 o                         
 -15  18  15         24.98         19.90        17.74 o                         
 -12  18  15         15.19         31.63        18.60 o                         
  -9  18  15          6.32         -8.11        21.46 o                         
  -6  18  15        192.74        200.94        22.31 o                         
  -3  18  15        107.54        105.57        25.26 o                         
   0  18  15         34.58          1.41        25.22 o                         
 -20  19  15         23.55         77.53        22.39 o                         
 -17  19  15         27.81         13.07        18.59 o                         
 -14  19  15          0.23        -20.86        20.86 o                         
 -11  19  15          0.88          4.90        16.10 o                         
  -8  19  15         19.89         -5.14        19.12 o                         
  -5  19  15         67.80         24.29        19.57 o                         
  -2  19  15          0.00         -8.55        22.12 o                         
   1  19  15          0.06         -5.33        23.36 o                         
 -19  20  15          1.66          1.07        18.17 o                         
 -16  20  15          3.21         10.89        18.07 o                         
 -13  20  15          3.93         -5.41        17.34 o                         
 -10  20  15          8.94         10.24        16.35 o                         
  -7  20  15          0.25         14.40        20.51 o                         
  -4  20  15         21.19          3.16        21.17 o                         
  -1  20  15          0.00         -3.00        25.38 o                         
 -15  21  15         10.32          8.07        17.37 o                         
 -12  21  15          0.01          5.22        17.12 o                         
  -9  21  15          7.93        -10.27        19.47 o                         
  -6  21  15         19.55         24.02        19.25 o                         
 -14  22  15          6.24         -3.73        21.31 o                         
 -11  22  15         10.63         -8.56        16.92 o                         
  -8  22  15          3.20         -0.43        20.05 o                         
  -1   1  16       2152.16       2293.48        30.74 o                         
  -3   2  16       2263.66       2292.56        31.07 o                         
   0   2  16         36.93          4.45        13.59 o                         
  -5   3  16       2452.27       2658.00        37.38 o                         
  -2   3  16         93.37         56.65        14.56 o                         
   1   3  16         36.18         14.01        12.53 o                         
  -7   4  16        699.21        797.21        24.28 o                         
  -4   4  16       2578.57       2668.86        33.31 o                         
  -1   4  16        418.42        465.72        18.58 o                         
   2   4  16        532.66        513.29        18.04 o                         
  -9   5  16          8.60          4.10        15.58 o                         
  -6   5  16        478.47        416.70        21.13 o                         
  -3   5  16         77.27         21.79        13.64 o                         
   0   5  16         91.71         76.67        13.81 o                         
   3   5  16        299.61        260.68        17.11 o                         
 -11   6  16        144.73        160.54        19.74 o                         
  -8   6  16        175.35        128.21        18.88 o                         
  -5   6  16        324.24        254.07        18.74 o                         
  -2   6  16        269.34        280.82        17.07 o                         
   1   6  16        157.94        113.40        13.27 o                         
   4   6  16         10.85         11.50        14.10 o                         
 -13   7  16        488.69        525.27        24.55 o                         
 -10   7  16         27.63         41.16        18.99 o                         
  -7   7  16       2873.00       2693.47        40.39 o                         
  -4   7  16        521.66        485.56        21.61 o                         
  -1   7  16         10.04         26.46        11.51 o                         
   2   7  16          0.19         -2.47        12.50 o                         
   5   7  16          1.43        -12.94        13.85 o                         
 -15   8  16        580.48        666.49        22.15 o                         
 -12   8  16         12.43         47.43        13.64 o                         
  -9   8  16          9.19        -18.38        18.38 o                         
  -6   8  16       5563.81       5058.32        45.95 o                         
  -3   8  16        358.48        300.14        15.81 o                         
   0   8  16         56.45         78.31        12.37 o                         
   3   8  16          2.71        -11.23        12.64 o                         
   6   8  16        125.52         83.27        19.88 o                         
 -17   9  16          3.52          4.32        16.38 o                         
 -14   9  16        665.00        623.57        22.26 o                         
 -11   9  16       1031.69       1094.06        31.83 o                         
  -8   9  16       3582.48       3607.14        45.49 o                         
  -5   9  16       2084.27       2124.19        33.43 o                         
  -2   9  16        574.88        644.39        21.77 o                         
   1   9  16          0.04          4.27        13.98 o                         
   4   9  16         39.13         27.63        17.07 o                         
   7   9  16         96.46         79.80        16.57 o                         
 -19  10  16          3.88         11.94        18.00 o                         
 -16  10  16        264.49        244.80        21.29 o                         
 -13  10  16        526.39        463.35        22.72 o                         
 -10  10  16       1344.86       1368.98        33.25 o                         
  -7  10  16       1959.87       2087.94        34.13 o                         
  -4  10  16          2.42         -9.25        17.87 o                         
  -1  10  16          0.10         13.38        16.31 o                         
   2  10  16         34.00         51.48        13.42 o                         
   5  10  16        520.89        475.29        25.59 o                         
   8  10  16         48.58         61.87        19.00 o                         
 -21  11  16         27.23         35.12        19.82 o                         
 -18  11  16        102.04        152.74        21.57 o                         
 -15  11  16         59.03         21.63        19.19 o                         
 -12  11  16         11.64          2.64        21.80 o                         
  -9  11  16        738.83        875.64        25.62 o                         
  -6  11  16       3436.00       3298.84        37.85 o                         
  -3  11  16        303.45        357.92        18.43 o                         
   0  11  16         31.86         28.52        17.97 o                         
   3  11  16        737.40        793.15        24.48 o                         
   6  11  16        110.15        124.79        23.26 o                         
   9  11  16         30.97         13.02        19.40 o                         
 -20  12  16         28.95         44.71        18.44 o                         
 -17  12  16        118.22        172.47        21.69 o                         
 -14  12  16          0.19        -18.81        18.81 o                         
 -11  12  16        209.51        223.20        21.69 o                         
  -8  12  16        253.69        196.25        16.67 o                         
  -5  12  16       5634.25       6182.77        60.36 o                         
  -2  12  16         34.56         20.38        16.01 o                         
   1  12  16        260.70        261.46        22.01 o                         
   4  12  16       2291.32       2466.42        45.94 o                         
   7  12  16        117.83        131.31        19.85 o                         
  10  12  16         12.03          0.92        18.43 o                         
 -22  13  16          4.50          9.61        17.32 o                         
 -19  13  16          1.76         -9.62        16.54 o                         
 -16  13  16        239.42        297.58        25.38 o                         
 -13  13  16        300.59        258.63        28.03 o                         
 -10  13  16        423.68        431.09        22.58 o                         
  -7  13  16        124.08        125.18        19.24 o                         
  -4  13  16        182.63        138.38        19.05 o                         
  -1  13  16        182.04        199.35        20.14 o                         
   2  13  16         49.47         67.48        20.55 o                         
   5  13  16          0.75         -8.20        19.88 o                         
   8  13  16          3.74          4.13        18.23 o                         
 -21  14  16          8.78         -0.62        18.20 o                         
 -18  14  16        125.73        123.24        20.08 o                         
 -15  14  16        768.74        872.24        34.46 o                         
 -12  14  16         12.86         20.55        24.01 o                         
  -9  14  16          2.45         -8.49        14.18 o                         
  -6  14  16          7.65        -10.77        14.88 o                         
  -3  14  16        121.57        109.56        19.06 o                         
   0  14  16         88.47         65.72        18.92 o                         
   3  14  16         64.38         87.70        20.08 o                         
   6  14  16          0.34         -1.23        19.83 o                         
 -20  15  16          0.64         -3.67        16.89 o                         
 -17  15  16         19.59          8.86        17.42 o                         
 -14  15  16          3.29          5.73        21.19 o                         
 -11  15  16         44.17         81.42        19.68 o                         
  -8  15  16          0.49          6.17        17.92 o                         
  -5  15  16         40.84         27.96        17.38 o                         
  -2  15  16         54.13         96.13        20.06 o                         
   1  15  16          7.06         17.91        22.37 o                         
   4  15  16          0.56        -18.24        18.24 o                         
 -19  16  16          0.49        -10.72        18.85 o                         
 -16  16  16         11.57          7.53        18.59 o                         
 -13  16  16        168.66        291.02        26.44 o                         
 -10  16  16        143.05        213.36        19.39 o                         
  -7  16  16        171.33        261.78        22.23 o                         
  -4  16  16         41.78         34.00        19.29 o                         
  -1  16  16        132.85         91.39        22.45 o                         
   2  16  16          9.56         -1.01        21.91 o                         
   5  16  16          0.94        -19.48        19.48 o                         
 -18  17  16          0.32          3.84        20.31 o                         
 -15  17  16          1.40          7.75        18.36 o                         
 -12  17  16         27.36         24.20        21.16 o                         
  -9  17  16          2.64          7.98        19.18 o                         
  -6  17  16          6.81         17.11        20.95 o                         
  -3  17  16        101.95        128.02        26.50 o                         
   0  17  16         17.40          5.63        21.07 o                         
   3  17  16          3.27          3.15        25.32 o                         
 -20  18  16        196.14        107.20        23.23 o                         
 -17  18  16         29.86         18.79        18.54 o                         
 -14  18  16          7.91         -8.48        20.29 o                         
 -11  18  16          0.83        -15.62        15.62 o                         
  -8  18  16        264.87        327.69        26.82 o                         
  -5  18  16         25.38         -2.31        21.88 o                         
  -2  18  16          8.85         -3.65        22.84 o                         
   1  18  16          0.23          3.83        24.65 o                         
 -19  19  16        113.83         90.89        20.85 o                         
 -16  19  16          7.56          6.88        20.47 o                         
 -13  19  16         20.93         59.53        20.56 o                         
 -10  19  16          6.24         -7.42        19.67 o                         
  -7  19  16         55.39         18.90        20.75 o                         
  -4  19  16         28.46         36.93        20.91 o                         
  -1  19  16         24.91         34.21        25.91 o                         
 -18  20  16          2.21         -3.39        16.69 o                         
 -15  20  16          0.90         10.72        19.53 o                         
 -12  20  16          4.73         15.92        17.16 o                         
  -9  20  16          0.06          6.04        20.18 o                         
  -6  20  16          6.71         17.01        19.43 o                         
  -3  20  16          1.16          4.34        22.45 o                         
 -14  21  16          7.27          6.62        19.08 o                         
 -11  21  16          9.82         13.79        19.72 o                         
  -8  21  16          8.81          0.60        20.67 o                         
  -5  21  16          6.82        -11.39        21.23 o                         
 -13  22  16         44.38         23.07        16.85 o                         
 -10  22  16        123.14        106.83        20.99 o                         
   0   1  17          4.70        -13.31        13.31 o                         
  -2   2  17       4749.54       5336.73        52.15 o                         
   1   2  17       3395.91       3118.92        38.55 o                         
  -4   3  17        168.57        199.01        16.22 o                         
  -1   3  17         29.31         41.78        15.46 o                         
   2   3  17          2.78         -7.21        11.58 o                         
  -6   4  17        236.85        243.71        18.91 o                         
  -3   4  17          3.20         -8.40        12.08 o                         
   0   4  17        323.90        324.77        16.39 o                         
   3   4  17        879.38        833.28        24.43 o                         
  -8   5  17        592.87        672.14        23.87 o                         
  -5   5  17        363.07        405.80        21.62 o                         
  -2   5  17        124.18        138.61        15.46 o                         
   1   5  17        446.71        547.86        21.71 o                         
   4   5  17         14.16         45.37        15.63 o                         
 -10   6  17         12.59          3.64        17.53 o                         
  -7   6  17        929.97        815.43        25.76 o                         
  -4   6  17         25.68         -0.77        13.19 o                         
  -1   6  17        442.04        390.30        18.13 o                         
   2   6  17         99.28        137.70        14.89 o                         
   5   6  17         66.94         87.29        16.93 o                         
 -12   7  17        689.80        656.49        27.57 o                         
  -9   7  17        361.37        353.14        24.13 o                         
  -6   7  17        566.13        493.46        21.12 o                         
  -3   7  17       5827.45       5667.18        55.49 o                         
   0   7  17       1188.67       1103.34        24.83 o                         
   3   7  17          0.76        -13.17        13.17 o                         
   6   7  17          2.31          2.08        18.22 o                         
 -14   8  17        267.98        268.88        22.69 o                         
 -11   8  17        756.40        787.93        30.12 o                         
  -8   8  17       1099.95       1132.54        31.36 o                         
  -5   8  17       5137.26       5420.58        51.28 o                         
  -2   8  17         69.13         82.09        13.38 o                         
   1   8  17         20.00         29.50        12.95 o                         
   4   8  17       1100.49       1131.35        26.32 o                         
   7   8  17        279.74        331.37        24.01 o                         
 -16   9  17          5.42          5.60        15.22 o                         
 -13   9  17         78.67         70.03        17.54 o                         
 -10   9  17          9.31         47.19        19.27 o                         
  -7   9  17       4870.53       4755.00        51.50 o                         
  -4   9  17        234.39        243.83        21.31 o                         
  -1   9  17        579.58        579.20        22.06 o                         
   2   9  17        367.97        347.27        16.84 o                         
   5   9  17          0.02          1.13        18.21 o                         
   8   9  17         19.87         27.52        14.97 o                         
 -18  10  17          4.72          5.32        17.92 o                         
 -15  10  17         16.24          9.19        16.39 o                         
 -12  10  17         14.34        -20.52        23.67 o                         
  -9  10  17        511.05        467.85        23.34 o                         
  -6  10  17       2744.29       2765.99        40.05 o                         
  -3  10  17          4.13          5.88        15.67 o                         
   0  10  17        196.13        159.97        19.11 o                         
   3  10  17        789.87        810.39        21.08 o                         
   6  10  17        131.00        129.19        22.66 o                         
   9  10  17         88.28         46.81        18.03 o                         
 -20  11  17          5.15        -14.40        17.64 o                         
 -17  11  17          0.07         11.51        18.33 o                         
 -14  11  17         22.41         40.57        22.64 o                         
 -11  11  17         11.21        -10.12        20.52 o                         
  -8  11  17        139.73        118.36        17.70 o                         
  -5  11  17        192.48        253.93        22.55 o                         
  -2  11  17        161.06        191.08        18.95 o                         
   1  11  17         47.32         46.19        15.96 o                         
   4  11  17          5.13         19.26        19.54 o                         
   7  11  17        181.35        136.36        22.77 o                         
  10  11  17          0.04         -7.10        17.78 o                         
 -19  12  17         87.57         51.39        20.71 o                         
 -16  12  17         23.76         55.04        20.20 o                         
 -13  12  17          0.00        -20.24        20.24 o                         
 -10  12  17        966.66       1116.38        28.14 o                         
  -7  12  17         62.85         36.61        16.45 o                         
  -4  12  17       1158.69       1194.78        29.80 o                         
  -1  12  17        529.82        587.65        24.44 o                         
   2  12  17         53.22         20.86        17.91 o                         
   5  12  17         85.12        115.65        24.45 o                         
   8  12  17        150.24        158.01        24.41 o                         
 -21  13  17         19.58         11.31        18.47 o                         
 -18  13  17          6.44         22.99        18.15 o                         
 -15  13  17        147.45        171.28        19.95 o                         
 -12  13  17        211.58        230.80        26.33 o                         
  -9  13  17        266.92        228.28        18.39 o                         
  -6  13  17         66.13         35.51        18.75 o                         
  -3  13  17          2.41          0.41        16.79 o                         
   0  13  17        215.16        248.13        22.05 o                         
   3  13  17         66.02         88.84        18.53 o                         
   6  13  17          3.20         20.96        19.43 o                         
 -20  14  17         28.27         60.64        19.43 o                         
 -17  14  17          0.03        -15.31        18.15 o                         
 -14  14  17         19.36         39.50        25.95 o                         
 -11  14  17         30.33         72.75        18.24 o                         
  -8  14  17         16.60          6.32        14.97 o                         
  -5  14  17        123.37         98.71        17.70 o                         
  -2  14  17          1.86        -16.83        18.80 o                         
   1  14  17         12.23         10.11        19.74 o                         
   4  14  17          9.48         -1.53        19.18 o                         
   7  14  17          0.01          6.99        19.65 o                         
 -19  15  17         11.35         13.91        17.79 o                         
 -16  15  17         81.23         62.68        18.56 o                         
 -13  15  17         48.32         77.82        25.44 o                         
 -10  15  17          0.16          9.74        15.43 o                         
  -7  15  17        328.46        265.22        21.21 o                         
  -4  15  17        104.70         85.44        19.94 o                         
  -1  15  17         64.23         35.77        20.51 o                         
   2  15  17         17.41         -1.55        20.32 o                         
   5  15  17         11.74         13.28        21.60 o                         
 -18  16  17          1.78          5.05        19.69 o                         
 -15  16  17         41.71         55.92        24.66 o                         
 -12  16  17          2.32         34.51        22.67 o                         
  -9  16  17         12.36         26.42        21.58 o                         
  -6  16  17        520.48        623.85        22.48 o                         
  -3  16  17        168.87        151.70        22.24 o                         
   0  16  17         44.88         53.84        20.59 o                         
   3  16  17          1.09         -8.65        23.68 o                         
 -20  17  17         46.63         39.46        21.05 o                         
 -17  17  17         63.77         50.54        22.19 o                         
 -14  17  17         20.09          4.39        17.56 o                         
 -11  17  17         53.51         73.70        18.17 o                         
  -8  17  17         71.81         24.19        20.42 o                         
  -5  17  17        229.27        279.56        23.68 o                         
  -2  17  17          8.69         -8.93        21.00 o                         
   1  17  17          1.82        -17.74        22.58 o                         
 -19  18  17         96.17        121.73        21.62 o                         
 -16  18  17          6.52        -16.94        18.86 o                         
 -13  18  17          0.21         -9.79        20.04 o                         
 -10  18  17         18.86         19.97        18.82 o                         
  -7  18  17         15.48          8.41        21.61 o                         
  -4  18  17         86.34         63.43        22.24 o                         
  -1  18  17          4.37        -22.41        22.41 o                         
 -18  19  17          1.29         21.58        19.79 o                         
 -15  19  17         39.92         43.32        20.40 o                         
 -12  19  17          5.33         19.91        16.39 o                         
  -9  19  17         14.78        -19.19        21.43 o                         
  -6  19  17         79.95         73.72        20.96 o                         
  -3  19  17         16.62         -8.94        22.56 o                         
 -17  20  17          0.76         -6.82        18.32 o                         
 -14  20  17          1.81         -3.22        20.01 o                         
 -11  20  17        115.50         96.55        21.22 o                         
  -8  20  17          9.68        -16.15        21.99 o                         
  -5  20  17         18.04         32.57        21.36 o                         
 -13  21  17          1.75         23.35        16.78 o                         
 -10  21  17          7.25         -8.94        20.38 o                         
  -7  21  17         27.40         26.11        21.63 o                         
   0   0  18       1303.76       1269.94        45.38 o                         
   1   1  18       1063.10       1169.67        25.08 o                         
  -1   2  18        509.38        552.97        19.79 o                         
   2   2  18         13.33        -14.28        14.28 o                         
  -3   3  18       2245.07       2173.51        30.61 o                         
   0   3  18         57.71         65.88        15.57 o                         
   3   3  18         43.02         63.30        16.18 o                         
  -5   4  18        340.34        390.08        18.13 o                         
  -2   4  18        102.15         74.88        15.07 o                         
   1   4  18         66.89         40.34        12.20 o                         
   4   4  18         25.23        -11.40        15.76 o                         
  -7   5  18          0.04        -17.76        17.76 o                         
  -4   5  18        630.80        562.58        17.78 o                         
  -1   5  18         13.41        -14.10        14.10 o                         
   2   5  18        276.19        239.16        15.68 o                         
   5   5  18         16.40         -8.12        17.46 o                         
  -9   6  18         53.42         90.72        19.75 o                         
  -6   6  18        217.61        178.51        19.44 o                         
  -3   6  18        182.41        152.58        16.40 o                         
   0   6  18         23.34         -7.65        12.22 o                         
   3   6  18         59.11         51.49        14.59 o                         
   6   6  18        497.16        563.22        25.06 o                         
 -11   7  18       1096.71       1269.57        34.47 o                         
  -8   7  18        628.34        612.46        28.68 o                         
  -5   7  18        979.65       1034.48        24.50 o                         
  -2   7  18        379.51        373.76        19.05 o                         
   1   7  18          8.86        -10.19        15.40 o                         
   4   7  18        200.94        158.52        18.06 o                         
   7   7  18         80.59         81.58        22.55 o                         
 -13   8  18         47.49         60.70        21.01 o                         
 -10   8  18        556.09        523.59        24.32 o                         
  -7   8  18      14283.43      14773.71       100.57 o                         
  -4   8  18        594.02        675.93        26.61 o                         
  -1   8  18         31.44         26.08        14.65 o                         
   2   8  18        962.03        861.58        23.46 o                         
   5   8  18        158.40        218.57        20.12 o                         
   8   8  18          8.36          6.59        21.26 o                         
 -15   9  18          7.30          7.82        19.67 o                         
 -12   9  18       1316.26       1168.37        36.61 o                         
  -9   9  18        137.62        120.90        23.50 o                         
  -6   9  18      12593.31      13069.19       103.74 o                         
  -3   9  18        645.60        552.31        20.95 o                         
   0   9  18        281.98        289.74        20.31 o                         
   3   9  18        466.83        390.64        18.95 o                         
   6   9  18        503.72        686.12        27.16 o                         
   9   9  18         74.69        113.23        17.73 o                         
 -17  10  18        152.95        204.80        22.05 o                         
 -14  10  18        232.94        195.86        19.40 o                         
 -11  10  18        152.93        120.02        24.44 o                         
  -8  10  18         28.14         13.04        18.02 o                         
  -5  10  18        948.67       1023.36        33.91 o                         
  -2  10  18        668.30        695.61        24.60 o                         
   1  10  18        267.87        212.03        17.23 o                         
   4  10  18        120.05        125.88        20.28 o                         
   7  10  18          1.16         10.36        19.96 o                         
  10  10  18          2.88        -11.28        17.01 o                         
 -19  11  18         48.18         20.92        17.64 o                         
 -16  11  18          8.89         20.09        16.37 o                         
 -13  11  18        249.88        260.36        28.66 o                         
 -10  11  18        179.05        167.64        21.72 o                         
  -7  11  18        165.37        140.41        20.51 o                         
  -4  11  18        125.18        100.72        19.79 o                         
  -1  11  18       2239.13       2431.33        40.32 o                         
   2  11  18        167.85        258.64        20.89 o                         
   5  11  18        349.92        482.49        26.82 o                         
   8  11  18          9.99          2.41        23.26 o                         
 -21  12  18         12.37         17.23        17.83 o                         
 -18  12  18         56.78         57.14        17.69 o                         
 -15  12  18        373.70        410.43        25.60 o                         
 -12  12  18          0.01         -4.10        20.52 o                         
  -9  12  18        269.47        389.89        22.44 o                         
  -6  12  18        523.14        526.73        26.94 o                         
  -3  12  18         30.67         38.43        17.09 o                         
   0  12  18         55.77         41.76        20.40 o                         
   3  12  18        174.27        194.40        22.83 o                         
   6  12  18         12.53         -0.70        21.27 o                         
   9  12  18         31.54         33.54        20.11 o                         
 -20  13  18          0.98          2.84        18.59 o                         
 -17  13  18          0.92        -16.83        16.83 o                         
 -14  13  18         26.20          6.80        25.49 o                         
 -11  13  18        188.30        151.81        20.98 o                         
  -8  13  18          0.67        -17.59        17.59 o                         
  -5  13  18         71.21         58.05        18.39 o                         
  -2  13  18         41.78         31.86        18.25 o                         
   1  13  18         98.27        103.88        21.53 o                         
   4  13  18        119.63        135.62        19.80 o                         
   7  13  18         34.39         29.61        22.70 o                         
 -19  14  18          2.34          1.97        17.99 o                         
 -16  14  18          8.06          5.10        17.68 o                         
 -13  14  18         54.07         39.83        23.04 o                         
 -10  14  18         25.71         25.28        17.79 o                         
  -7  14  18         68.69         40.88        19.61 o                         
  -4  14  18        852.09        767.75        27.04 o                         
  -1  14  18         26.73         29.11        19.95 o                         
   2  14  18         21.37         29.30        23.09 o                         
   5  14  18         23.15          1.03        19.81 o                         
 -18  15  18          5.07          6.16        16.80 o                         
 -15  15  18          0.57        -10.45        23.03 o                         
 -12  15  18          0.03        -17.86        22.28 o                         
  -9  15  18        370.92        415.99        21.43 o                         
  -6  15  18        543.03        518.39        22.68 o                         
  -3  15  18         50.04         33.10        21.05 o                         
   0  15  18          9.11         -0.34        21.91 o                         
   3  15  18          1.12          5.86        18.99 o                         
 -20  16  18          0.00          3.39        17.27 o                         
 -17  16  18         12.62         26.83        24.26 o                         
 -14  16  18          4.22         11.33        20.49 o                         
 -11  16  18          0.98        -17.47        17.47 o                         
  -8  16  18        458.92        551.03        23.82 o                         
  -5  16  18        170.81        161.99        20.11 o                         
  -2  16  18         51.18         64.28        20.63 o                         
   1  16  18         63.94         83.02        21.40 o                         
   4  16  18          0.39          6.57        21.45 o                         
 -19  17  18          1.46         -7.59        18.69 o                         
 -16  17  18         64.38         49.12        24.80 o                         
 -13  17  18         11.83          6.21        20.69 o                         
 -10  17  18         13.69         37.40        22.20 o                         
  -7  17  18         50.78         74.51        20.20 o                         
  -4  17  18          5.29         30.73        19.10 o                         
  -1  17  18         14.69         -4.46        19.23 o                         
   2  17  18          0.62        -10.26        21.52 o                         
 -18  18  18         18.35        -14.22        25.54 o                         
 -15  18  18        160.92        214.99        26.15 o                         
 -12  18  18         11.56         -0.46        19.69 o                         
  -9  18  18          1.17        -16.70        18.22 o                         
  -6  18  18         51.49         59.61        19.94 o                         
  -3  18  18          3.05         16.33        21.45 o                         
   0  18  18          0.89         10.42        23.86 o                         
 -17  19  18         27.48         57.28        23.54 o                         
 -14  19  18        156.79        205.75        23.99 o                         
 -11  19  18          9.20          4.00        19.01 o                         
  -8  19  18          7.73         -1.55        23.29 o                         
  -5  19  18         10.28          6.04        23.15 o                         
  -2  19  18          1.52          5.97        24.01 o                         
 -16  20  18          1.16          6.22        17.77 o                         
 -13  20  18         39.26         23.95        20.61 o                         
 -10  20  18          3.83         -8.76        20.54 o                         
  -7  20  18         58.49         13.75        23.97 o                         
  -4  20  18         22.27         -4.22        21.00 o                         
 -12  21  18         10.12         -2.95        20.56 o                         
  -9  21  18         34.86         32.81        22.77 o                         
  -1   1  19       1221.58       1327.10        27.85 o                         
  -3   2  19         66.34         50.64        14.35 o                         
   0   2  19         33.71         98.35        15.33 o                         
  -5   3  19         96.91         74.53        14.20 o                         
  -2   3  19          3.13        -14.28        14.28 o                         
   1   3  19         56.08         44.97        14.05 o                         
  -7   4  19        233.85        190.96        19.45 o                         
  -4   4  19         88.79         60.98        14.29 o                         
  -1   4  19       1977.99       2170.34        32.25 o                         
   2   4  19         53.99         38.91        13.13 o                         
  -9   5  19        206.20        202.07        21.81 o                         
  -6   5  19       2675.35       2499.90        37.14 o                         
  -3   5  19       1606.44       1678.13        28.29 o                         
   0   5  19        639.49        498.67        17.88 o                         
   3   5  19        100.06         74.95        16.29 o                         
 -11   6  19        136.04        170.82        21.34 o                         
  -8   6  19       2645.40       2531.21        43.57 o                         
  -5   6  19         67.72         53.94        17.24 o                         
  -2   6  19         61.63         87.32        16.62 o                         
   1   6  19        392.27        332.94        20.05 o                         
   4   6  19        412.85        424.32        21.90 o                         
 -13   7  19          6.27        -18.53        18.53 o                         
 -10   7  19        267.36        280.25        23.70 o                         
  -7   7  19       2647.68       2447.51        39.63 o                         
  -4   7  19       1280.48       1255.62        28.43 o                         
  -1   7  19       1070.97        981.64        23.95 o                         
   2   7  19          6.05         -7.57        14.21 o                         
   5   7  19         13.87          9.49        18.08 o                         
 -15   8  19        172.03        169.05        26.34 o                         
 -12   8  19         77.04         69.85        23.08 o                         
  -9   8  19          0.54         -7.89        20.51 o                         
  -6   8  19       1468.87       1498.04        30.11 o                         
  -3   8  19       4179.71       4323.00        52.14 o                         
   0   8  19        144.66        138.62        15.74 o                         
   3   8  19         13.51          7.43        16.35 o                         
   6   8  19          9.82          8.14        18.54 o                         
 -17   9  19          1.00         -2.23        19.84 o                         
 -14   9  19        110.74        144.97        23.95 o                         
 -11   9  19         98.09         86.58        19.07 o                         
  -8   9  19        171.57         98.78        21.43 o                         
  -5   9  19        915.84        933.84        32.71 o                         
  -2   9  19       3212.57       3235.83        44.14 o                         
   1   9  19        199.68        171.31        17.38 o                         
   4   9  19        369.09        429.89        21.73 o                         
   7   9  19         12.44         10.03        20.97 o                         
 -19  10  19          3.69         -5.82        17.55 o                         
 -16  10  19          2.38        -15.53        19.52 o                         
 -13  10  19        131.38        121.67        24.82 o                         
 -10  10  19       3054.52       2934.11        48.10 o                         
  -7  10  19          9.28        -19.83        19.83 o                         
  -4  10  19         61.61         28.95        20.63 o                         
  -1  10  19         79.74         35.60        19.83 o                         
   2  10  19         72.43        106.83        18.29 o                         
   5  10  19         33.04         15.27        20.31 o                         
   8  10  19          2.03         -5.85        19.54 o                         
 -18  11  19         13.63         31.64        18.91 o                         
 -15  11  19          6.10        -10.82        16.54 o                         
 -12  11  19        166.54        206.48        27.37 o                         
  -9  11  19        771.92        865.21        27.37 o                         
  -6  11  19          2.35         -1.84        22.71 o                         
  -3  11  19          4.16        -14.87        14.87 o                         
   0  11  19         70.06         42.37        21.01 o                         
   3  11  19        171.86        167.11        23.14 o                         
   6  11  19          7.45          7.33        19.27 o                         
   9  11  19        148.52        132.68        26.37 o                         
 -20  12  19         17.97         21.16        17.15 o                         
 -17  12  19         24.67          6.80        15.75 o                         
 -14  12  19         72.78         83.63        26.66 o                         
 -11  12  19        139.84        162.25        22.37 o                         
  -8  12  19        752.49        734.12        27.12 o                         
  -5  12  19       1024.61       1077.90        30.38 o                         
  -2  12  19         66.94         36.10        19.21 o                         
   1  12  19        242.73        256.48        23.74 o                         
   4  12  19         22.81         -6.89        18.24 o                         
   7  12  19          6.12         -2.20        22.22 o                         
 -19  13  19         52.92         90.55        17.91 o                         
 -16  13  19          0.16          6.39        19.20 o                         
 -13  13  19          1.02         -9.58        20.40 o                         
 -10  13  19        877.98        993.05        28.54 o                         
  -7  13  19        244.52        314.76        24.24 o                         
  -4  13  19        228.29        194.86        21.93 o                         
  -1  13  19          0.00         -3.84        19.17 o                         
   2  13  19          1.70         -7.36        19.31 o                         
   5  13  19          1.00         10.78        19.47 o                         
 -18  14  19         47.46         85.57        18.60 o                         
 -15  14  19         17.91         19.74        22.54 o                         
 -12  14  19          3.59         -6.42        20.64 o                         
  -9  14  19        173.90        159.24        20.48 o                         
  -6  14  19         32.55          2.61        19.56 o                         
  -3  14  19        200.12        246.36        22.26 o                         
   0  14  19          1.21          3.89        21.23 o                         
   3  14  19          1.67          6.22        18.73 o                         
   6  14  19          1.26         -0.73        21.25 o                         
 -20  15  19          0.11          4.09        16.48 o                         
 -17  15  19          1.18          2.82        19.25 o                         
 -14  15  19         30.47         14.76        21.43 o                         
 -11  15  19          4.03         23.75        17.69 o                         
  -8  15  19         34.73         56.92        20.34 o                         
  -5  15  19        122.92        154.25        21.54 o                         
  -2  15  19         42.53         33.13        20.81 o                         
   1  15  19          9.53         19.41        18.42 o                         
   4  15  19          0.09          7.02        21.01 o                         
 -19  16  19          2.95         -1.05        16.23 o                         
 -16  16  19        105.69         86.26        26.64 o                         
 -13  16  19         80.26         55.25        22.03 o                         
 -10  16  19         20.48         -5.49        17.45 o                         
  -7  16  19         63.14         67.08        19.67 o                         
  -4  16  19          6.08         -4.68        18.76 o                         
  -1  16  19         52.14         50.11        21.03 o                         
   2  16  19          1.56          4.37        20.89 o                         
 -18  17  19         71.88         81.44        26.74 o                         
 -15  17  19         74.09         21.34        24.43 o                         
 -12  17  19         70.66         94.76        18.44 o                         
  -9  17  19         13.49         14.13        18.82 o                         
  -6  17  19         85.81         77.13        17.18 o                         
  -3  17  19          5.65          2.51        18.52 o                         
   0  17  19         77.97         58.91        20.34 o                         
 -17  18  19         16.40          9.15        24.67 o                         
 -14  18  19          2.94         -8.10        20.69 o                         
 -11  18  19        187.74        256.13        25.61 o                         
  -8  18  19        101.21         68.45        20.12 o                         
  -5  18  19          0.41        -17.97        17.97 o                         
  -2  18  19         30.08         45.34        23.78 o                         
 -16  19  19          0.77          0.62        21.81 o                         
 -13  19  19          9.52          7.80        24.75 o                         
 -10  19  19         31.52         21.28        19.47 o                         
  -7  19  19          2.38          1.91        22.26 o                         
  -4  19  19          1.48         20.26        22.93 o                         
 -15  20  19         11.71          6.97        21.84 o                         
 -12  20  19         44.42         99.86        20.14 o                         
  -9  20  19          0.16         21.16        22.50 o                         
  -6  20  19          7.23          7.65        20.83 o                         
   0   1  20       2474.34       2532.69        36.97 o                         
  -2   2  20        108.60        136.75        16.47 o                         
   1   2  20         63.70         53.41        14.66 o                         
  -4   3  20        727.87        735.49        22.02 o                         
  -1   3  20         96.99        122.12        15.06 o                         
   2   3  20        736.33        662.11        21.42 o                         
  -6   4  20       1350.35       1242.05        31.45 o                         
  -3   4  20        353.48        346.98        20.08 o                         
   0   4  20        709.46        681.95        21.87 o                         
   3   4  20        255.45        209.75        20.38 o                         
  -8   5  20       1690.11       1876.88        37.36 o                         
  -5   5  20       2376.65       2183.30        30.88 o                         
  -2   5  20        206.96        232.07        17.47 o                         
   1   5  20        230.64        190.60        17.35 o                         
   4   5  20        114.22        111.67        18.75 o                         
 -10   6  20          3.83         -5.00        21.34 o                         
  -7   6  20        352.66        358.86        23.03 o                         
  -4   6  20        797.56        733.26        23.40 o                         
  -1   6  20        542.54        505.11        22.28 o                         
   2   6  20       1108.62       1117.47        31.05 o                         
   5   6  20         86.45         88.69        19.99 o                         
 -12   7  20        173.78        176.80        22.54 o                         
  -9   7  20         35.32          2.00        20.63 o                         
  -6   7  20          0.19        -17.66        17.66 o                         
  -3   7  20        847.61        794.72        24.32 o                         
   0   7  20        633.61        621.68        19.68 o                         
   3   7  20        352.90        364.73        20.86 o                         
   6   7  20         23.31         20.64        20.12 o                         
 -14   8  20          4.29         15.68        21.09 o                         
 -11   8  20          9.22         24.92        19.46 o                         
  -8   8  20        939.13       1009.55        30.98 o                         
  -5   8  20        146.12        152.92        24.57 o                         
  -2   8  20       2429.48       2446.22        41.10 o                         
   1   8  20        600.34        613.12        24.67 o                         
   4   8  20        587.35        546.98        23.86 o                         
   7   8  20          8.06        -13.06        20.30 o                         
 -16   9  20        146.65        156.03        24.74 o                         
 -13   9  20         17.44          8.16        23.79 o                         
 -10   9  20        886.76        876.09        31.23 o                         
  -7   9  20         45.25         39.78        19.53 o                         
  -4   9  20        689.89        758.15        29.31 o                         
  -1   9  20        669.09        620.41        23.84 o                         
   2   9  20         12.70         24.25        14.63 o                         
   5   9  20        140.47        198.55        21.42 o                         
   8   9  20        211.01        182.29        23.90 o                         
 -18  10  20         42.89         28.38        21.73 o                         
 -15  10  20          0.00          3.51        23.29 o                         
 -12  10  20         70.29        115.12        25.70 o                         
  -9  10  20       1293.87       1408.24        34.09 o                         
  -6  10  20        618.96        639.26        30.88 o                         
  -3  10  20        515.15        555.49        20.21 o                         
   0  10  20         58.34         46.13        19.85 o                         
   3  10  20         73.91         53.20        17.24 o                         
   6  10  20        133.02        153.71        21.39 o                         
   9  10  20         30.36         11.32        21.36 o                         
 -20  11  20          1.50         -7.52        16.95 o                         
 -17  11  20         19.29         -0.30        17.94 o                         
 -14  11  20         38.11         57.63        25.04 o                         
 -11  11  20        105.63         76.65        23.63 o                         
  -8  11  20        690.61        818.69        28.84 o                         
  -5  11  20       2964.33       3394.92        50.65 o                         
  -2  11  20          2.36        -16.60        18.76 o                         
   1  11  20          0.01         -8.29        20.18 o                         
   4  11  20         35.75         47.66        19.24 o                         
   7  11  20          0.42         16.51        18.37 o                         
 -19  12  20          0.06          6.67        18.71 o                         
 -16  12  20         27.40         46.47        22.02 o                         
 -13  12  20         46.94         85.17        25.72 o                         
 -10  12  20        334.10        251.74        22.67 o                         
  -7  12  20        550.18        648.76        30.22 o                         
  -4  12  20         17.04         20.44        19.15 o                         
  -1  12  20        174.26        144.37        21.85 o                         
   2  12  20        223.02        284.30        21.14 o                         
   5  12  20         24.68         23.93        17.83 o                         
   8  12  20         16.98         12.82        21.39 o                         
 -18  13  20         24.21          5.40        17.62 o                         
 -15  13  20        132.73         92.12        20.76 o                         
 -12  13  20         38.56         34.35        22.61 o                         
  -9  13  20        765.81        805.22        27.93 o                         
  -6  13  20        558.10        515.53        27.22 o                         
  -3  13  20        121.80        120.37        20.21 o                         
   0  13  20         10.15        -10.98        21.33 o                         
   3  13  20          8.86         -5.87        18.56 o                         
   6  13  20         33.65         29.14        20.08 o                         
 -17  14  20         11.29         23.83        22.27 o                         
 -14  14  20          0.21        -15.87        22.70 o                         
 -11  14  20         52.55        108.34        19.40 o                         
  -8  14  20         40.22         57.34        22.33 o                         
  -5  14  20         12.26         12.25        19.38 o                         
  -2  14  20         53.44         32.05        20.46 o                         
   1  14  20        184.03        219.04        22.86 o                         
   4  14  20          5.04          9.14        20.31 o                         
 -19  15  20         40.57         41.92        18.19 o                         
 -16  15  20          0.53         -7.40        23.56 o                         
 -13  15  20         81.72         65.30        22.96 o                         
 -10  15  20          2.98         27.00        20.10 o                         
  -7  15  20         51.11         58.18        20.56 o                         
  -4  15  20         14.42          9.85        20.12 o                         
  -1  15  20         13.33         36.15        20.94 o                         
   2  15  20          0.34        -14.97        20.78 o                         
 -18  16  20        101.04        113.34        26.93 o                         
 -15  16  20         17.31          5.12        24.13 o                         
 -12  16  20        198.51        143.19        18.60 o                         
  -9  16  20         21.75         11.48        19.63 o                         
  -6  16  20          1.06        -10.08        17.38 o                         
  -3  16  20          1.35         15.96        19.86 o                         
   0  16  20          1.37        -13.19        18.93 o                         
   3  16  20         28.36          3.96        21.23 o                         
 -17  17  20         13.71         39.98        26.09 o                         
 -14  17  20          4.97         10.92        22.79 o                         
 -11  17  20          0.83          3.56        16.30 o                         
  -8  17  20          0.54         -0.76        16.89 o                         
  -5  17  20          0.04          2.16        17.44 o                         
  -2  17  20          2.19        -18.96        20.06 o                         
   1  17  20         41.78         21.74        22.94 o                         
 -16  18  20          9.77         -8.29        24.87 o                         
 -13  18  20          0.10          0.46        21.42 o                         
 -10  18  20         37.49         60.37        21.09 o                         
  -7  18  20         47.82         49.67        20.20 o                         
  -4  18  20          1.29        -11.58        18.29 o                         
  -1  18  20          1.55          4.78        19.27 o                         
 -15  19  20         11.06         15.52        19.30 o                         
 -12  19  20         23.87         27.95        24.20 o                         
  -9  19  20         56.44         38.31        19.08 o                         
  -6  19  20          6.08        -13.50        19.83 o                         
  -3  19  20         22.04         43.20        24.02 o                         
 -11  20  20         21.63         -2.26        18.34 o                         
  -8  20  20         47.85         16.22        23.97 o                         
   0   0  21       1489.35       1506.48        59.29 o                         
   1   1  21          0.70         -3.33        14.55 o                         
  -1   2  21        789.90        725.23        22.74 o                         
   2   2  21        467.32        512.86        20.60 o                         
  -3   3  21        696.21        717.00        24.74 o                         
   0   3  21         96.36        129.42        15.97 o                         
   3   3  21       2463.53       2420.95        40.88 o                         
  -5   4  21         78.71         44.25        16.24 o                         
  -2   4  21        195.85        209.18        16.58 o                         
   1   4  21       1620.73       1468.74        27.71 o                         
   4   4  21        146.45         80.10        21.01 o                         
  -7   5  21        905.37        879.62        29.77 o                         
  -4   5  21         69.83         63.09        15.31 o                         
  -1   5  21       1046.60       1019.48        24.17 o                         
   2   5  21        160.10        143.13        20.97 o                         
   5   5  21        286.42        250.09        22.11 o                         
  -9   6  21        550.82        575.76        27.84 o                         
  -6   6  21       1644.38       1709.17        35.40 o                         
  -3   6  21        457.71        465.33        21.18 o                         
   0   6  21         49.56         49.37        14.90 o                         
   3   6  21        448.84        509.56        23.05 o                         
   6   6  21         41.44         37.63        20.67 o                         
 -11   7  21        264.70        231.16        24.82 o                         
  -8   7  21         27.52        -15.46        20.33 o                         
  -5   7  21        383.91        380.09        26.04 o                         
  -2   7  21        758.58        797.87        23.76 o                         
   1   7  21        422.28        501.92        25.76 o                         
   4   7  21        261.77        243.81        21.27 o                         
   7   7  21        142.14        129.64        23.65 o                         
 -13   8  21         15.34         23.02        22.10 o                         
 -10   8  21        650.35        662.28        29.07 o                         
  -7   8  21          1.67        -19.98        19.98 o                         
  -4   8  21         13.52         -2.30        14.76 o                         
  -1   8  21         21.15         54.88        19.03 o                         
   2   8  21        117.92        134.73        21.97 o                         
   5   8  21          0.77        -17.29        19.49 o                         
   8   8  21         61.75         61.68        21.16 o                         
 -15   9  21          0.08         29.76        24.01 o                         
 -12   9  21          1.83         21.77        23.22 o                         
  -9   9  21        162.31        169.02        22.41 o                         
  -6   9  21       3875.45       4018.92        51.32 o                         
  -3   9  21          2.46         -3.85        15.22 o                         
   0   9  21         50.18         52.58        18.63 o                         
   3   9  21         47.08         30.77        16.84 o                         
   6   9  21        109.83        144.67        21.82 o                         
   9   9  21          0.07         -9.78        20.34 o                         
 -17  10  21         21.04         11.02        20.20 o                         
 -14  10  21        258.06        242.96        29.67 o                         
 -11  10  21         13.34          4.47        21.70 o                         
  -8  10  21        303.47        359.26        23.86 o                         
  -5  10  21       2705.43       2687.99        47.28 o                         
  -2  10  21         11.73         -3.27        17.54 o                         
   1  10  21         30.97         50.39        20.81 o                         
   4  10  21         18.25         11.83        18.89 o                         
   7  10  21          8.53         34.31        20.11 o                         
 -19  11  21         55.59        107.37        23.40 o                         
 -16  11  21          4.48          6.78        20.73 o                         
 -13  11  21          0.00         11.63        25.30 o                         
 -10  11  21         49.36         44.95        21.07 o                         
  -7  11  21         33.60         52.89        20.64 o                         
  -4  11  21         55.96         61.70        19.96 o                         
  -1  11  21        218.40        238.78        23.00 o                         
   2  11  21         14.48         19.86        16.49 o                         
   5  11  21         34.13         43.30        18.89 o                         
   8  11  21          5.35         21.43        20.76 o                         
 -18  12  21          5.29          0.79        20.69 o                         
 -15  12  21          1.23         -3.60        20.87 o                         
 -12  12  21          5.00         -3.19        22.44 o                         
  -9  12  21        162.80        114.06        23.37 o                         
  -6  12  21         74.57         82.02        25.01 o                         
  -3  12  21          7.89          4.83        18.80 o                         
   0  12  21         47.52         33.76        22.22 o                         
   3  12  21          5.52          2.90        19.13 o                         
   6  12  21          0.34          5.32        19.46 o                         
 -17  13  21          0.04         -5.98        20.45 o                         
 -14  13  21         50.68         62.92        21.84 o                         
 -11  13  21         49.70         46.84        20.43 o                         
  -8  13  21        263.49        383.42        27.22 o                         
  -5  13  21        479.78        501.22        27.83 o                         
  -2  13  21         22.99         38.00        19.88 o                         
   1  13  21        149.64        150.98        22.88 o                         
   4  13  21         30.03         23.50        20.48 o                         
 -19  14  21          2.53         19.40        20.38 o                         
 -16  14  21          0.07         -0.78        23.76 o                         
 -13  14  21         13.87        -10.16        19.53 o                         
 -10  14  21         77.49         82.91        21.45 o                         
  -7  14  21          6.70          4.30        21.28 o                         
  -4  14  21         13.45         17.77        20.08 o                         
  -1  14  21        131.25        149.29        20.78 o                         
   2  14  21         94.16         56.51        22.32 o                         
   5  14  21         16.98         22.63        21.38 o                         
 -18  15  21         34.96         32.95        20.36 o                         
 -15  15  21         32.61         19.92        23.07 o                         
 -12  15  21         63.45         18.36        18.23 o                         
  -9  15  21        226.38        252.04        25.25 o                         
  -6  15  21         10.87         12.67        20.44 o                         
  -3  15  21         47.55         52.46        21.17 o                         
   0  15  21         22.44         29.68        19.60 o                         
   3  15  21          1.88         -5.03        22.96 o                         
 -17  16  21          1.34        -14.25        25.50 o                         
 -14  16  21          5.38         12.03        21.70 o                         
 -11  16  21         13.54         -7.33        17.51 o                         
  -8  16  21          1.35          3.21        17.71 o                         
  -5  16  21         15.08         20.29        18.75 o                         
  -2  16  21         16.45         29.73        19.15 o                         
   1  16  21         13.23         29.52        21.09 o                         
 -16  17  21          5.78         17.74        24.43 o                         
 -13  17  21         35.77         37.73        19.23 o                         
 -10  17  21          9.89        -15.65        19.15 o                         
  -7  17  21         27.17         46.07        18.99 o                         
  -4  17  21         25.37          8.86        19.35 o                         
  -1  17  21         16.61         30.68        20.59 o                         
 -15  18  21          0.01         16.37        20.91 o                         
 -12  18  21         10.29         24.93        17.23 o                         
  -9  18  21          9.00         -6.41        19.86 o                         
  -6  18  21          3.13         -4.91        18.12 o                         
  -3  18  21          6.61         12.00        20.12 o                         
 -14  19  21          9.26        -14.03        21.48 o                         
 -11  19  21         30.00         14.28        21.85 o                         
  -8  19  21          0.04         -1.64        19.16 o                         
  -5  19  21          0.59          3.06        18.94 o                         
  -1   1  22        200.50        224.29        18.26 o                         
  -3   2  22         10.38         -3.41        15.66 o                         
   0   2  22        300.20        318.69        18.75 o                         
  -5   3  22          0.62        -10.89        15.52 o                         
  -2   3  22        263.98        269.72        19.17 o                         
   1   3  22         17.25          0.68        14.74 o                         
  -7   4  22        400.26        466.09        24.93 o                         
  -4   4  22        140.37        127.65        16.29 o                         
  -1   4  22         34.70         10.51        15.02 o                         
   2   4  22       1986.80       1838.31        36.05 o                         
  -9   5  22         45.51         -2.03        20.93 o                         
  -6   5  22         60.11         51.80        18.93 o                         
  -3   5  22        182.03        219.15        18.23 o                         
   0   5  22        621.55        627.37        22.40 o                         
   3   5  22          0.11        -17.41        17.41 o                         
 -11   6  22         37.92         25.71        20.79 o                         
  -8   6  22          0.24         -9.12        20.00 o                         
  -5   6  22         15.51         12.27        18.41 o                         
  -2   6  22        174.03        144.89        18.57 o                         
   1   6  22       1645.93       1614.45        35.96 o                         
   4   6  22          2.16        -10.57        19.18 o                         
 -13   7  22          3.00         -5.80        21.89 o                         
 -10   7  22        154.20        130.72        23.49 o                         
  -7   7  22          1.18        -18.99        18.99 o                         
  -4   7  22         11.33          2.00        16.64 o                         
  -1   7  22         38.21         74.55        17.48 o                         
   2   7  22         67.05         34.43        20.10 o                         
   5   7  22          2.33        -19.61        19.61 o                         
 -15   8  22         55.61         37.85        22.03 o                         
 -12   8  22         26.21          8.00        24.23 o                         
  -9   8  22       1190.74       1201.51        34.44 o                         
  -6   8  22          9.32        -22.48        22.48 o                         
  -3   8  22          5.63        -15.45        16.19 o                         
   0   8  22        726.28        644.81        25.21 o                         
   3   8  22         95.88        111.32        19.03 o                         
   6   8  22          6.93         -1.49        21.21 o                         
 -17   9  22         12.77          5.72        18.86 o                         
 -14   9  22        114.15        127.45        23.98 o                         
 -11   9  22        168.22        203.32        22.99 o                         
  -8   9  22        244.42        291.92        23.27 o                         
  -5   9  22         23.15         18.00        22.08 o                         
  -2   9  22          4.55        -16.36        16.36 o                         
   1   9  22        620.87        688.75        23.88 o                         
   4   9  22         65.12         52.86        19.15 o                         
   7   9  22         38.26         45.30        19.69 o                         
 -19  10  22          7.19         -0.17        20.37 o                         
 -16  10  22         65.60         41.98        21.63 o                         
 -13  10  22         68.81         85.85        25.62 o                         
 -10  10  22        129.64        145.80        23.15 o                         
  -7  10  22        112.15        106.06        22.57 o                         
  -4  10  22         60.68         38.07        19.80 o                         
  -1  10  22        732.54        743.46        27.12 o                         
   2  10  22          6.43         -2.33        19.17 o                         
   5  10  22          5.44         34.66        19.05 o                         
   8  10  22          6.80         -5.62        19.26 o                         
 -18  11  22          5.80          0.21        18.34 o                         
 -15  11  22          4.99         -3.44        22.49 o                         
 -12  11  22          4.24        -10.73        24.95 o                         
  -9  11  22        106.03        177.98        21.95 o                         
  -6  11  22          0.00         -3.71        22.52 o                         
  -3  11  22         98.75         76.18        18.96 o                         
   0  11  22         60.75        104.89        23.06 o                         
   3  11  22         61.26         37.03        19.25 o                         
   6  11  22         27.00         27.43        19.05 o                         
 -17  12  22         32.09         16.00        21.38 o                         
 -14  12  22          5.61         54.67        22.28 o                         
 -11  12  22         88.36        101.08        22.44 o                         
  -8  12  22          0.33         26.94        17.35 o                         
  -5  12  22        533.94        674.30        30.61 o                         
  -2  12  22         28.29         38.57        21.23 o                         
   1  12  22          6.74         13.79        22.13 o                         
   4  12  22        110.55         42.63        20.01 o                         
   7  12  22          3.63         -7.06        19.34 o                         
 -19  13  22          4.54        -11.92        21.06 o                         
 -16  13  22         44.98         79.16        23.15 o                         
 -13  13  22         14.19         11.67        20.03 o                         
 -10  13  22         19.90        -10.78        21.82 o                         
  -7  13  22        124.30        137.38        26.33 o                         
  -4  13  22          2.03          3.52        20.83 o                         
  -1  13  22          3.21        -13.35        20.88 o                         
   2  13  22         58.61         46.34        19.22 o                         
   5  13  22         32.70         32.24        20.70 o                         
 -18  14  22          4.68          8.51        21.20 o                         
 -15  14  22         39.01         43.13        19.88 o                         
 -12  14  22         59.08         66.13        18.89 o                         
  -9  14  22          7.05         50.73        21.42 o                         
  -6  14  22          8.11         -2.18        20.38 o                         
  -3  14  22          2.83         24.36        20.81 o                         
   0  14  22         49.07         63.84        21.05 o                         
   3  14  22          7.32          9.45        22.60 o                         
 -17  15  22         44.84         17.65        21.74 o                         
 -14  15  22         49.50         72.19        24.09 o                         
 -11  15  22         15.64         10.41        18.39 o                         
  -8  15  22        228.26        197.34        23.03 o                         
  -5  15  22          1.40          6.42        19.34 o                         
  -2  15  22         66.95         67.83        20.74 o                         
   1  15  22         23.64          4.78        18.97 o                         
 -16  16  22          6.33          5.68        23.96 o                         
 -13  16  22         83.90         91.99        22.55 o                         
 -10  16  22        102.95         78.41        21.13 o                         
  -7  16  22          3.75          3.23        18.26 o                         
  -4  16  22          0.29          0.78        19.26 o                         
  -1  16  22          0.87        -19.41        19.41 o                         
 -15  17  22          3.67        -12.04        21.91 o                         
 -12  17  22         27.49         17.16        18.46 o                         
  -9  17  22        110.84        109.04        19.80 o                         
  -6  17  22          8.46         12.91        20.50 o                         
  -3  17  22          0.36          3.04        20.00 o                         
 -14  18  22         36.17         45.53        23.25 o                         
 -11  18  22         48.68         66.92        20.75 o                         
  -8  18  22          6.29          4.71        19.76 o                         
  -5  18  22         12.45          8.32        18.68 o                         
 -13  19  22          2.46          2.52        19.72 o                         
 -10  19  22         47.93         74.48        20.82 o                         
  -7  19  22          3.86         -0.14        20.28 o                         
   0   1  23         98.07        102.16        17.35 o                         
  -2   2  23        184.76        216.15        19.28 o                         
   1   2  23         40.71         53.36        16.06 o                         
  -4   3  23        200.54        212.37        18.55 o                         
  -1   3  23         37.64         62.35        17.11 o                         
   2   3  23         55.46         30.57        16.05 o                         
  -6   4  23          2.21         -7.95        19.08 o                         
  -3   4  23          7.86          6.98        17.49 o                         
   0   4  23        716.02        613.91        22.98 o                         
   3   4  23        705.08        800.66        24.71 o                         
  -8   5  23        102.95        104.12        21.08 o                         
  -5   5  23        756.51        842.81        22.82 o                         
  -2   5  23         38.56         -0.65        16.07 o                         
   1   5  23        243.31        192.18        16.85 o                         
   4   5  23         16.42          9.92        18.45 o                         
 -10   6  23        462.35        479.18        28.93 o                         
  -7   6  23        589.24        602.43        27.03 o                         
  -4   6  23        192.66        183.07        19.17 o                         
  -1   6  23        353.38        394.78        20.51 o                         
   2   6  23         72.53         58.79        21.47 o                         
   5   6  23         72.43         43.51        20.89 o                         
 -12   7  23          3.38         11.73        22.92 o                         
  -9   7  23         87.06        133.76        22.33 o                         
  -6   7  23       1215.02       1265.02        37.55 o                         
  -3   7  23         15.90          3.49        18.29 o                         
   0   7  23        208.15        195.20        21.15 o                         
   3   7  23          8.18        -10.58        20.88 o                         
   6   7  23         55.07        106.29        22.73 o                         
 -14   8  23         11.34          5.83        21.15 o                         
 -11   8  23         23.71         10.22        23.82 o                         
  -8   8  23          0.38          8.06        19.96 o                         
  -5   8  23         22.55         15.03        22.89 o                         
  -2   8  23        783.71        776.68        24.50 o                         
   1   8  23          1.25        -19.60        19.60 o                         
   4   8  23        320.01        403.49        23.36 o                         
   7   8  23        249.88        229.39        23.93 o                         
 -16   9  23          4.23          0.29        20.52 o                         
 -13   9  23         23.61          3.85        23.07 o                         
 -10   9  23         15.72         38.31        20.58 o                         
  -7   9  23        144.62        144.12        23.20 o                         
  -4   9  23        534.19        539.63        25.56 o                         
  -1   9  23        120.37        116.01        19.84 o                         
   2   9  23        169.09        177.96        22.27 o                         
   5   9  23          2.72         10.69        19.24 o                         
   8   9  23          2.97         14.77        19.10 o                         
 -18  10  23          0.08          3.39        18.14 o                         
 -15  10  23          3.98          0.60        21.73 o                         
 -12  10  23        101.16         96.10        21.14 o                         
  -9  10  23        336.83        410.29        26.54 o                         
  -6  10  23         71.39         84.78        25.19 o                         
  -3  10  23        394.17        464.02        20.08 o                         
   0  10  23        201.34        232.60        23.33 o                         
   3  10  23         17.03          1.50        17.60 o                         
   6  10  23        111.89         66.69        20.29 o                         
 -17  11  23          1.03          1.69        19.72 o                         
 -14  11  23          9.00         48.17        22.80 o                         
 -11  11  23         82.13         60.24        22.67 o                         
  -8  11  23          3.35         23.43        23.55 o                         
  -5  11  23          0.14        -16.54        21.74 o                         
  -2  11  23         63.30         94.20        20.47 o                         
   1  11  23        145.18        147.24        23.84 o                         
   4  11  23         26.45         21.94        20.18 o                         
   7  11  23          6.89          2.55        18.70 o                         
 -16  12  23         10.80          8.58        22.53 o                         
 -13  12  23          1.87         -4.76        21.57 o                         
 -10  12  23         15.90         19.08        20.33 o                         
  -7  12  23          0.72         -2.27        24.94 o                         
  -4  12  23         37.27         51.25        18.12 o                         
  -1  12  23         65.64         46.89        21.67 o                         
   2  12  23         36.15         28.68        19.77 o                         
   5  12  23          2.77         10.44        19.43 o                         
 -18  13  23         15.05         21.20        21.40 o                         
 -15  13  23         21.43         40.43        20.65 o                         
 -12  13  23         13.03         22.70        19.40 o                         
  -9  13  23         61.89         71.42        18.79 o                         
  -6  13  23         13.26         -8.19        24.81 o                         
  -3  13  23         27.06         23.64        19.22 o                         
   0  13  23          7.68          5.03        20.76 o                         
   3  13  23        116.51        113.43        22.26 o                         
 -17  14  23          4.01         -0.39        21.61 o                         
 -14  14  23         79.02         85.68        22.67 o                         
 -11  14  23          3.67         24.89        19.04 o                         
  -8  14  23         29.47         16.41        21.54 o                         
  -5  14  23         59.10         39.58        17.73 o                         
  -2  14  23          3.84          9.25        19.06 o                         
   1  14  23         15.94         -3.63        20.31 o                         
 -16  15  23          0.24         20.34        25.32 o                         
 -13  15  23         16.18         29.71        20.49 o                         
 -10  15  23         71.58        122.68        22.46 o                         
  -7  15  23          0.22         -1.23        18.80 o                         
  -4  15  23          0.06         -9.33        19.25 o                         
  -1  15  23         11.09         -1.91        19.48 o                         
   2  15  23          4.05         -0.03        20.90 o                         
 -15  16  23         54.51         44.60        24.39 o                         
 -12  16  23          2.69        -17.83        18.68 o                         
  -9  16  23         15.72         20.60        20.42 o                         
  -6  16  23         24.89         22.21        20.51 o                         
  -3  16  23         29.59         27.97        20.34 o                         
   0  16  23          1.16        -18.01        18.01 o                         
 -14  17  23          0.40          5.60        20.22 o                         
 -11  17  23         50.62        107.54        22.67 o                         
  -8  17  23         18.83          6.85        18.89 o                         
  -5  17  23         26.13         36.30        19.82 o                         
  -2  17  23         29.37          9.04        20.88 o                         
 -13  18  23         19.20         24.93        21.22 o                         
 -10  18  23          1.77          3.73        18.12 o                         
  -7  18  23         20.14         55.96        19.69 o                         
   0   0  24         32.82          3.30        31.22 o                         
   1   1  24        203.25        258.58        20.44 o                         
  -1   2  24        150.82        206.07        20.62 o                         
   2   2  24         49.92         49.37        17.41 o                         
  -3   3  24         64.73         61.38        17.93 o                         
   0   3  24        211.37        166.93        19.31 o                         
   3   3  24        908.03       1029.68        31.05 o                         
  -5   4  24        175.83        171.66        18.93 o                         
  -2   4  24        160.15        174.05        18.19 o                         
   1   4  24         77.05         57.33        16.97 o                         
   4   4  24        133.66        117.75        20.03 o                         
  -7   5  24        506.54        544.14        26.73 o                         
  -4   5  24        179.79        192.46        18.90 o                         
  -1   5  24          1.59          0.36        15.84 o                         
   2   5  24        113.75         66.51        19.68 o                         
   5   5  24        560.63        495.69        26.70 o                         
  -9   6  24        126.12         77.77        23.61 o                         
  -6   6  24        142.07        129.08        20.14 o                         
  -3   6  24         33.48         27.86        18.10 o                         
   0   6  24          8.82        -15.88        15.88 o                         
   3   6  24         23.52         38.17        21.28 o                         
   6   6  24         25.29          8.90        20.97 o                         
 -11   7  24         17.02        -23.57        23.57 o                         
  -8   7  24        132.18        120.28        23.49 o                         
  -5   7  24         55.40         40.12        24.04 o                         
  -2   7  24         47.18         39.33        18.13 o                         
   1   7  24         11.45        -10.37        19.29 o                         
   4   7  24         21.56         14.71        17.78 o                         
   7   7  24         34.14         51.26        22.10 o                         
 -13   8  24          6.22          0.67        20.78 o                         
 -10   8  24         46.89         27.90        21.85 o                         
  -7   8  24       1397.35       1355.58        39.68 o                         
  -4   8  24        441.11        489.29        21.48 o                         
  -1   8  24          0.10         -7.50        16.20 o                         
   2   8  24         37.12         39.11        22.24 o                         
   5   8  24         21.63         23.97        18.44 o                         
   8   8  24          6.46         -7.15        19.63 o                         
 -15   9  24          4.52        -18.36        20.96 o                         
 -12   9  24        124.28         80.64        21.80 o                         
  -9   9  24         53.48         71.14        22.02 o                         
  -6   9  24        469.15        431.13        28.55 o                         
  -3   9  24          1.24         11.95        16.76 o                         
   0   9  24          0.92          9.00        20.07 o                         
   3   9  24        204.48        144.47        22.67 o                         
   6   9  24         39.26         51.75        19.81 o                         
   9   9  24          1.81         -4.96        18.63 o                         
 -17  10  24          6.87         12.22        20.40 o                         
 -14  10  24         19.56          0.33        21.41 o                         
 -11  10  24          2.86         -8.03        19.94 o                         
  -8  10  24         12.96         27.91        23.63 o                         
  -5  10  24         56.30         34.23        22.73 o                         
  -2  10  24        142.61        175.14        20.84 o                         
   1  10  24         84.44         75.96        22.67 o                         
   4  10  24          8.79         16.69        15.98 o                         
   7  10  24          0.02        -13.75        19.44 o                         
 -16  11  24          0.62        -15.41        22.07 o                         
 -13  11  24          6.00         32.75        22.16 o                         
 -10  11  24          0.96        -16.27        20.55 o                         
  -7  11  24          2.43         -7.29        24.09 o                         
  -4  11  24          6.05         -4.60        19.31 o                         
  -1  11  24          0.41         17.60        20.54 o                         
   2  11  24         63.23         25.61        21.02 o                         
   5  11  24         53.24         38.40        17.73 o                         
 -15  12  24          2.62        -20.46        21.42 o                         
 -12  12  24          2.74         11.77        17.49 o                         
  -9  12  24          1.84         -2.85        16.82 o                         
  -6  12  24         19.20          5.03        24.18 o                         
  -3  12  24          2.56        -18.74        18.74 o                         
   0  12  24         88.54        108.33        22.34 o                         
   3  12  24         52.40         34.46        21.83 o                         
 -17  13  24          5.07        -14.11        21.54 o                         
 -14  13  24         21.95         19.60        21.08 o                         
 -11  13  24         42.62         59.61        20.22 o                         
  -8  13  24          1.58        -10.47        21.58 o                         
  -5  13  24          3.14         -8.72        18.52 o                         
  -2  13  24         20.95         34.17        19.92 o                         
   1  13  24         17.72          8.42        20.10 o                         
   4  13  24         10.00         12.93        18.19 o                         
 -16  14  24          0.64        -16.36        19.18 o                         
 -13  14  24        122.37        161.10        23.09 o                         
 -10  14  24          0.18         13.03        17.14 o                         
  -7  14  24          0.93         11.14        20.64 o                         
  -4  14  24        150.51         88.28        21.15 o                         
  -1  14  24         10.39         -1.01        20.34 o                         
   2  14  24         21.13          0.86        21.66 o                         
 -15  15  24          0.91         -6.47        22.21 o                         
 -12  15  24         20.12         42.40        20.84 o                         
  -9  15  24         31.63         60.33        20.72 o                         
  -6  15  24         10.68         -6.30        19.76 o                         
  -3  15  24          8.29          8.93        20.40 o                         
   0  15  24          1.62         18.66        19.61 o                         
 -14  16  24          0.97          8.73        21.30 o                         
 -11  16  24          5.85          3.31        21.57 o                         
  -8  16  24          2.31          4.76        19.71 o                         
  -5  16  24         22.48         -5.42        18.86 o                         
  -2  16  24          5.89         19.60        21.08 o                         
 -13  17  24         11.41         -6.56        18.07 o                         
 -10  17  24         51.92         56.81        20.64 o                         
  -7  17  24         34.33         40.60        20.04 o                         
  -4  17  24          7.71          8.37        20.22 o                         
  -9  18  24          1.21          9.56        18.90 o                         
  -1   1  25        641.04        543.00        25.76 o                         
  -3   2  25         93.89         80.52        18.64 o                         
   0   2  25        103.92         84.89        18.90 o                         
  -5   3  25          4.31         -2.91        16.65 o                         
  -2   3  25          1.10        -17.45        17.84 o                         
   1   3  25         38.72         63.90        17.05 o                         
  -7   4  25          2.01          1.16        21.06 o                         
  -4   4  25          8.89          6.42        20.13 o                         
  -1   4  25        364.82        465.30        21.98 o                         
   2   4  25         13.57         22.88        15.37 o                         
  -9   5  25        156.10        162.16        21.99 o                         
  -6   5  25        173.89        143.48        22.00 o                         
  -3   5  25          6.80          6.86        17.35 o                         
   0   5  25        234.91        222.11        19.07 o                         
   3   5  25          8.74         25.47        22.40 o                         
 -11   6  25        245.43        325.35        25.11 o                         
  -8   6  25        119.30         95.20        22.07 o                         
  -5   6  25          9.88          5.65        16.88 o                         
  -2   6  25         35.56         24.22        17.44 o                         
   1   6  25          3.80         23.45        20.76 o                         
   4   6  25        156.84        238.36        26.40 o                         
 -13   7  25         35.79         43.44        20.80 o                         
 -10   7  25         80.00         84.68        23.31 o                         
  -7   7  25         30.88         36.14        18.18 o                         
  -4   7  25        110.32        109.84        20.36 o                         
  -1   7  25         37.39         31.17        17.28 o                         
   2   7  25         39.28         20.59        21.63 o                         
   5   7  25          8.77         -6.63        18.87 o                         
 -15   8  25         44.14         12.01        21.08 o                         
 -12   8  25          6.46         12.57        21.61 o                         
  -9   8  25          4.94        -13.22        22.92 o                         
  -6   8  25        230.78        221.57        27.53 o                         
  -3   8  25         53.54         57.29        18.88 o                         
   0   8  25         89.55         81.23        20.26 o                         
   3   8  25          0.04         -6.62        20.43 o                         
   6   8  25         76.98         52.09        20.25 o                         
 -17   9  25         18.93         30.21        19.85 o                         
 -14   9  25          0.05         -4.64        21.00 o                         
 -11   9  25         38.18         29.60        19.89 o                         
  -8   9  25        159.72        233.49        20.32 o                         
  -5   9  25          0.99          3.12        21.02 o                         
  -2   9  25         25.55         28.69        16.17 o                         
   1   9  25        149.13        166.68        20.65 o                         
   4   9  25         48.48         78.62        21.05 o                         
   7   9  25          0.14        -14.56        18.49 o                         
 -16  10  25          5.64         10.59        20.89 o                         
 -13  10  25         29.55         20.25        22.65 o                         
 -10  10  25          0.18         18.79        21.32 o                         
  -7  10  25          0.84        -24.63        24.63 o                         
  -4  10  25         29.58        -19.37        20.59 o                         
  -1  10  25         12.01          9.21        20.87 o                         
   2  10  25         28.90          9.58        19.19 o                         
   5  10  25         11.76         15.30        17.42 o                         
 -15  11  25         44.19         37.59        21.91 o                         
 -12  11  25         14.87         39.30        18.24 o                         
  -9  11  25          0.88         -0.52        21.16 o                         
  -6  11  25         52.80         28.86        23.31 o                         
  -3  11  25         33.51         37.71        18.26 o                         
   0  11  25          6.75          3.75        19.37 o                         
   3  11  25          7.77         -0.82        17.90 o                         
   6  11  25         11.42         12.27        18.22 o                         
 -17  12  25          0.02          4.95        20.28 o                         
 -14  12  25          4.99         -1.08        22.64 o                         
 -11  12  25         23.05         19.34        19.81 o                         
  -8  12  25         25.42          0.55        23.10 o                         
  -5  12  25         34.30         38.79        20.12 o                         
  -2  12  25          4.70          6.40        19.21 o                         
   1  12  25        188.19        150.40        22.00 o                         
   4  12  25          0.74         12.86        18.34 o                         
 -16  13  25          2.89        -13.34        20.42 o                         
 -13  13  25          5.12         15.35        20.83 o                         
 -10  13  25         40.10         34.71        17.02 o                         
  -7  13  25          4.19          4.66        21.16 o                         
  -4  13  25         12.00         21.77        21.01 o                         
  -1  13  25          1.10          6.61        20.32 o                         
   2  13  25         13.93          8.00        21.33 o                         
 -15  14  25          3.89         24.63        20.13 o                         
 -12  14  25          0.20         10.44        19.60 o                         
  -9  14  25          0.31          2.02        20.74 o                         
  -6  14  25          1.16        -11.10        19.93 o                         
  -3  14  25         63.72         49.25        21.73 o                         
   0  14  25         66.40         46.78        22.23 o                         
 -14  15  25         41.90         31.36        20.20 o                         
 -11  15  25          0.96         12.38        17.68 o                         
  -8  15  25          0.80         -0.09        20.33 o                         
  -5  15  25         51.34         48.65        20.21 o                         
  -2  15  25         11.97         14.70        19.24 o                         
 -13  16  25         19.93         12.26        20.16 o                         
 -10  16  25          1.51        -21.50        21.55 o                         
  -7  16  25          8.82         17.79        20.73 o                         
  -4  16  25          4.31          4.24        19.68 o                         
 -12  17  25         65.86         42.46        21.36 o                         
  -9  17  25          7.87         11.12        19.47 o                         
  -6  17  25          0.98          1.79        20.76 o                         
   0   1  26        214.11        217.05        24.22 o                         
  -2   2  26        191.05        176.61        22.15 o                         
   1   2  26         26.07         16.31        19.44 o                         
  -4   3  26          4.42          5.38        19.30 o                         
  -1   3  26        126.34        109.87        20.78 o                         
   2   3  26        278.16        285.23        20.81 o                         
  -6   4  26         32.82         -4.84        21.32 o                         
  -3   4  26         10.31          1.46        20.01 o                         
   0   4  26          8.26         -2.77        17.34 o                         
   3   4  26         85.26        121.56        22.92 o                         
  -8   5  26        167.16        191.40        24.00 o                         
  -5   5  26        174.03        217.41        23.23 o                         
  -2   5  26         16.14         29.29        18.50 o                         
   1   5  26         46.47         68.47        17.07 o                         
   4   5  26        115.57        107.89        24.72 o                         
 -10   6  26         31.06         -5.29        21.40 o                         
  -7   6  26          0.68         -5.69        19.90 o                         
  -4   6  26         17.55         47.75        20.36 o                         
  -1   6  26        196.24        196.38        20.12 o                         
   2   6  26        310.84        300.04        26.18 o                         
   5   6  26         13.03         -0.85        18.21 o                         
 -12   7  26          0.15         -4.80        19.54 o                         
  -9   7  26        144.58        182.45        26.00 o                         
  -6   7  26         10.46          7.58        24.97 o                         
  -3   7  26         27.92          3.24        20.36 o                         
   0   7  26       1193.39       1312.18        33.40 o                         
   3   7  26         61.50         77.86        22.49 o                         
   6   7  26         30.77         24.06        18.67 o                         
 -14   8  26          0.48         -4.45        20.45 o                         
 -11   8  26          7.32         23.59        20.77 o                         
  -8   8  26         29.54         35.95        19.09 o                         
  -5   8  26          1.16        -23.09        23.09 o                         
  -2   8  26        133.59        129.61        18.47 o                         
   1   8  26        182.00        227.66        23.79 o                         
   4   8  26        177.60        133.59        22.85 o                         
   7   8  26          6.36        -14.50        19.08 o                         
 -16   9  26          0.54          9.20        19.57 o                         
 -13   9  26         21.95         14.77        18.85 o                         
 -10   9  26         29.91         26.38        19.95 o                         
  -7   9  26          3.22          3.74        24.55 o                         
  -4   9  26         18.22         -9.81        18.99 o                         
  -1   9  26         85.79         73.92        20.12 o                         
   2   9  26         18.55          0.07        18.53 o                         
   5   9  26          9.20         10.33        17.34 o                         
 -15  10  26         15.47         20.55        21.48 o                         
 -12  10  26          9.96         31.84        18.64 o                         
  -9  10  26         15.54         35.17        17.46 o                         
  -6  10  26         56.97         92.26        24.12 o                         
  -3  10  26          2.25         -3.71        15.57 o                         
   0  10  26         40.22         13.36        20.28 o                         
   3  10  26         46.21         55.08        19.53 o                         
   6  10  26          6.69        -13.19        17.34 o                         
 -14  11  26         71.53         30.19        23.85 o                         
 -11  11  26          9.07          3.76        19.16 o                         
  -8  11  26         15.17         29.51        23.73 o                         
  -5  11  26         85.01         59.44        21.25 o                         
  -2  11  26         11.01         10.62        17.64 o                         
   1  11  26          0.09          3.07        19.39 o                         
   4  11  26          3.19         19.20        19.54 o                         
 -16  12  26          0.04        -21.71        21.71 o                         
 -13  12  26         29.73         33.36        21.93 o                         
 -10  12  26         70.02         34.98        20.35 o                         
  -7  12  26         29.11          1.41        20.83 o                         
  -4  12  26         20.41         18.94        20.29 o                         
  -1  12  26          9.67         12.25        18.99 o                         
   2  12  26          1.18        -10.49        18.99 o                         
 -15  13  26          3.10         -2.78        19.78 o                         
 -12  13  26          5.67         -9.51        20.06 o                         
  -9  13  26          2.79         -1.67        20.80 o                         
  -6  13  26          0.07        -15.69        20.22 o                         
  -3  13  26          0.84          9.46        21.35 o                         
   0  13  26          3.37         27.07        21.03 o                         
 -14  14  26         26.44         35.62        19.47 o                         
 -11  14  26          3.61          7.61        18.19 o                         
  -8  14  26         86.40         78.04        23.31 o                         
  -5  14  26        130.65        122.88        24.56 o                         
  -2  14  26          0.36         -8.10        20.22 o                         
 -13  15  26          6.88        -10.93        18.29 o                         
 -10  15  26          4.92          5.74        21.56 o                         
  -7  15  26         66.63         71.71        21.36 o                         
  -4  15  26         70.85         29.97        20.67 o                         
 -12  16  26         14.53         -4.69        18.03 o                         
  -9  16  26          0.33         -1.73        19.93 o                         
  -6  16  26          0.33        -20.06        20.06 o                         
   0   0  27        659.32        598.34        51.24 o                         
   1   1  27          7.24          9.45        20.62 o                         
  -1   2  27        117.34        105.39        22.51 o                         
   2   2  27          2.42          9.27        20.09 o                         
  -3   3  27        105.19        121.21        22.10 o                         
   0   3  27         43.24         38.68        21.14 o                         
   3   3  27        675.66        748.32        30.69 o                         
  -5   4  27          0.12          4.39        21.90 o                         
  -2   4  27         41.61         40.83        19.46 o                         
   1   4  27          2.79         -3.49        18.20 o                         
   4   4  27          5.01         27.92        22.63 o                         
  -7   5  27         40.37         60.20        22.57 o                         
  -4   5  27         64.64         97.47        21.22 o                         
  -1   5  27          5.63         24.83        18.17 o                         
   2   5  27        368.70        297.30        25.91 o                         
   5   5  27         38.48         24.40        17.85 o                         
  -9   6  27        129.85        125.01        22.03 o                         
  -6   6  27         49.42         54.08        26.27 o                         
  -3   6  27          7.60          3.12        19.03 o                         
   0   6  27         44.06         54.10        18.32 o                         
   3   6  27        122.85        132.13        22.93 o                         
   6   6  27          0.29          2.21        18.02 o                         
 -11   7  27         48.45         62.44        20.57 o                         
  -8   7  27          2.00         11.79        20.61 o                         
  -5   7  27         19.45         23.24        24.80 o                         
  -2   7  27         65.03         39.58        19.11 o                         
   1   7  27        111.82        107.57        21.30 o                         
   4   7  27         17.08         18.76        19.74 o                         
   7   7  27          3.57        -11.60        19.00 o                         
 -13   8  27         69.19         90.84        22.06 o                         
 -10   8  27         14.80         10.55        20.16 o                         
  -7   8  27         58.50        103.44        23.98 o                         
  -4   8  27          0.54          4.86        17.04 o                         
  -1   8  27        241.43        240.26        19.54 o                         
   2   8  27          0.56        -11.42        18.18 o                         
   5   8  27         33.37         45.81        20.68 o                         
 -15   9  27          8.25         -3.54        20.33 o                         
 -12   9  27          3.10        -13.57        19.59 o                         
  -9   9  27         17.49         22.60        18.73 o                         
  -6   9  27          6.84         -3.47        22.15 o                         
  -3   9  27         19.37         18.97        16.91 o                         
   0   9  27         60.91         81.80        20.28 o                         
   3   9  27          0.00         -8.57        18.53 o                         
   6   9  27          0.47        -18.24        18.24 o                         
 -14  10  27         57.98         28.11        21.33 o                         
 -11  10  27          0.23        -19.05        19.05 o                         
  -8  10  27          2.10         -6.37        20.68 o                         
  -5  10  27          5.31          8.48        20.32 o                         
  -2  10  27         70.34         73.99        16.45 o                         
   1  10  27          1.88          1.22        19.38 o                         
   4  10  27         21.96         11.19        16.70 o                         
 -13  11  27          0.03         -2.67        18.36 o                         
 -10  11  27          1.69          6.73        17.20 o                         
  -7  11  27          4.12         -3.45        21.64 o                         
  -4  11  27         36.80         15.68        18.04 o                         
  -1  11  27          7.46         17.30        18.24 o                         
   2  11  27          5.78         28.72        20.15 o                         
 -15  12  27         12.52          9.79        21.48 o                         
 -12  12  27          0.81        -16.31        18.90 o                         
  -9  12  27         43.91         22.75        23.60 o                         
  -6  12  27          1.53          2.82        19.95 o                         
  -3  12  27         32.12         16.39        20.85 o                         
   0  12  27         48.91         43.59        20.24 o                         
   3  12  27         20.07          8.12        20.66 o                         
 -14  13  27         12.50         33.77        21.33 o                         
 -11  13  27          2.76         12.11        18.39 o                         
  -8  13  27          4.23        -18.66        22.76 o                         
  -5  13  27          8.96          8.94        20.99 o                         
  -2  13  27         27.37         41.58        19.43 o                         
   1  13  27          0.02          1.54        19.64 o                         
 -13  14  27         98.38        108.51        20.90 o                         
 -10  14  27         14.84         27.98        22.74 o                         
  -7  14  27         11.83         28.10        20.47 o                         
  -4  14  27         15.75         26.01        21.49 o                         
  -1  14  27         49.45         48.93        21.51 o                         
 -12  15  27        109.15         97.43        19.84 o                         
  -9  15  27         26.55          1.99        23.00 o                         
  -6  15  27          0.51        -11.29        21.69 o                         
  -3  15  27         23.28         41.74        21.17 o                         
  -1   1  28         37.46         20.37        21.72 o                         
  -3   2  28         92.57        128.01        22.24 o                         
   0   2  28         92.65        125.76        24.09 o                         
  -5   3  28         37.86         13.01        20.47 o                         
  -2   3  28         19.11         18.03        21.45 o                         
   1   3  28         19.91         36.55        18.95 o                         
  -7   4  28         18.48         19.13        21.32 o                         
  -4   4  28          1.80         -3.26        21.15 o                         
  -1   4  28        179.78        165.32        20.62 o                         
   2   4  28        155.87        134.18        18.00 o                         
  -9   5  28          0.12         20.63        17.22 o                         
  -6   5  28          0.01         16.71        19.39 o                         
  -3   5  28        141.18        214.09        22.70 o                         
   0   5  28          6.72          8.14        18.01 o                         
   3   5  28         33.12         16.19        20.88 o                         
 -11   6  28          0.18        -17.62        17.62 o                         
  -8   6  28          0.04         -9.47        19.10 o                         
  -5   6  28         18.87          1.05        19.00 o                         
  -2   6  28         20.93         42.42        20.31 o                         
   1   6  28         44.41         37.61        19.91 o                         
   4   6  28         38.20          2.48        20.76 o                         
 -13   7  28         21.90         23.36        19.33 o                         
 -10   7  28          0.07          7.88        19.96 o                         
  -7   7  28          8.58         14.63        22.33 o                         
  -4   7  28        110.38         92.25        20.89 o                         
  -1   7  28         31.78         62.21        17.61 o                         
   2   7  28         14.98          1.10        20.66 o                         
   5   7  28          2.69         -2.69        19.26 o                         
 -12   8  28         39.03         39.51        20.52 o                         
  -9   8  28         53.46         21.93        18.94 o                         
  -6   8  28          0.32        -19.03        22.31 o                         
  -3   8  28         11.08         -3.32        17.38 o                         
   0   8  28         20.49        -11.61        18.61 o                         
   3   8  28          0.36        -19.37        19.37 o                         
   6   8  28          8.09          3.40        19.92 o                         
 -14   9  28          1.49         -5.96        19.88 o                         
 -11   9  28          6.03         -2.66        20.20 o                         
  -8   9  28          7.06          0.84        21.34 o                         
  -5   9  28         70.70         72.72        22.07 o                         
  -2   9  28          3.33        -13.63        16.34 o                         
   1   9  28          5.05          3.24        18.71 o                         
   4   9  28          2.22          8.80        20.22 o                         
 -13  10  28         13.44         15.19        19.87 o                         
 -10  10  28        214.76        204.57        22.68 o                         
  -7  10  28          2.30         12.46        21.02 o                         
  -4  10  28         13.26         -7.70        19.99 o                         
  -1  10  28          1.24        -13.13        18.11 o                         
   2  10  28          7.40         23.20        19.42 o                         
 -12  11  28          8.20         20.18        20.13 o                         
  -9  11  28         22.54          8.47        21.97 o                         
  -6  11  28        210.08        267.43        25.23 o                         
  -3  11  28        152.37        166.66        18.66 o                         
   0  11  28         38.38         46.10        19.37 o                         
   3  11  28         18.09         22.35        21.02 o                         
 -11  12  28          1.43        -16.52        17.37 o                         
  -8  12  28          1.46        -12.92        22.68 o                         
  -5  12  28         13.08         23.80        19.38 o                         
  -2  12  28        109.58        136.50        20.27 o                         
   1  12  28          1.25        -17.28        19.87 o                         
 -10  13  28         15.02         37.85        23.29 o                         
  -7  13  28         12.37         -4.69        21.31 o                         
  -4  13  28          1.05         -4.82        20.35 o                         
  -1  13  28          0.35          1.13        19.92 o                         
  -9  14  28         13.96         29.51        23.97 o                         
  -6  14  28          8.46         -1.93        18.71 o                         
  -3  14  28          0.06        -18.47        21.43 o                         
   0   1  29         99.82        149.96        24.97 o                         
  -2   2  29        102.13        134.31        24.63 o                         
   1   2  29         46.62         62.66        22.49 o                         
  -4   3  29        103.50        134.37        22.15 o                         
  -1   3  29         45.58         65.44        22.96 o                         
   2   3  29         11.64         17.40        18.73 o                         
  -6   4  29         36.32         11.21        22.66 o                         
  -3   4  29         48.17         60.37        20.00 o                         
   0   4  29         47.64         59.83        19.26 o                         
   3   4  29          5.86        -18.79        18.79 o                         
  -8   5  29          1.54         -9.18        18.78 o                         
  -5   5  29          6.83        -17.73        17.73 o                         
  -2   5  29         10.19        -14.24        18.55 o                         
   1   5  29         38.84         27.09        16.35 o                         
   4   5  29          7.00         13.17        20.11 o                         
 -10   6  29          9.51         -1.02        18.92 o                         
  -7   6  29         42.58         50.44        22.00 o                         
  -4   6  29         52.71         75.26        20.10 o                         
  -1   6  29         78.38         77.96        17.88 o                         
   2   6  29         15.57         -5.91        20.08 o                         
   5   6  29         27.22         33.71        20.82 o                         
 -12   7  29          2.78          9.81        19.08 o                         
  -9   7  29         21.15         31.10        20.18 o                         
  -6   7  29         34.78         18.92        23.09 o                         
  -3   7  29         65.26         81.09        20.35 o                         
   0   7  29         29.61         23.77        19.80 o                         
   3   7  29         10.47         -7.72        20.65 o                         
   6   7  29          0.01        -13.33        19.43 o                         
 -11   8  29          0.04        -19.58        19.58 o                         
  -8   8  29         32.38         57.92        22.68 o                         
  -5   8  29         39.08         24.98        22.91 o                         
  -2   8  29          2.31          1.68        16.23 o                         
   1   8  29          2.88        -18.00        18.00 o                         
   4   8  29         57.04         84.18        21.33 o                         
 -13   9  29          3.64        -17.74        19.12 o                         
 -10   9  29         19.39         11.94        19.79 o                         
  -7   9  29         61.57         74.59        23.40 o                         
  -4   9  29         35.09        -14.05        17.84 o                         
  -1   9  29         93.96         76.02        19.20 o                         
   2   9  29         78.78         40.08        18.16 o                         
 -12  10  29         81.20         64.74        21.11 o                         
  -9  10  29         28.34         30.45        22.62 o                         
  -6  10  29         34.15         21.66        23.41 o                         
  -3  10  29         13.91          4.16        14.50 o                         
   0  10  29         32.11         38.36        19.70 o                         
   3  10  29          4.93        -13.36        17.75 o                         
 -11  11  29         90.45         66.34        20.75 o                         
  -8  11  29          0.51        -22.29        22.29 o                         
  -5  11  29          8.62         23.47        20.88 o                         
  -2  11  29         24.40         42.52        18.20 o                         
   1  11  29          4.66         -2.48        19.79 o                         
 -10  12  29          6.54          9.55        25.44 o                         
  -7  12  29          2.60         -3.86        23.61 o                         
  -4  12  29          1.07        -10.10        21.33 o                         
  -1  12  29          9.99        -10.09        18.45 o                         
  -9  13  29         47.40         41.87        23.97 o                         
  -6  13  29          4.20          7.70        20.15 o                         
  -3  13  29         23.61         21.46        21.07 o                         
   0   0  30         35.83         54.33        38.33 o                         
   1   1  30          0.41          7.93        20.70 o                         
  -1   2  30          7.29          8.32        20.95 o                         
   2   2  30          7.69          6.12        18.96 o                         
  -3   3  30          0.95        -12.62        19.68 o                         
   0   3  30         23.16         22.40        19.96 o                         
   3   3  30         36.52         28.43        19.39 o                         
  -5   4  30         63.12         46.54        19.42 o                         
  -2   4  30          0.14        -13.41        18.51 o                         
   1   4  30         72.27         64.97        18.87 o                         
   4   4  30          0.14         -8.99        19.18 o                         
  -7   5  30         57.26         71.75        18.22 o                         
  -4   5  30         20.93         28.32        18.19 o                         
  -1   5  30         27.23          0.17        17.81 o                         
   2   5  30          2.01         -7.78        17.65 o                         
   5   5  30        108.51         92.94        22.39 o                         
  -9   6  30          0.02          8.18        19.67 o                         
  -6   6  30         30.73         11.53        21.72 o                         
  -3   6  30         91.76         76.74        19.71 o                         
   0   6  30         41.55         44.06        16.30 o                         
   3   6  30          2.28         -5.40        20.03 o                         
   6   6  30         29.06          9.47        21.74 o                         
 -11   7  30          0.01         -0.30        19.58 o                         
  -8   7  30         91.23         90.12        23.76 o                         
  -5   7  30         28.87         26.89        23.37 o                         
  -2   7  30        166.94        183.49        19.61 o                         
   1   7  30          8.96        -17.78        18.88 o                         
   4   7  30         31.38         25.35        21.46 o                         
 -10   8  30          1.98        -19.24        19.24 o                         
  -7   8  30          0.60         10.77        23.27 o                         
  -4   8  30        205.85        190.73        23.27 o                         
  -1   8  30          0.02         -3.61        18.25 o                         
   2   8  30          9.23          4.19        20.00 o                         
 -12   9  30          0.56        -20.76        20.76 o                         
  -9   9  30         21.24         34.55        24.42 o                         
  -6   9  30         65.18         84.84        24.98 o                         
  -3   9  30         61.91         67.76        17.27 o                         
   0   9  30         43.11         46.78        19.53 o                         
   3   9  30         27.58         32.32        19.08 o                         
 -11  10  30         10.01         15.51        19.65 o                         
  -8  10  30         20.58         43.49        22.30 o                         
  -5  10  30         47.08         45.72        22.58 o                         
  -2  10  30         66.79         33.54        18.64 o                         
   1  10  30          0.16          4.50        20.21 o                         
 -10  11  30          6.12         10.10        23.32 o                         
  -7  11  30         33.52         17.79        23.58 o                         
  -4  11  30         15.68          1.35        18.03 o                         
  -1  11  30          0.57          1.02        18.58 o                         
  -9  12  30         86.18         64.07        23.55 o                         
  -6  12  30         94.86        102.77        22.79 o                         
  -3  12  30          1.01          7.75        21.04 o                         
  -1   1  31          0.09          1.48        20.81 o                         
  -3   2  31          0.16        -12.80        18.86 o                         
   0   2  31          0.00         -0.23        20.35 o                         
  -5   3  31          6.64         17.17        19.58 o                         
  -2   3  31         15.01         10.08        19.44 o                         
   1   3  31         42.92         52.89        19.25 o                         
  -7   4  31         17.65          5.47        20.44 o                         
  -4   4  31         37.36         28.37        20.16 o                         
  -1   4  31         73.37         71.42        19.72 o                         
   2   4  31          8.22        -16.55        19.95 o                         
  -9   5  31         32.16         21.16        20.14 o                         
  -6   5  31         62.61         57.22        19.90 o                         
  -3   5  31        239.93        207.25        22.59 o                         
   0   5  31         24.08         51.03        18.64 o                         
   3   5  31          0.35        -14.85        19.36 o                         
 -11   6  31         31.39         18.92        22.48 o                         
  -8   6  31          2.27          2.33        21.31 o                         
  -5   6  31         20.05         24.80        18.23 o                         
  -2   6  31         48.24         54.45        20.36 o                         
   1   6  31          0.31         -8.08        19.60 o                         
   4   6  31          3.46         38.33        22.14 o                         
 -10   7  31          0.01          1.42        20.49 o                         
  -7   7  31         12.83         31.17        23.90 o                         
  -4   7  31         11.45         17.63        18.80 o                         
  -1   7  31         28.28          6.12        17.02 o                         
   2   7  31          2.33         -0.81        19.90 o                         
  -9   8  31         14.62         11.48        22.85 o                         
  -6   8  31         42.31         38.24        25.34 o                         
  -3   8  31          0.31          0.41        18.38 o                         
   0   8  31          3.66          1.35        19.01 o                         
   3   8  31         10.69         -8.42        20.42 o                         
  -8   9  31         19.07         35.98        24.31 o                         
  -5   9  31          0.87         -9.50        23.01 o                         
  -2   9  31          1.15         -9.86        15.88 o                         
   1   9  31          7.81          2.29        19.89 o                         
 -10  10  31        147.82         97.65        22.57 o                         
  -7  10  31         14.62         26.35        23.06 o                         
  -4  10  31          0.01        -18.67        18.95 o                         
  -1  10  31          6.26          7.15        18.68 o                         
  -6  11  31          9.28         -0.63        22.98 o                         
  -3  11  31          5.42          0.60        17.62 o                         
   0   1  32         31.76         12.56        21.68 o                         
  -2   2  32          0.00         12.15        21.90 o                         
   1   2  32         13.31         29.50        20.85 o                         
  -4   3  32          1.52          7.40        20.67 o                         
  -1   3  32         29.65         23.14        21.26 o                         
   2   3  32          3.76         -5.60        18.76 o                         
  -6   4  32         50.20         55.65        21.42 o                         
  -3   4  32          0.13         -2.77        19.61 o                         
   0   4  32          2.86         -6.36        19.10 o                         
   3   4  32         60.43         31.86        20.77 o                         
  -8   5  32          0.03          5.42        19.99 o                         
  -5   5  32          6.59         14.96        19.03 o                         
  -2   5  32          8.85         46.87        21.14 o                         
   1   5  32          1.02          1.31        19.62 o                         
   4   5  32         64.39         40.86        21.76 o                         
  -7   6  32          2.72         11.70        24.12 o                         
  -4   6  32         21.46          8.57        20.13 o                         
  -1   6  32          3.99         40.26        18.96 o                         
   2   6  32        175.73        146.41        23.15 o                         
  -9   7  32         14.84         33.27        22.31 o                         
  -6   7  32          3.37        -12.84        23.60 o                         
  -3   7  32         82.66        115.86        22.69 o                         
   0   7  32         14.88          5.28        19.62 o                         
  -8   8  32          7.11        -18.82        24.04 o                         
  -5   8  32          0.54          6.04        22.35 o                         
  -2   8  32         40.05         35.09        17.73 o                         
   1   8  32          0.74        -14.65        18.92 o                         
  -7   9  32         31.72         42.18        24.77 o                         
  -4   9  32         26.55         24.88        19.33 o                         
  -1   9  32         16.87          3.96        19.77 o                         
   0   0  33         10.24          3.79        38.15 o                         
   1   1  33         17.13         18.73        22.25 o                         
  -1   2  33          0.80        -19.48        21.21 o                         
   2   2  33          2.10          7.70        20.45 o                         
  -3   3  33         15.63         42.85        21.48 o                         
   0   3  33         14.88          0.08        19.65 o                         
   3   3  33         14.28          7.95        20.22 o                         
  -5   4  33         19.59         40.39        20.28 o                         
  -2   4  33         26.55         34.95        20.76 o                         
   1   4  33         90.22         42.78        19.18 o                         
   4   4  33          1.74          6.60        21.29 o                         
  -7   5  33          0.00        -17.61        21.66 o                         
  -4   5  33         46.14         40.12        20.94 o                         
  -1   5  33         10.64         -7.43        19.65 o                         
   2   5  33        105.44         94.22        22.63 o                         
  -6   6  33          0.04        -12.36        21.12 o                         
  -3   6  33         14.76         12.10        20.49 o                         
   0   6  33         56.78         61.21        17.45 o                         
  -5   7  33          1.73         -9.18        23.44 o                         
  -2   7  33          8.00         16.31        19.05 o                         
  -4   8  33          9.22         23.21        19.60 o                         
  -1   1  34          0.00        -20.66        20.66 o                         
  -3   2  34          2.63          4.27        21.22 o                         
   0   2  34          2.37          9.91        22.58 o                         
  -5   3  34         24.84         32.01        20.76 o                         
  -2   3  34          0.26        -11.22        19.64 o                         
   1   3  34         12.70         -3.93        19.92 o                         
  -4   4  34          0.02         -6.35        19.46 o                         
  -1   4  34         22.09         33.96        21.37 o                         
  -3   5  34         19.55         13.08        19.19 o                         
   0   5  34         72.04         81.82        20.62 o                         
                                                                                
