# Supplementary material for: Deciphering the hydrogen-bonding scheme in the crystal structure of tri­phenyl­methanol: a tribute to George Ferguson and co-workers
Source: Acta Crystallogr C Struct Chem. 2019 Aug 14;75(Pt 9):1266–73. doi: 10.1107/S2053229619010714 (PMC6727172; doi:10.1107/S2053229619010714)
Supplement: Supplementary file 3 [file c-75-01266-295K_datasup3.hkl]

data_295K_data                                                                  
_shelx_title ' arx114_a.res in R-3'                                             
_shelx_refln_list_code          4                                               
_shelx_F_calc_maximum      905.14                                               
_exptl_crystal_F_000      3312.00                                               
_reflns_d_resolution_high  0.7651                                               
                                                                                
loop_                                                                           
 _space_group_symop_operation_xyz                                               
 'x, y, z'                                                                      
 '-y, x-y, z'                                                                   
 '-x+y, -x, z'                                                                  
 'x+2/3, y+1/3, z+1/3'                                                          
 '-y+2/3, x-y+1/3, z+1/3'                                                       
 '-x+y+2/3, -x+1/3, z+1/3'                                                      
 'x+1/3, y+2/3, z+2/3'                                                          
 '-y+1/3, x-y+2/3, z+2/3'                                                       
 '-x+y+1/3, -x+2/3, z+2/3'                                                      
 '-x, -y, -z'                                                                   
 'y, -x+y, -z'                                                                  
 'x-y, x, -z'                                                                   
 '-x+2/3, -y+1/3, -z+1/3'                                                       
 'y+2/3, -x+y+1/3, -z+1/3'                                                      
 'x-y+2/3, x+1/3, -z+1/3'                                                       
 '-x+1/3, -y+2/3, -z+2/3'                                                       
 'y+1/3, -x+y+2/3, -z+2/3'                                                      
 'x-y+1/3, x+2/3, -z+2/3'                                                       
                                                                                
_cell_length_a    19.3309                                                       
_cell_length_b    19.3309                                                       
_cell_length_c    26.8542                                                       
_cell_angle_alpha  90.000                                                       
_cell_angle_beta   90.000                                                       
_cell_angle_gamma 120.000                                                       
                                                                                
_shelx_F_squared_multiplier     1.000                                           
                                                                                
loop_                                                                           
 _refln_index_h                                                                 
 _refln_index_k                                                                 
 _refln_index_l                                                                 
 _refln_F_squared_calc                                                          
 _refln_F_squared_meas                                                          
 _refln_F_squared_sigma                                                         
 _refln_observed_status                                                         
   0   3   0       7529.17       6932.80        90.28 o                         
  -2   4   0       7836.31       5903.94        49.00 o                         
  -4   5   0       7293.33       7275.90        68.13 o                         
  -1   5   0       6801.98       7275.13        53.96 o                         
  -3   6   0       1037.34       1094.31        48.01 o                         
   0   6   0       1755.55       1589.17        35.42 o                         
  -5   7   0       2556.76       2716.70        37.30 o                         
  -2   7   0      10677.75       9663.81        79.48 o                         
  -7   8   0       2079.29       1936.36        36.09 o                         
  -4   8   0         62.82        -17.22        17.22 o                         
  -1   8   0        621.25        747.10        28.56 o                         
  -6   9   0       4036.16       4437.03        44.87 o                         
  -3   9   0         57.08         29.70        27.09 o                         
   0   9   0      12636.11      12652.02        92.01 o                         
  -8  10   0      10792.02      10815.28        80.65 o                         
  -5  10   0       5216.49       4962.17        47.63 o                         
  -2  10   0          0.04        122.34        23.78 o                         
 -10  11   0       4266.17       4328.37        59.25 o                         
  -7  11   0       4195.69       4302.62        50.34 o                         
  -4  11   0         95.39        123.80        27.52 o                         
  -1  11   0        125.43        130.58        32.73 o                         
  -9  12   0         11.93         32.13        19.58 o                         
  -6  12   0       2478.96       2262.88        37.21 o                         
  -3  12   0        209.98        247.95        22.80 o                         
   0  12   0        152.30         79.22        23.14 o                         
 -11  13   0        172.45        130.86        36.67 o                         
  -8  13   0        169.44        136.25        26.35 o                         
  -5  13   0        623.13        658.97        24.09 o                         
  -2  13   0         83.70        160.17        42.63 o                         
 -13  14   0        245.43        320.07        30.90 o                         
 -10  14   0        664.72        731.87        29.66 o                         
  -7  14   0        276.99        267.38        25.53 o                         
  -4  14   0       9162.19       8858.28        67.84 o                         
  -1  14   0        164.95        101.96        47.63 o                         
 -12  15   0        625.35        669.38        46.89 o                         
  -9  15   0          2.27        -12.64        28.75 o                         
  -6  15   0       2103.07       2548.70        47.69 o                         
  -3  15   0       6215.86       6765.35       128.22 o                         
   0  15   0         18.70        -24.26        34.49 o                         
 -14  16   0          1.66         26.80        38.12 o                         
 -11  16   0        681.11        634.33        31.81 o                         
  -8  16   0         91.43        120.69        23.68 o                         
  -5  16   0       4159.02       4222.29        68.64 o                         
  -2  16   0         51.36          8.27        41.73 o                         
 -16  17   0        454.86        459.58        42.57 o                         
 -13  17   0       1070.48       1081.51        40.09 o                         
 -10  17   0         48.35         47.05        29.71 o                         
  -7  17   0         95.86         79.07        30.96 o                         
  -4  17   0        756.80        652.38        44.04 o                         
  -1  17   0        162.66        176.70        39.16 o                         
 -15  18   0         82.21        105.22        40.72 o                         
 -12  18   0         60.85         62.29        29.07 o                         
  -9  18   0         17.71         -1.13        17.57 o                         
  -6  18   0        511.26        520.14        32.31 o                         
  -3  18   0         48.45         -3.23        40.73 o                         
   0  18   0         62.42         24.37        33.31 o                         
 -17  19   0        185.06        198.05        35.38 o                         
 -14  19   0         59.09         48.32        30.66 o                         
 -11  19   0          0.02         -5.28        31.82 o                         
  -8  19   0        289.58        260.93        34.10 o                         
  -5  19   0         30.55        -29.13        35.97 o                         
  -2  19   0         23.79         -3.40        37.77 o                         
 -19  20   0          0.14         -6.54        42.04 o                         
 -16  20   0         28.62          3.00        37.07 o                         
 -13  20   0        255.34        247.73        29.87 o                         
 -10  20   0        298.75        300.46        35.98 o                         
  -7  20   0          0.00        -14.77        26.28 o                         
  -4  20   0         13.93        -15.54        35.28 o                         
  -1  20   0         88.11         59.43        40.88 o                         
 -18  21   0          2.65        -23.52        40.34 o                         
 -15  21   0          1.73         10.86        27.75 o                         
 -12  21   0         51.41         24.33        30.36 o                         
  -9  21   0         25.00          8.83        39.81 o                         
  -6  21   0         93.58         47.61        33.62 o                         
  -3  21   0         82.90        114.02        35.83 o                         
   0  21   0          3.69         34.52        45.40 o                         
 -20  22   0          0.03         21.95        44.90 o                         
 -17  22   0          1.64        -32.17        32.17 o                         
 -14  22   0          0.04          2.93        30.14 o                         
 -11  22   0          6.91         28.85        35.02 o                         
  -8  22   0          4.29        -12.98        26.93 o                         
  -5  22   0         22.39        -10.91        35.66 o                         
  -2  22   0          2.93        -45.87        45.87 o                         
 -19  23   0         24.23         42.21        42.40 o                         
 -16  23   0          0.44        -34.44        34.44 o                         
 -13  23   0          4.15         33.65        30.70 o                         
 -10  23   0         47.13         80.22        30.76 o                         
  -7  23   0          0.96         -3.19        26.04 o                         
  -4  23   0          0.69        -15.43        26.39 o                         
 -18  24   0        149.62        104.05        43.26 o                         
 -15  24   0          2.80          6.24        31.99 o                         
 -12  24   0          1.40          2.36        35.61 o                         
  -9  24   0          1.32        -25.29        37.22 o                         
  -6  24   0          0.00        -17.00        34.06 o                         
 -14  25   0         35.61         33.03        29.81 o                         
 -11  25   0          3.36         27.45        30.93 o                         
  -3   2   1        637.44        728.59        27.86 o                         
  -5   3   1        318.73        385.44        15.77 o                         
  -2   3   1      14483.58      13677.28       403.33 o                         
   1   3   1       2624.30       2649.59        71.34 o                         
  -7   4   1        808.95        855.47        23.50 o                         
  -4   4   1      12430.76      14286.06       398.00 o                         
  -1   4   1         24.53        -18.83        18.83 o                         
   2   4   1      36368.72      32526.32        96.66 o                         
  -9   5   1       5869.65       5258.52        41.97 o                         
  -6   5   1         43.39        -20.70        20.70 o                         
  -3   5   1      27769.09      25376.15       121.43 o                         
   0   5   1      51148.46      46770.74       210.04 o                         
   3   5   1        115.18        136.74        16.39 o                         
 -11   6   1       1597.43       1609.62        29.08 o                         
  -8   6   1       3329.45       3336.01        36.71 o                         
  -5   6   1      10898.46      11162.34       250.16 o                         
  -2   6   1       4738.13       3484.05        46.63 o                         
   1   6   1       6760.82       5915.21        53.20 o                         
   4   6   1        599.77        663.46        21.96 o                         
 -13   7   1        564.40        648.99        26.41 o                         
 -10   7   1       1297.58       1371.55        32.32 o                         
  -7   7   1       9400.05      10032.24        66.02 o                         
  -4   7   1      27467.34      25952.13       189.36 o                         
  -1   7   1        439.75        360.09        27.00 o                         
   2   7   1        781.92        623.63        24.89 o                         
   5   7   1         24.14          1.12        15.62 o                         
 -15   8   1       2303.24       2402.01        43.02 o                         
 -12   8   1         19.34          5.72        22.70 o                         
  -9   8   1       1132.21       1081.87        38.80 o                         
  -6   8   1        840.20        930.43        33.25 o                         
  -3   8   1       2641.70       2768.93        46.20 o                         
   0   8   1      16833.73      16354.47        93.93 o                         
   3   8   1         24.55         35.58        20.51 o                         
   6   8   1        571.47        546.80        20.75 o                         
 -17   9   1          0.66         11.34        32.22 o                         
 -14   9   1       2322.66       2429.29        45.86 o                         
 -11   9   1       3319.08       3618.18        62.20 o                         
  -8   9   1       5663.63       5383.76        71.52 o                         
  -5   9   1       2818.66       3289.95        33.62 o                         
  -2   9   1         32.99        233.03        27.06 o                         
   1   9   1         80.26        -11.15        25.73 o                         
   4   9   1        318.06        303.90        25.43 o                         
   7   9   1        191.98        170.95        27.46 o                         
 -19  10   1        224.33        269.84        32.09 o                         
 -16  10   1        413.68        510.53        36.42 o                         
 -13  10   1        188.91        240.06        32.70 o                         
 -10  10   1        572.66        494.46        29.10 o                         
  -7  10   1       3384.82       3300.24        47.11 o                         
  -4  10   1        722.06        923.53        34.87 o                         
  -1  10   1         15.16        -29.44        29.44 o                         
   2  10   1         71.34        115.56        25.80 o                         
   5  10   1        484.75        507.55        30.40 o                         
   8  10   1          2.67          7.73        29.67 o                         
 -21  11   1         31.78         26.03        30.68 o                         
 -18  11   1       1074.53        949.12        36.34 o                         
 -15  11   1        131.76        195.59        35.76 o                         
 -12  11   1        688.54        481.25        40.54 o                         
  -9  11   1       1614.70       1561.34        34.62 o                         
  -6  11   1        215.62        271.41        19.15 o                         
  -3  11   1          8.29        -29.25        29.25 o                         
   0  11   1         31.77        -34.10        34.10 o                         
   3  11   1        246.84        230.46        31.78 o                         
   6  11   1          0.02        -23.31        26.72 o                         
   9  11   1          1.47         -0.55        32.00 o                         
 -23  12   1          0.01         25.96        37.03 o                         
 -20  12   1         38.53         49.55        31.36 o                         
 -17  12   1        133.36        175.36        33.63 o                         
 -14  12   1        804.02        856.85        53.72 o                         
 -11  12   1        556.15        533.92        37.36 o                         
  -8  12   1        587.56        607.17        28.90 o                         
  -5  12   1       2811.07       2936.71        48.20 o                         
  -2  12   1        466.92        413.99        37.83 o                         
   1  12   1        323.37        288.43        35.95 o                         
   4  12   1         71.68        108.60        32.59 o                         
   7  12   1          3.66         -0.55        30.95 o                         
  10  12   1         24.08         37.95        35.01 o                         
 -25  13   1          0.47         -4.85        29.12 o                         
 -22  13   1          0.59          2.82        25.15 o                         
 -19  13   1         26.16         38.41        31.70 o                         
 -16  13   1         22.75        -44.11        44.11 o                         
 -13  13   1       1368.46       1459.06        44.93 o                         
 -10  13   1        737.40        882.42        34.16 o                         
  -7  13   1        157.02        146.01        30.61 o                         
  -4  13   1        105.05         49.10        28.79 o                         
  -1  13   1          4.21        148.92        42.12 o                         
   2  13   1       1245.75       1267.77        55.33 o                         
   5  13   1         35.02         -4.90        33.35 o                         
   8  13   1          0.01        -29.05        29.05 o                         
  11  13   1         22.30         44.46        33.80 o                         
 -24  14   1          1.20         19.76        27.19 o                         
 -21  14   1         15.80        -22.34        29.54 o                         
 -18  14   1        111.98         50.78        37.86 o                         
 -15  14   1        108.08         92.04        35.51 o                         
 -12  14   1         35.56        -26.89        35.54 o                         
  -9  14   1        395.38        344.19        29.26 o                         
  -6  14   1         21.05        -21.39        21.39 o                         
  -3  14   1        306.01        355.76        34.06 o                         
   0  14   1       1908.57       2230.60        72.21 o                         
   3  14   1        414.17        323.15        42.10 o                         
   6  14   1        162.16        138.01        34.14 o                         
   9  14   1         29.91         52.15        28.21 o                         
 -23  15   1          5.23         -2.00        26.76 o                         
 -20  15   1         17.00         91.99        36.13 o                         
 -17  15   1        764.02        783.79        45.51 o                         
 -14  15   1         35.55         27.13        33.85 o                         
 -11  15   1         73.77         82.15        29.52 o                         
  -8  15   1        979.30       1181.63        45.29 o                         
  -5  15   1         25.18         72.58        30.96 o                         
  -2  15   1        935.71       1078.07        54.23 o                         
   1  15   1         14.95          7.32        37.88 o                         
   4  15   1         12.02         66.05        37.93 o                         
   7  15   1         23.94        -10.46        30.32 o                         
  10  15   1          5.65         23.74        35.55 o                         
 -22  16   1         18.34         18.53        33.53 o                         
 -19  16   1        296.43        371.03        39.04 o                         
 -16  16   1        447.45        357.55        38.07 o                         
 -13  16   1         94.23        124.10        38.11 o                         
 -10  16   1        129.25        184.98        29.11 o                         
  -7  16   1         66.19         78.54        28.91 o                         
  -4  16   1         40.43          7.82        32.94 o                         
  -1  16   1         66.45         61.20        38.35 o                         
   2  16   1        186.86        161.64        39.88 o                         
   5  16   1         36.77         45.71        33.96 o                         
   8  16   1          3.23          8.32        29.21 o                         
 -24  17   1          0.08         -8.39        26.26 o                         
 -21  17   1         12.47        -34.40        34.40 o                         
 -18  17   1         54.34         19.54        26.14 o                         
 -15  17   1        196.08        136.27        36.67 o                         
 -12  17   1        112.59        108.17        32.28 o                         
  -9  17   1        304.96        290.61        35.76 o                         
  -6  17   1         24.84        -28.73        28.73 o                         
  -3  17   1        301.66        290.61        45.21 o                         
   0  17   1         30.91         43.97        36.41 o                         
   3  17   1         20.01         37.45        34.68 o                         
   6  17   1         16.24         23.18        35.67 o                         
 -23  18   1          0.22        -21.94        35.55 o                         
 -20  18   1          0.26          0.52        32.42 o                         
 -17  18   1         44.01         49.50        43.65 o                         
 -14  18   1        209.09        211.74        42.22 o                         
 -11  18   1         21.51         51.79        31.64 o                         
  -8  18   1          7.07         66.17        28.57 o                         
  -5  18   1          4.67        -15.41        30.73 o                         
  -2  18   1          5.59        -34.71        34.71 o                         
   1  18   1        138.83        140.17        36.30 o                         
   4  18   1         42.43         24.02        34.48 o                         
 -22  19   1         11.84         62.20        32.38 o                         
 -19  19   1         39.77         28.13        41.69 o                         
 -16  19   1        153.15        199.85        45.52 o                         
 -13  19   1        369.74        395.37        38.77 o                         
 -10  19   1          3.47        -14.37        30.36 o                         
  -7  19   1         92.22         34.30        24.56 o                         
  -4  19   1         49.86         58.19        36.65 o                         
  -1  19   1         18.87          0.91        36.28 o                         
   2  19   1          0.52         -6.70        32.93 o                         
 -21  20   1          0.01         34.10        44.44 o                         
 -18  20   1         52.76          9.29        47.27 o                         
 -15  20   1         17.95         -9.87        38.98 o                         
 -12  20   1         24.22         27.54        32.19 o                         
  -9  20   1         15.17         -5.20        38.28 o                         
  -6  20   1          2.66         11.32        28.14 o                         
  -3  20   1          7.13        -23.99        45.04 o                         
   0  20   1          7.44         25.53        27.63 o                         
   3  20   1         12.62         14.58        46.07 o                         
 -20  21   1         26.71         77.51        44.71 o                         
 -17  21   1         59.02         24.81        42.43 o                         
 -14  21   1         31.96         48.01        33.34 o                         
 -11  21   1          1.33         11.10        32.10 o                         
  -8  21   1          9.61         11.78        29.91 o                         
  -5  21   1          2.11         -4.48        33.84 o                         
  -2  21   1         14.23         12.21        36.38 o                         
   1  21   1          0.61          8.66        43.79 o                         
 -19  22   1         12.03          2.42        45.71 o                         
 -16  22   1          1.24         -6.83        40.41 o                         
 -13  22   1          0.58        -15.71        27.68 o                         
 -10  22   1         28.01         56.13        37.16 o                         
  -7  22   1          0.86         -1.17        24.82 o                         
  -4  22   1          2.44        -23.03        31.30 o                         
  -1  22   1          4.69        -25.22        40.91 o                         
 -18  23   1          3.35        -29.05        42.47 o                         
 -15  23   1        119.75        139.82        31.63 o                         
 -12  23   1          2.66          5.80        36.25 o                         
  -9  23   1         42.62         40.21        30.99 o                         
  -6  23   1          0.63         27.52        33.48 o                         
  -3  23   1          3.50         16.92        31.26 o                         
 -17  24   1         35.17         22.26        44.43 o                         
 -14  24   1         31.11         27.50        30.92 o                         
 -11  24   1         10.67         27.66        35.19 o                         
  -8  24   1          0.42         17.91        36.33 o                         
 -13  25   1          4.87          8.30        34.10 o                         
 -10  25   1         14.00         21.30        36.67 o                         
  -2   2   2          5.47         44.16        49.31 o                         
   1   2   2      81977.02      69157.19       327.95 o                         
  -4   3   2      17749.91      16196.15        58.45 o                         
  -1   3   2      20700.20      17351.72        75.20 o                         
   2   3   2      31825.32      29274.58       174.07 o                         
  -6   4   2       7654.34       8147.21       142.88 o                         
  -3   4   2     790873.38     694838.94      1822.00 o                         
   0   4   2       3761.47       4761.19        50.83 o                         
   3   4   2       2268.93       2474.93        33.40 o                         
  -8   5   2       2355.40       1919.99        31.33 o                         
  -5   5   2       2833.32       2142.69        36.68 o                         
  -2   5   2         39.80        -27.59        27.59 o                         
   1   5   2       3852.39       3261.94        36.46 o                         
   4   5   2       1385.62       1198.08        30.06 o                         
 -10   6   2       5733.15       5428.93        64.57 o                         
  -7   6   2        232.27        442.97        20.79 o                         
  -4   6   2      11441.60      10765.49        66.32 o                         
  -1   6   2      17250.75      15906.53       186.98 o                         
   2   6   2      22138.31      22592.12        98.13 o                         
   5   6   2         31.23         37.15        19.11 o                         
 -12   7   2        549.88        491.64        27.65 o                         
  -9   7   2       8551.35       8000.31        49.44 o                         
  -6   7   2        940.08        921.13        39.57 o                         
  -3   7   2         34.62          3.22        15.62 o                         
   0   7   2        476.31        491.37        28.45 o                         
   3   7   2        947.68        984.74        27.35 o                         
   6   7   2         47.38         22.46        18.03 o                         
 -14   8   2         17.29          6.74        29.38 o                         
 -11   8   2        336.76        351.27        20.31 o                         
  -8   8   2       8981.58      10331.35       108.02 o                         
  -5   8   2        249.51        312.21        29.40 o                         
  -2   8   2       2585.08       2464.03        42.88 o                         
   1   8   2        611.15        718.37        26.17 o                         
   4   8   2         30.49        -19.38        19.38 o                         
   7   8   2         98.91        174.26        23.15 o                         
 -16   9   2        921.54       1081.72        43.58 o                         
 -13   9   2        858.01        769.20        30.49 o                         
 -10   9   2        642.85        591.03        30.14 o                         
  -7   9   2      12328.37      13477.86       103.65 o                         
  -4   9   2      18248.28      19156.28        93.63 o                         
  -1   9   2        617.60        752.97        30.42 o                         
   2   9   2        265.87        293.30        19.52 o                         
   5   9   2          0.74        -21.32        21.32 o                         
   8   9   2       1552.41       1447.51        31.25 o                         
 -18  10   2        398.33        413.75        38.34 o                         
 -15  10   2      10378.50      10618.26        79.78 o                         
 -12  10   2         13.91        -33.58        33.58 o                         
  -9  10   2        291.10        241.57        20.72 o                         
  -6  10   2        447.62        457.51        33.73 o                         
  -3  10   2        987.51        965.12        37.12 o                         
   0  10   2         47.31        -12.99        26.17 o                         
   3  10   2        165.88        133.20        28.78 o                         
   6  10   2        581.48        566.49        32.39 o                         
   9  10   2         14.47        -35.28        35.28 o                         
 -20  11   2         55.75         22.79        29.23 o                         
 -17  11   2        439.39        446.19        34.74 o                         
 -14  11   2        561.42        877.04        34.53 o                         
 -11  11   2       1662.85       1491.66        39.57 o                         
  -8  11   2       1883.48       1792.02        43.54 o                         
  -5  11   2        168.06        140.00        16.99 o                         
  -2  11   2        310.51        283.40        31.91 o                         
   1  11   2         99.19        147.94        29.70 o                         
   4  11   2        111.32         90.14        24.10 o                         
   7  11   2          6.80         46.55        30.69 o                         
  10  11   2          0.29          2.98        32.76 o                         
 -22  12   2         86.95         83.41        26.09 o                         
 -19  12   2        164.87        152.13        32.01 o                         
 -16  12   2          0.81        -30.16        30.16 o                         
 -13  12   2       2163.56       2264.20        50.61 o                         
 -10  12   2         46.51         60.15        20.02 o                         
  -7  12   2        757.37        588.85        33.06 o                         
  -4  12   2        156.81        201.93        27.41 o                         
  -1  12   2        184.14        186.16        36.56 o                         
   2  12   2         17.91         84.90        32.90 o                         
   5  12   2       1086.68       1044.23        34.17 o                         
   8  12   2         88.42         90.73        29.66 o                         
  11  12   2          9.54        -16.69        31.75 o                         
 -24  13   2         17.88         38.51        35.43 o                         
 -21  13   2         27.13         30.47        27.31 o                         
 -18  13   2        377.43        360.82        33.30 o                         
 -15  13   2       1576.58       1790.10        54.06 o                         
 -12  13   2         16.67        -25.57        25.57 o                         
  -9  13   2          6.22         -4.65        28.46 o                         
  -6  13   2          1.49        -18.72        18.72 o                         
  -3  13   2       3874.91       4251.69        68.46 o                         
   0  13   2        380.45        244.66        39.89 o                         
   3  13   2        171.98        194.57        38.11 o                         
   6  13   2        123.45         80.74        34.09 o                         
   9  13   2          4.02          9.77        26.79 o                         
  12  13   2          2.49        -13.02        28.22 o                         
 -23  14   2          0.12        -28.59        28.59 o                         
 -20  14   2         21.53         22.73        29.73 o                         
 -17  14   2          3.45         56.50        44.79 o                         
 -14  14   2        987.08       1046.71        55.84 o                         
 -11  14   2        199.83        193.99        25.77 o                         
  -8  14   2         49.34         74.83        30.95 o                         
  -5  14   2         55.15         12.24        30.20 o                         
  -2  14   2       1285.91       1353.30        61.33 o                         
   1  14   2       2684.42       3085.02        58.95 o                         
   4  14   2         45.92         10.77        35.22 o                         
   7  14   2        200.75        207.48        35.81 o                         
  10  14   2          4.17         34.60        33.32 o                         
 -25  15   2          0.92          8.21        29.34 o                         
 -22  15   2          3.94        -14.33        25.05 o                         
 -19  15   2        194.58         77.11        38.48 o                         
 -16  15   2         72.07         76.32        26.76 o                         
 -13  15   2         23.60         33.59        27.30 o                         
 -10  15   2        118.33        163.05        28.29 o                         
  -7  15   2       1240.98       1285.63        48.20 o                         
  -4  15   2       7033.07       7399.51       100.06 o                         
  -1  15   2        196.56        236.07        45.38 o                         
   2  15   2         30.14         86.76        39.21 o                         
   5  15   2        251.65        218.70        37.83 o                         
   8  15   2         20.04          8.29        31.83 o                         
 -24  16   2          2.27        -20.07        33.78 o                         
 -21  16   2          0.03          1.47        37.59 o                         
 -18  16   2        593.39        558.77        42.54 o                         
 -15  16   2          4.18          7.67        40.91 o                         
 -12  16   2        170.72         82.72        27.58 o                         
  -9  16   2          8.91         10.61        30.43 o                         
  -6  16   2          8.09        220.35        33.50 o                         
  -3  16   2       1126.61       1116.22        55.84 o                         
   0  16   2         52.39          6.99        36.46 o                         
   3  16   2        184.89        124.05        36.47 o                         
   6  16   2          2.38        -11.32        33.68 o                         
 -23  17   2          2.76        -22.83        36.78 o                         
 -20  17   2         46.85         68.02        35.55 o                         
 -17  17   2        114.08         99.31        44.26 o                         
 -14  17   2          0.14          8.97        46.90 o                         
 -11  17   2         22.31        -14.83        27.38 o                         
  -8  17   2        316.46        263.48        46.19 o                         
  -5  17   2       1318.89       1377.75        38.17 o                         
  -2  17   2        788.59        736.85        48.41 o                         
   1  17   2          0.39         -7.44        27.96 o                         
   4  17   2         35.64         11.00        35.33 o                         
   7  17   2          0.21         26.63        36.47 o                         
 -22  18   2         13.93         26.18        35.06 o                         
 -19  18   2          7.48          5.35        44.92 o                         
 -16  18   2          0.14        -45.57        45.57 o                         
 -13  18   2          4.82        -16.00        29.55 o                         
 -10  18   2         20.34          0.72        31.45 o                         
  -7  18   2          0.21         32.56        26.86 o                         
  -4  18   2        286.88        278.19        38.45 o                         
  -1  18   2         33.69         16.47        35.35 o                         
   2  18   2          2.74        -32.57        34.32 o                         
   5  18   2          0.13        -23.17        37.41 o                         
 -21  19   2         36.69         55.88        47.62 o                         
 -18  19   2          8.91         50.04        45.58 o                         
 -15  19   2         11.07        -33.21        42.55 o                         
 -12  19   2          4.68        -10.10        32.09 o                         
  -9  19   2        110.41        113.89        40.81 o                         
  -6  19   2        137.50        125.77        25.36 o                         
  -3  19   2        117.01        132.14        41.80 o                         
   0  19   2          6.88          5.97        29.98 o                         
   3  19   2         28.20         59.34        36.73 o                         
 -23  20   2         58.89          7.09        42.44 o                         
 -20  20   2         39.88         33.86        46.66 o                         
 -17  20   2          0.11          4.93        43.55 o                         
 -14  20   2          0.43        -33.85        33.85 o                         
 -11  20   2          0.69         13.04        37.05 o                         
  -8  20   2        147.73        116.89        35.42 o                         
  -5  20   2          2.86         37.71        33.99 o                         
  -2  20   2          0.05          4.74        36.13 o                         
   1  20   2         14.70        -19.55        35.44 o                         
 -22  21   2          9.33        -10.92        45.78 o                         
 -19  21   2         80.91         97.11        48.44 o                         
 -16  21   2        115.84         51.85        45.42 o                         
 -13  21   2          4.35          9.92        31.85 o                         
 -10  21   2          1.22        -12.76        30.89 o                         
  -7  21   2          9.77         -9.28        28.09 o                         
  -4  21   2          6.56         18.98        34.73 o                         
  -1  21   2          7.07         34.03        30.37 o                         
 -21  22   2         10.83         44.03        49.19 o                         
 -18  22   2          0.00         75.28        46.42 o                         
 -15  22   2          1.28        -32.66        32.66 o                         
 -12  22   2          0.34         15.21        29.55 o                         
  -9  22   2         20.54         -5.97        31.56 o                         
  -6  22   2         68.03         88.05        28.25 o                         
  -3  22   2         42.83         10.91        26.22 o                         
 -20  23   2          0.04         39.93        46.83 o                         
 -17  23   2          8.03         -8.74        45.02 o                         
 -14  23   2         11.42          3.52        28.32 o                         
 -11  23   2         36.44         69.67        36.79 o                         
  -8  23   2         85.17        111.08        36.09 o                         
  -5  23   2         11.81         10.29        35.49 o                         
 -16  24   2          9.44          8.65        32.62 o                         
 -13  24   2         34.43         46.60        33.26 o                         
 -10  24   2         13.28         29.80        35.03 o                         
  -7  24   2         11.34         10.70        30.22 o                         
 -15  25   2          1.80         49.86        34.58 o                         
 -12  25   2          3.16         -5.58        33.62 o                         
   1   1   3        434.78        313.72        16.25 o                         
  -1   2   3        442.39        586.70        24.22 o                         
  -3   3   3      13728.87      12893.54       189.88 o                         
   0   3   3         24.98         30.20        11.59 o                         
   3   3   3        214.15        379.49        19.21 o                         
  -5   4   3      73595.95      68752.87       174.97 o                         
  -2   4   3      11385.45      12486.79       302.18 o                         
   1   4   3       3610.30       3148.77        28.20 o                         
   4   4   3        257.21        227.45        18.40 o                         
  -7   5   3       2858.43       2104.61        32.77 o                         
  -4   5   3       9382.00       8917.31       202.51 o                         
  -1   5   3      38932.14      33677.62       130.54 o                         
   2   5   3        656.12        623.72        21.19 o                         
   5   5   3        509.00        596.18        26.62 o                         
  -9   6   3       4834.91       4696.77        44.34 o                         
  -6   6   3      51220.14      49035.82       183.29 o                         
  -3   6   3      19140.72      16581.70        91.80 o                         
   0   6   3         10.17        -30.39        30.39 o                         
   3   6   3         17.10        -16.00        16.00 o                         
   6   6   3        477.40        358.06        26.55 o                         
 -11   7   3        587.03        531.93        25.64 o                         
  -8   7   3       6586.17       6612.45        55.36 o                         
  -5   7   3      11707.58      13792.36       177.24 o                         
  -2   7   3       3788.58       2858.05        43.56 o                         
   1   7   3       4021.77       4522.11        37.36 o                         
   4   7   3       4645.53       5287.31        51.07 o                         
   7   7   3        629.65        528.23        33.50 o                         
 -13   8   3         20.49        -16.62        26.32 o                         
 -10   8   3       1597.68       1901.16        37.63 o                         
  -7   8   3      10451.86      12210.26       273.13 o                         
  -4   8   3      12993.51      11941.74        87.85 o                         
  -1   8   3          2.88        -10.23        25.84 o                         
   2   8   3         49.07         79.70        16.52 o                         
   5   8   3         10.15        -21.32        21.32 o                         
   8   8   3       1241.01       1419.95        40.07 o                         
 -15   9   3          3.90         45.78        34.75 o                         
 -12   9   3         17.90         42.32        25.87 o                         
  -9   9   3        302.38        419.47        26.85 o                         
  -6   9   3       9521.88      10479.76       137.08 o                         
  -3   9   3      10091.59      10620.39        96.26 o                         
   0   9   3         23.01        -18.21        18.21 o                         
   3   9   3        185.80        145.25        21.88 o                         
   6   9   3       2741.82       2907.55        43.89 o                         
   9   9   3          8.41        -22.16        26.45 o                         
 -17  10   3         62.51        -34.96        34.96 o                         
 -14  10   3       3280.25       3126.72        40.21 o                         
 -11  10   3          1.64        -16.89        22.95 o                         
  -8  10   3       1211.65       1279.02        48.20 o                         
  -5  10   3          3.70        219.99        33.31 o                         
  -2  10   3          5.49        -27.02        27.02 o                         
   1  10   3       1033.91        939.24        31.85 o                         
   4  10   3        334.84        338.02        26.24 o                         
   7  10   3         24.58         18.83        23.90 o                         
  10  10   3         40.65         62.06        25.08 o                         
 -19  11   3        102.76         87.46        35.32 o                         
 -16  11   3        317.84        380.41        31.21 o                         
 -13  11   3        416.76        431.60        43.38 o                         
 -10  11   3       3325.72       3283.86        40.73 o                         
  -7  11   3       4558.47       5191.72        61.63 o                         
  -4  11   3        312.10        220.66        23.93 o                         
  -1  11   3       2053.38       1876.59        45.88 o                         
   2  11   3        848.08        822.52        28.36 o                         
   5  11   3        283.48        347.59        30.50 o                         
   8  11   3        136.25         74.92        28.85 o                         
  11  11   3         10.55         18.15        30.30 o                         
 -21  12   3         15.39         -0.07        28.91 o                         
 -18  12   3        414.61        418.72        39.12 o                         
 -15  12   3        263.25        236.56        34.21 o                         
 -12  12   3        304.01        325.75        28.53 o                         
  -9  12   3         88.33        113.92        31.08 o                         
  -6  12   3          4.63         60.96        28.10 o                         
  -3  12   3        123.45        149.00        35.40 o                         
   0  12   3        297.52        388.37        29.78 o                         
   3  12   3        197.37        104.93        29.37 o                         
   6  12   3         37.64         -0.23        27.82 o                         
   9  12   3         31.84          1.42        31.67 o                         
  12  12   3          5.55          7.05        35.32 o                         
 -23  13   3          3.61         -7.54        24.67 o                         
 -20  13   3          4.36         -7.42        31.21 o                         
 -17  13   3       2019.25       2084.91        60.40 o                         
 -14  13   3         33.55         63.20        30.35 o                         
 -11  13   3        147.76        258.55        35.99 o                         
  -8  13   3         73.38         67.74        30.97 o                         
  -5  13   3        532.61        664.37        24.09 o                         
  -2  13   3         11.49        -35.34        35.34 o                         
   1  13   3        267.53        262.90        30.60 o                         
   4  13   3        301.32        375.28        35.62 o                         
   7  13   3        230.20        211.70        31.62 o                         
  10  13   3         71.79         76.16        32.93 o                         
 -25  14   3          0.14        -27.50        27.50 o                         
 -22  14   3          4.92        -13.46        30.98 o                         
 -19  14   3         10.12         14.62        40.41 o                         
 -16  14   3        307.77        420.22        38.76 o                         
 -13  14   3        195.12        189.13        41.32 o                         
 -10  14   3         93.57         92.05        30.45 o                         
  -7  14   3         21.73        -13.74        30.10 o                         
  -4  14   3       1344.73       1574.85        50.74 o                         
  -1  14   3       1197.87       1417.96        52.81 o                         
   2  14   3          0.17         38.10        38.10 o                         
   5  14   3          0.02        -15.28        31.85 o                         
   8  14   3         30.93         -9.98        26.24 o                         
  11  14   3          0.59         21.54        28.54 o                         
 -24  15   3          8.03         34.95        27.91 o                         
 -21  15   3          2.68         19.66        36.30 o                         
 -18  15   3         32.05         56.03        39.59 o                         
 -15  15   3        845.22        946.28        54.01 o                         
 -12  15   3         14.41        -10.07        22.75 o                         
  -9  15   3        389.61        425.78        35.73 o                         
  -6  15   3        206.46        135.32        31.90 o                         
  -3  15   3        361.12        410.32        46.03 o                         
   0  15   3         29.55         18.04        35.20 o                         
   3  15   3         72.23         98.87        39.40 o                         
   6  15   3          0.17        -11.29        29.82 o                         
   9  15   3          0.08          5.60        37.97 o                         
 -23  16   3          2.81         13.76        36.16 o                         
 -20  16   3          3.07        -10.38        33.62 o                         
 -17  16   3         28.89          3.39        41.77 o                         
 -14  16   3        438.04        375.76        48.23 o                         
 -11  16   3         35.62         39.52        29.32 o                         
  -8  16   3          2.90         -2.90        32.77 o                         
  -5  16   3        737.46        847.43        40.86 o                         
  -2  16   3         39.37          7.70        39.68 o                         
   1  16   3         32.33         26.77        29.39 o                         
   4  16   3         64.32         33.70        36.08 o                         
   7  16   3         29.69          7.36        36.49 o                         
 -22  17   3          8.02        -30.62        31.78 o                         
 -19  17   3          8.87        -18.52        44.25 o                         
 -16  17   3         32.17        -19.36        43.57 o                         
 -13  17   3          3.77        -22.60        28.42 o                         
 -10  17   3          0.97         -4.45        30.97 o                         
  -7  17   3        214.78        163.43        48.14 o                         
  -4  17   3        724.96        756.34        38.21 o                         
  -1  17   3         65.11         98.10        36.13 o                         
   2  17   3         66.86         79.98        38.72 o                         
   5  17   3          5.31        -36.11        36.11 o                         
 -24  18   3          0.12         -9.43        29.43 o                         
 -21  18   3         50.70         57.63        27.44 o                         
 -18  18   3         76.70         72.47        41.97 o                         
 -15  18   3        135.63        192.80        49.80 o                         
 -12  18   3          1.14        -29.86        29.86 o                         
  -9  18   3         51.37         58.42        34.33 o                         
  -6  18   3         88.24         53.20        33.90 o                         
  -3  18   3          0.15        -41.85        41.85 o                         
   0  18   3        116.35        121.35        32.21 o                         
   3  18   3          1.28        -14.74        35.34 o                         
   6  18   3          0.38        -35.15        35.15 o                         
 -23  19   3          4.60         -4.25        26.58 o                         
 -20  19   3         28.99        -43.11        43.11 o                         
 -17  19   3          3.96          5.61        45.25 o                         
 -14  19   3         95.84         97.43        31.83 o                         
 -11  19   3         62.38         61.95        34.86 o                         
  -8  19   3        226.62        185.35        48.71 o                         
  -5  19   3          4.62        -27.46        27.46 o                         
  -2  19   3          0.06          2.95        35.83 o                         
   1  19   3          5.08        -21.24        37.96 o                         
   4  19   3          0.48         13.17        37.19 o                         
 -22  20   3         14.15         27.85        44.92 o                         
 -19  20   3          1.68        -23.30        45.32 o                         
 -16  20   3          1.73        -19.64        45.13 o                         
 -13  20   3          0.50         -0.68        32.38 o                         
 -10  20   3          9.48        -33.91        37.20 o                         
  -7  20   3         60.91         47.42        27.20 o                         
  -4  20   3          0.13        -34.73        35.23 o                         
  -1  20   3          4.66          0.07        33.99 o                         
   2  20   3          0.03        -13.12        38.05 o                         
 -21  21   3         41.64         66.25        48.17 o                         
 -18  21   3          7.80         21.55        46.20 o                         
 -15  21   3         12.57         -3.79        37.93 o                         
 -12  21   3         16.73         23.11        34.40 o                         
  -9  21   3          8.15        -12.79        36.38 o                         
  -6  21   3          0.04         -8.90        32.25 o                         
  -3  21   3         16.73          7.48        37.16 o                         
   0  21   3          7.09         53.17        40.11 o                         
 -20  22   3          3.58         -6.29        52.16 o                         
 -17  22   3         20.48        -19.57        49.37 o                         
 -14  22   3          4.60        -11.78        28.95 o                         
 -11  22   3         62.82        108.46        34.20 o                         
  -8  22   3          0.12          0.70        30.82 o                         
  -5  22   3          0.52         -8.12        34.45 o                         
  -2  22   3          9.70         -8.57        37.63 o                         
 -19  23   3          3.30        -49.08        49.08 o                         
 -16  23   3         42.52         29.88        43.02 o                         
 -13  23   3        114.53        110.78        34.76 o                         
 -10  23   3          8.56         29.90        35.91 o                         
  -7  23   3          1.34        -10.02        30.24 o                         
  -4  23   3         15.43         -1.05        32.94 o                         
 -18  24   3         15.76         29.88        48.98 o                         
 -15  24   3         42.42         65.83        34.57 o                         
 -12  24   3         19.29         22.99        30.48 o                         
  -9  24   3          0.86         -3.95        38.44 o                         
  -6  24   3          3.26         33.40        33.20 o                         
 -14  25   3          3.86        -16.57        30.33 o                         
 -11  25   3          7.11        -35.13        35.13 o                         
  -1   1   4       3963.07       3231.83        40.32 o                         
  -3   2   4      22660.63      20036.75       183.70 o                         
   0   2   4      63606.35      54250.35       198.91 o                         
  -5   3   4       6702.74       5949.96        44.51 o                         
  -2   3   4       1948.37       1912.98        33.97 o                         
   1   3   4     137742.88     125664.09       469.11 o                         
  -7   4   4        130.57         99.61        23.20 o                         
  -4   4   4       1516.33       1434.74        31.18 o                         
  -1   4   4      16262.45      15088.89        91.71 o                         
   2   4   4       6820.31       6880.84        55.10 o                         
  -9   5   4       3674.89       3781.29        47.92 o                         
  -6   5   4        874.97        680.45        28.85 o                         
  -3   5   4         36.97        153.82        29.18 o                         
   0   5   4        233.54        247.28        31.45 o                         
   3   5   4        451.59        554.65        21.05 o                         
 -11   6   4       4271.12       4316.91        59.00 o                         
  -8   6   4       3715.80       3869.49        38.83 o                         
  -5   6   4      22870.08      21964.91       140.17 o                         
  -2   6   4         71.59         48.09        20.11 o                         
   1   6   4       2455.34       2250.90        37.82 o                         
   4   6   4          2.92         29.53        17.32 o                         
 -13   7   4        104.59         95.97        22.36 o                         
 -10   7   4          6.34          5.62        21.48 o                         
  -7   7   4       4881.67       5129.38        44.37 o                         
  -4   7   4       1102.66       1323.96        38.25 o                         
  -1   7   4        737.74        415.05        30.07 o                         
   2   7   4      20229.37      20186.26        96.87 o                         
   5   7   4         15.21        -18.33        18.33 o                         
 -15   8   4        191.38        230.03        28.39 o                         
 -12   8   4        121.28         85.62        22.74 o                         
  -9   8   4        693.53        997.84        32.74 o                         
  -6   8   4      26505.23      30311.03       143.14 o                         
  -3   8   4         68.66         94.93        19.31 o                         
   0   8   4        173.43        425.36        19.53 o                         
   3   8   4        373.92        393.85        20.88 o                         
   6   8   4        181.55        150.72        21.91 o                         
 -17   9   4       1181.53       1074.81        34.91 o                         
 -14   9   4        124.36         96.13        31.12 o                         
 -11   9   4        396.03        328.05        25.14 o                         
  -8   9   4       6292.48       7337.11        58.76 o                         
  -5   9   4       4036.86       4049.30        56.37 o                         
  -2   9   4         52.15         29.35        27.06 o                         
   1   9   4        932.86        717.67        22.75 o                         
   4   9   4         24.84        -21.60        21.60 o                         
   7   9   4       1734.83       1851.45        43.18 o                         
 -19  10   4        165.46        177.50        33.62 o                         
 -16  10   4       2023.37       2155.12        51.54 o                         
 -13  10   4        581.83        567.20        32.01 o                         
 -10  10   4         69.92        221.96        24.45 o                         
  -7  10   4       4413.95       4848.40        68.18 o                         
  -4  10   4      12489.60      11916.62        82.39 o                         
  -1  10   4       4604.58       4627.06        59.97 o                         
   2  10   4         80.20         80.48        19.98 o                         
   5  10   4         45.25         91.00        24.88 o                         
   8  10   4         42.75         14.73        28.86 o                         
 -21  11   4          1.98        -27.39        27.39 o                         
 -18  11   4       2419.81       2490.08        53.30 o                         
 -15  11   4        681.58        886.91        36.01 o                         
 -12  11   4        241.50        140.36        25.48 o                         
  -9  11   4        634.62        576.97        42.47 o                         
  -6  11   4          8.39        -30.69        30.69 o                         
  -3  11   4         11.07        -28.72        28.72 o                         
   0  11   4        136.69        104.61        26.34 o                         
   3  11   4        143.59         90.94        26.97 o                         
   6  11   4        105.59        166.97        27.88 o                         
   9  11   4        223.37        236.11        28.81 o                         
 -23  12   4          1.86         -1.35        33.07 o                         
 -20  12   4         39.39        -19.64        30.59 o                         
 -17  12   4       1270.11       1282.76        45.22 o                         
 -14  12   4       1393.88       1339.52        40.51 o                         
 -11  12   4        133.74         73.93        24.30 o                         
  -8  12   4         33.64         72.63        33.73 o                         
  -5  12   4        687.39        591.37        25.60 o                         
  -2  12   4        116.83         98.66        33.86 o                         
   1  12   4        115.69        136.95        27.22 o                         
   4  12   4       1135.50       1089.99        42.82 o                         
   7  12   4         11.37          6.02        31.50 o                         
  10  12   4          0.11        -17.45        29.16 o                         
 -25  13   4          0.76         -8.58        32.94 o                         
 -22  13   4          3.95         22.38        25.88 o                         
 -19  13   4          0.00         16.35        33.41 o                         
 -16  13   4        559.66        639.21        42.07 o                         
 -13  13   4        404.87        492.23        30.03 o                         
 -10  13   4       1660.24       1824.39        56.24 o                         
  -7  13   4       1121.64       1004.55        42.44 o                         
  -4  13   4          3.17        -30.86        30.86 o                         
  -1  13   4        443.38        378.58        37.23 o                         
   2  13   4         44.31        103.46        35.25 o                         
   5  13   4        139.32         29.20        28.51 o                         
   8  13   4         32.31         10.30        32.55 o                         
  11  13   4         10.97        -15.66        36.91 o                         
 -24  14   4         15.00         35.60        27.68 o                         
 -21  14   4         22.94        -30.90        31.20 o                         
 -18  14   4        447.72        428.43        44.86 o                         
 -15  14   4        310.90        317.56        34.02 o                         
 -12  14   4        406.85        378.38        37.81 o                         
  -9  14   4          1.23        -20.60        37.12 o                         
  -6  14   4       2026.37       1791.68        44.62 o                         
  -3  14   4        176.48        191.25        43.63 o                         
   0  14   4        242.09        340.38        36.71 o                         
   3  14   4          1.40        -37.48        37.48 o                         
   6  14   4         84.61         49.02        32.09 o                         
   9  14   4         14.57          2.55        31.08 o                         
 -23  15   4         29.59         23.08        31.26 o                         
 -20  15   4          8.40         15.37        34.20 o                         
 -17  15   4         41.94         19.18        34.09 o                         
 -14  15   4         19.68         33.97        40.36 o                         
 -11  15   4          0.84        -34.11        34.11 o                         
  -8  15   4        455.58        511.21        39.46 o                         
  -5  15   4       1469.64       1544.86        36.05 o                         
  -2  15   4        902.76       1367.36        48.75 o                         
   1  15   4        104.67         50.04        30.67 o                         
   4  15   4         21.94        -15.02        33.51 o                         
   7  15   4          0.50         24.47        31.14 o                         
 -22  16   4         10.81        -25.86        31.31 o                         
 -19  16   4          4.32        -18.95        38.49 o                         
 -16  16   4         70.09         24.87        43.84 o                         
 -13  16   4         62.98         27.45        36.90 o                         
 -10  16   4          6.20         10.65        36.83 o                         
  -7  16   4        434.95        533.36        50.61 o                         
  -4  16   4        543.97        506.62        46.06 o                         
  -1  16   4        402.11        410.70        38.62 o                         
   2  16   4        371.53        301.57        32.01 o                         
   5  16   4         25.61        -14.50        34.43 o                         
   8  16   4         31.44         26.03        31.86 o                         
 -24  17   4          5.10        -30.67        30.67 o                         
 -21  17   4         15.26         -6.51        33.65 o                         
 -18  17   4          7.28         10.05        41.89 o                         
 -15  17   4          0.78        -33.35        44.92 o                         
 -12  17   4        152.49         82.10        30.12 o                         
  -9  17   4        257.61        254.02        38.11 o                         
  -6  17   4        271.55        288.85        37.82 o                         
  -3  17   4        347.71        329.91        45.94 o                         
   0  17   4        124.40        107.89        33.34 o                         
   3  17   4          0.03         -1.41        30.79 o                         
   6  17   4          7.35         36.96        36.72 o                         
 -23  18   4          2.63          3.26        33.46 o                         
 -20  18   4         14.75        -22.76        42.99 o                         
 -17  18   4        140.17        189.21        47.30 o                         
 -14  18   4          0.09         12.06        40.24 o                         
 -11  18   4          7.34        -29.89        34.35 o                         
  -8  18   4         67.69         62.68        42.99 o                         
  -5  18   4        438.04        459.92        38.60 o                         
  -2  18   4        141.40        127.88        37.47 o                         
   1  18   4         37.41         82.86        38.91 o                         
   4  18   4          8.72          2.54        30.65 o                         
 -22  19   4         34.25          3.26        46.22 o                         
 -19  19   4          8.11        -44.24        44.24 o                         
 -16  19   4          4.47        -42.25        42.25 o                         
 -13  19   4         78.21         76.18        30.90 o                         
 -10  19   4         37.17        -11.15        34.62 o                         
  -7  19   4        232.54        179.93        38.63 o                         
  -4  19   4         22.48         30.85        37.29 o                         
  -1  19   4          6.99         13.49        34.96 o                         
   2  19   4          0.10        -36.61        36.61 o                         
 -21  20   4         11.92         47.49        48.50 o                         
 -18  20   4         38.67         -2.07        43.90 o                         
 -15  20   4         13.84        -14.46        41.51 o                         
 -12  20   4          9.59         11.96        34.04 o                         
  -9  20   4         52.27         38.22        44.80 o                         
  -6  20   4        130.00        175.77        29.86 o                         
  -3  20   4          7.80         22.38        41.62 o                         
   0  20   4         41.92         34.93        29.12 o                         
   3  20   4         47.69         14.61        37.21 o                         
 -20  21   4         79.74        108.37        51.42 o                         
 -17  21   4          2.48          7.14        44.35 o                         
 -14  21   4          0.65         43.23        35.76 o                         
 -11  21   4          3.24          3.96        40.72 o                         
  -8  21   4         24.43         -8.60        37.21 o                         
  -5  21   4         15.26         -9.48        29.66 o                         
  -2  21   4         27.51         58.61        37.09 o                         
   1  21   4          1.08         21.86        37.14 o                         
 -19  22   4         71.00         58.08        52.15 o                         
 -16  22   4         44.30         58.99        39.69 o                         
 -13  22   4          1.02          8.83        32.93 o                         
 -10  22   4         30.75         14.98        44.34 o                         
  -7  22   4         42.26         77.57        30.78 o                         
  -4  22   4         21.28         55.91        35.88 o                         
  -1  22   4          2.05        -22.26        29.22 o                         
 -18  23   4          4.53        -18.07        49.83 o                         
 -15  23   4         26.08         14.25        35.29 o                         
 -12  23   4          0.18         30.85        39.61 o                         
  -9  23   4          8.62         16.72        33.11 o                         
  -6  23   4          7.75         -0.37        34.46 o                         
  -3  23   4         24.13         42.64        33.67 o                         
 -17  24   4          4.68         57.83        50.82 o                         
 -14  24   4         51.65         63.09        37.92 o                         
 -11  24   4         58.45         57.55        39.74 o                         
  -8  24   4          0.00         15.34        35.89 o                         
 -13  25   4          2.00         -1.22        29.75 o                         
   0   1   5      12312.14      11393.64       391.43 o                         
  -2   2   5          6.81         -2.63        14.68 o                         
   1   2   5        829.51        680.38        13.78 o                         
  -4   3   5      33571.97      28970.95       145.09 o                         
  -1   3   5        129.31        127.87        16.73 o                         
   2   3   5        486.63        408.11        17.07 o                         
  -6   4   5         46.16         30.34        22.12 o                         
  -3   4   5        333.16        383.85        26.43 o                         
   0   4   5        104.75        189.36        18.10 o                         
   3   4   5        291.14        287.20        22.20 o                         
  -8   5   5        828.09        941.35        27.06 o                         
  -5   5   5      16971.49      16144.08        85.81 o                         
  -2   5   5      25414.14      24377.76       119.01 o                         
   1   5   5         14.78        -12.97        12.97 o                         
   4   5   5        136.02        105.52        23.17 o                         
 -10   6   5          0.25         22.25        21.91 o                         
  -7   6   5          6.44        -14.85        14.85 o                         
  -4   6   5      28486.77      27818.34       300.34 o                         
  -1   6   5        472.90        354.00        26.78 o                         
   2   6   5          8.40        -14.91        14.91 o                         
   5   6   5          0.06        -12.76        19.04 o                         
 -12   7   5         42.87         49.85        24.48 o                         
  -9   7   5       4252.19       3854.44        47.81 o                         
  -6   7   5       4234.04       5417.24       162.22 o                         
  -3   7   5        721.74        693.30        30.89 o                         
   0   7   5        702.69        583.30        30.08 o                         
   3   7   5          2.76        -18.17        18.17 o                         
   6   7   5        779.95        857.99        30.00 o                         
 -14   8   5         13.93         48.87        30.13 o                         
 -11   8   5         10.11          2.95        20.21 o                         
  -8   8   5      12150.04      12743.02        73.90 o                         
  -5   8   5       2161.78       2791.49        92.51 o                         
  -2   8   5       7395.70       6738.60        60.56 o                         
   1   8   5        983.24       1167.51        25.71 o                         
   4   8   5        125.05        109.31        21.42 o                         
   7   8   5        143.21        123.80        28.01 o                         
 -16   9   5        371.52        504.75        40.53 o                         
 -13   9   5       1614.08       1861.18        38.97 o                         
 -10   9   5         10.60        -20.08        22.91 o                         
  -7   9   5       3275.74       4687.70        87.72 o                         
  -4   9   5       5844.25       5491.04        62.47 o                         
  -1   9   5         52.66         63.40        28.40 o                         
   2   9   5        896.24       1058.77        25.47 o                         
   5   9   5         64.95         39.34        25.12 o                         
   8   9   5        480.11        629.71        32.23 o                         
 -18  10   5        180.09        153.00        34.16 o                         
 -15  10   5       1773.94       2204.41        44.35 o                         
 -12  10   5         76.99         43.99        26.31 o                         
  -9  10   5       6926.47       6810.21        59.88 o                         
  -6  10   5       1241.75       1183.42        42.57 o                         
  -3  10   5         18.53        -26.99        26.99 o                         
   0  10   5        172.88        176.08        28.54 o                         
   3  10   5          9.46         72.74        19.60 o                         
   6  10   5        166.55        160.67        29.65 o                         
   9  10   5         66.57         63.32        32.86 o                         
 -20  11   5         75.04        122.14        31.91 o                         
 -17  11   5          0.10        -28.41        30.72 o                         
 -14  11   5         14.71        -26.26        26.26 o                         
 -11  11   5         50.27         68.22        24.00 o                         
  -8  11   5         40.28          7.80        32.35 o                         
  -5  11   5        320.86        232.79        25.28 o                         
  -2  11   5       1053.18       1106.32        40.06 o                         
   1  11   5        310.15        358.96        19.79 o                         
   4  11   5         58.05         17.41        26.89 o                         
   7  11   5          1.79         -7.84        30.18 o                         
  10  11   5         31.09         22.54        32.36 o                         
 -22  12   5         18.60         51.49        27.67 o                         
 -19  12   5         27.04          2.78        31.09 o                         
 -16  12   5         93.04        109.54        29.02 o                         
 -13  12   5        259.42        254.06        29.16 o                         
 -10  12   5         11.42          1.27        30.17 o                         
  -7  12   5       2563.93       2974.19        57.17 o                         
  -4  12   5        301.24        261.11        30.14 o                         
  -1  12   5         11.13          4.86        31.73 o                         
   2  12   5         19.72        -28.85        28.85 o                         
   5  12   5        584.61        603.53        34.38 o                         
   8  12   5         93.78        109.29        27.88 o                         
  11  12   5         16.65         20.58        32.93 o                         
 -24  13   5         25.50         21.29        28.19 o                         
 -21  13   5          0.20         29.42        27.24 o                         
 -18  13   5        240.03        213.05        36.14 o                         
 -15  13   5        178.71        237.37        31.91 o                         
 -12  13   5         26.50          7.23        25.42 o                         
  -9  13   5         13.22        -24.64        36.32 o                         
  -6  13   5         56.04         26.32        20.27 o                         
  -3  13   5          1.48        113.81        38.08 o                         
   0  13   5         21.39         27.07        32.43 o                         
   3  13   5       2646.73       2746.89        60.59 o                         
   6  13   5         97.09         72.06        30.53 o                         
   9  13   5         14.34         38.61        29.75 o                         
  12  13   5         18.26         -7.01        33.60 o                         
 -23  14   5          6.19         -7.45        25.80 o                         
 -20  14   5          0.67        -29.57        29.57 o                         
 -17  14   5         25.46         -8.29        32.34 o                         
 -14  14   5         25.56          2.33        27.59 o                         
 -11  14   5         32.82         42.28        39.54 o                         
  -8  14   5         65.41         59.86        37.75 o                         
  -5  14   5       2565.49       2447.29        51.53 o                         
  -2  14   5         12.51        -35.66        36.30 o                         
   1  14   5         24.17         51.79        29.98 o                         
   4  14   5        182.44        158.58        38.40 o                         
   7  14   5          1.57         33.73        34.24 o                         
  10  14   5         12.04         42.01        36.97 o                         
 -22  15   5          0.63        -25.25        27.23 o                         
 -19  15   5          0.53          1.26        38.32 o                         
 -16  15   5         12.85         30.54        31.84 o                         
 -13  15   5         69.07         63.75        26.58 o                         
 -10  15   5         21.02        -22.11        36.29 o                         
  -7  15   5        761.26        752.09        36.74 o                         
  -4  15   5        200.04        219.64        39.11 o                         
  -1  15   5        527.79        622.32        37.20 o                         
   2  15   5          3.62        -27.47        27.47 o                         
   5  15   5          5.35         25.17        33.92 o                         
   8  15   5          4.24         20.59        35.08 o                         
 -24  16   5          3.39          1.74        34.43 o                         
 -21  16   5          5.62        -15.32        34.69 o                         
 -18  16   5         85.70        108.74        35.82 o                         
 -15  16   5        150.91         85.28        43.46 o                         
 -12  16   5          3.84          0.71        27.37 o                         
  -9  16   5         52.02         56.08        33.35 o                         
  -6  16   5          0.01        -35.75        35.75 o                         
  -3  16   5          3.64        -43.28        43.28 o                         
   0  16   5        226.76        205.48        34.37 o                         
   3  16   5         16.80        -30.40        30.40 o                         
   6  16   5          0.14        -14.76        33.41 o                         
 -23  17   5          8.57         20.22        32.65 o                         
 -20  17   5         24.51         -2.98        34.62 o                         
 -17  17   5          2.90         16.13        42.69 o                         
 -14  17   5         27.47         16.28        38.06 o                         
 -11  17   5         64.26         32.75        36.35 o                         
  -8  17   5        521.78        607.58        35.58 o                         
  -5  17   5        357.89        345.15        30.06 o                         
  -2  17   5         85.64         17.19        36.88 o                         
   1  17   5         53.63         43.07        31.34 o                         
   4  17   5         28.22         -1.58        29.98 o                         
   7  17   5         11.73        -38.27        38.32 o                         
 -22  18   5         19.15         15.56        34.73 o                         
 -19  18   5         12.95         -2.28        43.74 o                         
 -16  18   5         41.89         57.58        48.58 o                         
 -13  18   5          2.36          7.84        25.84 o                         
 -10  18   5          8.54        -26.03        32.90 o                         
  -7  18   5        656.54        512.83        41.02 o                         
  -4  18   5          6.57        -10.64        40.61 o                         
  -1  18   5          0.73         -3.20        33.37 o                         
   2  18   5         12.09         19.79        37.24 o                         
   5  18   5          2.46         13.20        31.43 o                         
 -21  19   5         27.07         18.34        34.04 o                         
 -18  19   5         81.60         30.81        46.67 o                         
 -15  19   5          0.02          0.63        40.70 o                         
 -12  19   5          5.23        -25.41        37.42 o                         
  -9  19   5          4.34        -11.57        40.56 o                         
  -6  19   5         12.84         12.68        35.69 o                         
  -3  19   5          0.92         -4.53        37.45 o                         
   0  19   5          2.61         18.99        31.65 o                         
   3  19   5          0.03         14.37        37.45 o                         
 -23  20   5          0.82        -37.21        42.25 o                         
 -20  20   5          2.18        -21.84        46.88 o                         
 -17  20   5        168.79        188.51        45.66 o                         
 -14  20   5         29.88         16.25        34.54 o                         
 -11  20   5          0.85         -7.72        34.74 o                         
  -8  20   5          3.80         -9.05        41.53 o                         
  -5  20   5          0.20         -0.21        25.38 o                         
  -2  20   5          0.27         10.49        34.41 o                         
   1  20   5          6.99        -19.10        38.94 o                         
 -22  21   5          0.00          4.56        53.14 o                         
 -19  21   5          0.04         -8.91        49.50 o                         
 -16  21   5         16.53          9.12        38.86 o                         
 -13  21   5          1.00         -7.75        32.09 o                         
 -10  21   5          3.39         16.33        43.10 o                         
  -7  21   5          2.63        -22.35        35.15 o                         
  -4  21   5          1.25         12.90        32.85 o                         
  -1  21   5          0.00        -18.02        32.34 o                         
 -21  22   5          3.42         33.80        50.04 o                         
 -18  22   5          1.32         -3.22        51.51 o                         
 -15  22   5          0.51        -33.24        33.24 o                         
 -12  22   5         22.53         41.89        32.50 o                         
  -9  22   5          9.16        -30.78        43.34 o                         
  -6  22   5         16.04          0.08        34.12 o                         
  -3  22   5          0.87         39.40        38.86 o                         
 -20  23   5          0.82        -38.74        52.21 o                         
 -17  23   5         11.77        -18.77        47.18 o                         
 -14  23   5          4.56        -14.40        37.52 o                         
 -11  23   5        131.61        140.49        49.95 o                         
  -8  23   5         28.47         38.45        34.20 o                         
  -5  23   5          0.00         18.95        35.96 o                         
 -16  24   5         24.95         -7.93        33.44 o                         
 -13  24   5          1.72         31.76        42.19 o                         
 -10  24   5          0.41         13.46        38.20 o                         
  -7  24   5          5.50         10.11        34.53 o                         
 -12  25   5          0.02         -5.49        27.60 o                         
   0   0   6     819284.06     726823.50      3343.19 o                         
   1   1   6       4411.08       3858.36        45.62 o                         
  -1   2   6       4047.88       3048.99        98.52 o                         
   2   2   6       3328.48       3549.46        44.50 o                         
  -3   3   6      11656.60      12308.46       249.18 o                         
   0   3   6       9682.38       8957.11       123.27 o                         
   3   3   6       1214.48       1220.45        22.49 o                         
  -5   4   6      10575.34       9869.06        65.23 o                         
  -2   4   6       6048.83       6563.33       162.90 o                         
   1   4   6      31345.68      30137.81        82.85 o                         
   4   4   6        757.01        895.95        30.79 o                         
  -7   5   6      19535.58      19885.80       114.01 o                         
  -4   5   6        273.03        217.28        20.40 o                         
  -1   5   6        108.00         70.96        17.29 o                         
   2   5   6          0.22        -13.71        13.71 o                         
   5   5   6        418.61        434.80        27.85 o                         
  -9   6   6       2994.14       3148.83        41.16 o                         
  -6   6   6       2080.10       2571.17        54.76 o                         
  -3   6   6       5940.92       5879.23        48.80 o                         
   0   6   6       4314.99       4286.66        49.26 o                         
   3   6   6        240.55        346.01        22.62 o                         
   6   6   6        166.01        171.13        26.01 o                         
 -11   7   6        348.77        317.06        25.75 o                         
  -8   7   6        911.24       1267.59        32.91 o                         
  -5   7   6        710.33        702.80        33.36 o                         
  -2   7   6      27588.95      28042.79       136.57 o                         
   1   7   6        664.18        716.04        23.86 o                         
   4   7   6        216.76        264.67        24.99 o                         
   7   7   6        769.97        782.59        35.93 o                         
 -13   8   6         37.52         12.30        26.15 o                         
 -10   8   6       2276.61       2720.99        41.36 o                         
  -7   8   6      22486.00      21651.23       141.65 o                         
  -4   8   6       8741.63      10085.57        64.97 o                         
  -1   8   6      13759.58      13642.51       104.46 o                         
   2   8   6        932.23        919.47        23.40 o                         
   5   8   6        141.64        148.49        25.70 o                         
   8   8   6         10.24         91.56        34.52 o                         
 -15   9   6         27.17          3.20        29.73 o                         
 -12   9   6          5.95         12.62        23.40 o                         
  -9   9   6       2071.42       1982.17        39.07 o                         
  -6   9   6      11959.31      13541.62        80.84 o                         
  -3   9   6        481.34        574.67        25.98 o                         
   0   9   6        452.28        613.97        29.19 o                         
   3   9   6       3352.23       3588.46        42.94 o                         
   6   9   6        740.80        708.98        34.16 o                         
   9   9   6        235.83        210.25        37.89 o                         
 -17  10   6        541.91        473.58        40.08 o                         
 -14  10   6         56.34         46.92        26.14 o                         
 -11  10   6         96.85         42.46        26.12 o                         
  -8  10   6       1769.24       1592.93        50.76 o                         
  -5  10   6       7503.10       7786.03        80.20 o                         
  -2  10   6        502.91        464.32        34.88 o                         
   1  10   6        386.41        371.41        21.64 o                         
   4  10   6        505.73        519.05        26.66 o                         
   7  10   6        469.84        500.53        34.46 o                         
  10  10   6         42.41         39.53        31.18 o                         
 -19  11   6        272.10        295.37        35.44 o                         
 -16  11   6        595.68        714.57        34.22 o                         
 -13  11   6        145.91        172.72        30.21 o                         
 -10  11   6        149.32        158.02        29.09 o                         
  -7  11   6       1803.91       1878.93        44.23 o                         
  -4  11   6       4195.26       4572.41        47.79 o                         
  -1  11   6        147.98        176.31        36.10 o                         
   2  11   6         30.88         48.52        19.78 o                         
   5  11   6        220.59        286.78        31.55 o                         
   8  11   6       1025.50        895.94        46.38 o                         
  11  11   6          1.11        -15.05        30.70 o                         
 -21  12   6          0.05         16.06        28.18 o                         
 -18  12   6         46.77         30.73        31.29 o                         
 -15  12   6        175.50        215.62        33.41 o                         
 -12  12   6         86.50         76.71        26.88 o                         
  -9  12   6       3096.97       3638.58        46.98 o                         
  -6  12   6       1884.86       2030.13        51.39 o                         
  -3  12   6        215.13        205.22        37.47 o                         
   0  12   6         18.02         45.32        23.61 o                         
   3  12   6        144.29         87.19        29.04 o                         
   6  12   6        523.06        526.57        35.32 o                         
   9  12   6          0.60         -7.84        29.53 o                         
  12  12   6          0.08        -10.33        29.64 o                         
 -23  13   6          4.78         31.05        26.35 o                         
 -20  13   6         22.52         27.85        31.96 o                         
 -17  13   6          0.18        -24.72        30.88 o                         
 -14  13   6         23.57         43.65        27.72 o                         
 -11  13   6       1909.03       2095.83        40.72 o                         
  -8  13   6        995.18       1266.97        48.31 o                         
  -5  13   6        164.56        144.25        29.20 o                         
  -2  13   6        597.64        551.03        36.74 o                         
   1  13   6          2.01        -10.24        27.59 o                         
   4  13   6        396.67        395.34        35.24 o                         
   7  13   6         12.05         70.03        33.12 o                         
  10  13   6          2.65         63.20        37.25 o                         
 -22  14   6          0.43         25.90        30.98 o                         
 -19  14   6          2.70         -2.75        36.48 o                         
 -16  14   6          3.72        -29.58        29.58 o                         
 -13  14   6         96.97        140.27        29.01 o                         
 -10  14   6       1695.43       1916.21        57.37 o                         
  -7  14   6         13.22        -25.41        25.44 o                         
  -4  14   6        973.32       1040.17        42.42 o                         
  -1  14   6        207.31        262.64        28.37 o                         
   2  14   6        613.65        738.38        34.03 o                         
   5  14   6          1.32         -6.23        31.86 o                         
   8  14   6          0.23        -10.01        32.23 o                         
 -24  15   6         32.17         45.57        30.10 o                         
 -21  15   6         54.59         49.95        32.27 o                         
 -18  15   6        113.19         99.11        34.84 o                         
 -15  15   6          0.47          7.20        27.83 o                         
 -12  15   6         37.51         16.85        33.52 o                         
  -9  15   6        596.98        516.54        41.71 o                         
  -6  15   6        167.53        183.68        34.50 o                         
  -3  15   6        522.06        639.95        46.13 o                         
   0  15   6        242.90        240.27        33.07 o                         
   3  15   6         17.11          1.19        29.86 o                         
   6  15   6          0.00         -4.91        37.64 o                         
   9  15   6          2.49         60.22        43.45 o                         
 -23  16   6         20.02          7.25        35.35 o                         
 -20  16   6          0.02        -23.61        37.14 o                         
 -17  16   6         21.78         32.15        38.14 o                         
 -14  16   6         14.35         56.79        29.45 o                         
 -11  16   6         25.46         -7.56        35.41 o                         
  -8  16   6        156.71        132.67        31.87 o                         
  -5  16   6         73.58         95.70        35.91 o                         
  -2  16   6         99.94        190.81        37.48 o                         
   1  16   6        245.67        186.98        33.89 o                         
   4  16   6         17.16        -12.63        32.33 o                         
   7  16   6          2.53         32.57        39.02 o                         
 -22  17   6         90.15        106.37        35.75 o                         
 -19  17   6          3.81          6.77        39.16 o                         
 -16  17   6          0.01          3.44        44.69 o                         
 -13  17   6        190.66        111.54        32.38 o                         
 -10  17   6         24.21         24.40        35.84 o                         
  -7  17   6        188.16        178.77        41.05 o                         
  -4  17   6        417.51        352.43        42.00 o                         
  -1  17   6          0.39         -3.45        32.46 o                         
   2  17   6          0.98         41.47        36.02 o                         
   5  17   6          6.11          2.75        30.89 o                         
 -21  18   6          7.66         32.04        35.74 o                         
 -18  18   6         98.30         70.41        48.15 o                         
 -15  18   6          0.20          8.01        41.51 o                         
 -12  18   6        181.19        146.09        48.83 o                         
  -9  18   6        117.24        142.82        33.94 o                         
  -6  18   6         42.90        123.33        37.36 o                         
  -3  18   6        131.87         89.42        39.68 o                         
   0  18   6         12.35         19.20        33.58 o                         
   3  18   6          0.98         16.00        36.09 o                         
 -23  19   6          0.06         19.06        30.78 o                         
 -20  19   6          6.58          5.74        45.52 o                         
 -17  19   6         71.66         75.38        45.80 o                         
 -14  19   6        215.80        311.08        40.20 o                         
 -11  19   6          1.72        -22.71        41.80 o                         
  -8  19   6        173.11        115.64        43.87 o                         
  -5  19   6          5.40          9.90        35.46 o                         
  -2  19   6         23.14         25.29        35.24 o                         
   1  19   6         15.35         33.26        35.90 o                         
   4  19   6          0.44        -21.94        37.10 o                         
 -22  20   6          5.51          0.19        32.72 o                         
 -19  20   6         14.47         16.48        47.65 o                         
 -16  20   6         15.12          5.61        38.91 o                         
 -13  20   6         21.24         -7.52        36.53 o                         
 -10  20   6         27.93         50.48        44.89 o                         
  -7  20   6          0.09        -14.92        34.78 o                         
  -4  20   6         16.01          0.18        36.23 o                         
  -1  20   6          3.31         20.80        33.19 o                         
   2  20   6          3.43        -40.14        41.62 o                         
 -21  21   6          4.29        -27.33        50.53 o                         
 -18  21   6          7.22         -3.62        48.08 o                         
 -15  21   6         50.09         56.86        32.92 o                         
 -12  21   6        165.36        162.40        40.83 o                         
  -9  21   6         34.24          6.24        43.71 o                         
  -6  21   6          0.03        -38.21        38.21 o                         
  -3  21   6          6.11        -36.65        36.65 o                         
   0  21   6          7.41         -7.93        38.30 o                         
 -20  22   6          7.70          7.16        51.15 o                         
 -17  22   6          2.77         27.02        40.44 o                         
 -14  22   6         13.00         23.22        31.70 o                         
 -11  22   6          0.00        -19.69        40.79 o                         
  -8  22   6         96.40        106.97        46.71 o                         
  -5  22   6          1.52        -13.75        34.49 o                         
  -2  22   6          0.17          3.58        34.13 o                         
 -19  23   6          1.50          2.68        53.16 o                         
 -16  23   6          6.19         26.08        43.71 o                         
 -13  23   6         66.80         50.61        34.03 o                         
 -10  23   6         28.45         91.59        47.40 o                         
  -7  23   6         95.81        157.02        34.98 o                         
  -4  23   6          0.46          2.13        28.06 o                         
 -15  24   6         23.85         12.06        30.02 o                         
 -12  24   6          0.19        -11.69        47.71 o                         
  -9  24   6          0.14         17.62        36.76 o                         
  -3   2   7      46733.81      44318.80       195.24 o                         
   0   2   7      40857.55      36410.21       246.07 o                         
  -5   3   7          1.55        -17.61        17.61 o                         
  -2   3   7       2696.10       2264.96        27.68 o                         
   1   3   7          1.48        -13.02        13.02 o                         
  -7   4   7         39.98         29.18        19.99 o                         
  -4   4   7       4355.49       3912.24        45.19 o                         
  -1   4   7         12.20         93.77        22.88 o                         
   2   4   7         13.69        -14.17        14.17 o                         
  -9   5   7          0.04        -23.60        23.60 o                         
  -6   5   7        170.45        163.58        20.93 o                         
  -3   5   7       2213.50       1776.46        39.14 o                         
   0   5   7          0.14         -5.19        16.83 o                         
   3   5   7        128.46        155.62        17.78 o                         
 -11   6   7        439.60        479.84        31.15 o                         
  -8   6   7        154.20        223.51        24.49 o                         
  -5   6   7      11684.28      10749.54        70.70 o                         
  -2   6   7         24.30        -19.23        19.23 o                         
   1   6   7         13.77        -15.33        15.33 o                         
   4   6   7        720.05        667.34        28.26 o                         
 -13   7   7        240.68        254.75        29.65 o                         
 -10   7   7       7615.33       7944.26        66.65 o                         
  -7   7   7       3554.67       3683.40        60.78 o                         
  -4   7   7       4255.01       4729.21        72.32 o                         
  -1   7   7        998.23        929.34        27.24 o                         
   2   7   7         29.16         62.43        17.48 o                         
   5   7   7          2.33         36.30        26.20 o                         
 -15   8   7         14.74        -19.43        33.39 o                         
 -12   8   7          4.08         15.58        25.72 o                         
  -9   8   7        223.75        205.18        21.29 o                         
  -6   8   7       2790.43       3902.98        91.38 o                         
  -3   8   7       1068.96       1226.58        30.14 o                         
   0   8   7       1648.30       1457.64        39.03 o                         
   3   8   7         22.52         31.42        20.70 o                         
   6   8   7         20.19         49.17        30.98 o                         
 -17   9   7          0.00         28.88        34.68 o                         
 -14   9   7         23.17         61.52        28.91 o                         
 -11   9   7        167.44        130.42        24.43 o                         
  -8   9   7       1586.67       1702.76        47.84 o                         
  -5   9   7       4110.74       4155.82        62.02 o                         
  -2   9   7        728.62        772.63        28.06 o                         
   1   9   7        182.37        188.50        20.11 o                         
   4   9   7        479.52        489.71        28.39 o                         
   7   9   7        566.21        553.85        43.40 o                         
 -19  10   7          6.10         -7.25        35.84 o                         
 -16  10   7       1528.80       1930.39        46.21 o                         
 -13  10   7        217.75        221.95        25.56 o                         
 -10  10   7        834.83        812.97        32.10 o                         
  -7  10   7       3747.08       4108.62        54.29 o                         
  -4  10   7          0.19        -23.62        23.62 o                         
  -1  10   7        357.96        274.33        31.61 o                         
   2  10   7        561.14        552.61        25.07 o                         
   5  10   7        565.09        651.67        33.32 o                         
   8  10   7         26.64         -5.82        39.09 o                         
 -21  11   7         14.36        -14.19        30.51 o                         
 -18  11   7         15.58         17.36        32.99 o                         
 -15  11   7        103.55         95.18        32.07 o                         
 -12  11   7        890.21        841.46        35.11 o                         
  -9  11   7        228.60        203.39        35.70 o                         
  -6  11   7        701.34        864.18        40.12 o                         
  -3  11   7       1469.43       1663.85        35.60 o                         
   0  11   7        317.95        261.72        29.91 o                         
   3  11   7         12.41        -18.34        21.45 o                         
   6  11   7        203.95        167.95        36.83 o                         
   9  11   7         10.00          0.35        35.83 o                         
 -23  12   7          4.88         28.27        31.25 o                         
 -20  12   7         93.42        140.08        33.45 o                         
 -17  12   7        222.45        297.92        35.89 o                         
 -14  12   7         81.18         77.75        29.98 o                         
 -11  12   7        118.01         50.12        30.11 o                         
  -8  12   7        567.14        628.68        40.73 o                         
  -5  12   7        185.47        199.96        23.95 o                         
  -2  12   7        118.75         83.58        30.65 o                         
   1  12   7        138.53        152.93        24.75 o                         
   4  12   7          0.05         -9.06        27.33 o                         
   7  12   7         15.89        -17.10        32.53 o                         
  10  12   7          1.62         20.67        31.36 o                         
 -22  13   7         10.62         16.52        28.21 o                         
 -19  13   7          0.28        -35.16        35.16 o                         
 -16  13   7         82.52         86.83        30.73 o                         
 -13  13   7        118.89        183.50        33.03 o                         
 -10  13   7         40.16         45.56        26.71 o                         
  -7  13   7        308.87        325.59        41.01 o                         
  -4  13   7         44.06         21.49        30.44 o                         
  -1  13   7          7.57        -35.11        35.11 o                         
   2  13   7         65.89         38.99        24.16 o                         
   5  13   7          1.17          7.19        30.35 o                         
   8  13   7          2.03         -5.69        33.76 o                         
  11  13   7          7.18        -11.17        27.44 o                         
 -24  14   7          8.01         76.88        31.97 o                         
 -21  14   7          2.20         -5.23        30.07 o                         
 -18  14   7         43.71         45.38        31.87 o                         
 -15  14   7         30.30         65.22        30.17 o                         
 -12  14   7         70.13         35.73        25.04 o                         
  -9  14   7          0.15         20.35        39.77 o                         
  -6  14   7        839.74        923.00        32.18 o                         
  -3  14   7         48.15         41.01        34.32 o                         
   0  14   7        164.41        180.98        26.14 o                         
   3  14   7        144.80        146.43        31.62 o                         
   6  14   7        138.06        136.50        32.76 o                         
   9  14   7          6.22        -15.43        36.90 o                         
 -23  15   7         15.86          7.43        30.58 o                         
 -20  15   7          6.56         28.80        44.74 o                         
 -17  15   7          0.07        -14.06        31.87 o                         
 -14  15   7          4.30          7.76        28.85 o                         
 -11  15   7        108.28         45.21        37.45 o                         
  -8  15   7        327.48        372.77        42.21 o                         
  -5  15   7       1468.67       1561.64        45.85 o                         
  -2  15   7        408.86        514.62        43.51 o                         
   1  15   7        315.56        233.69        32.42 o                         
   4  15   7          0.72          3.88        30.88 o                         
   7  15   7          6.66        -32.25        32.25 o                         
 -22  16   7         12.19         34.34        40.01 o                         
 -19  16   7          7.35         -4.30        33.19 o                         
 -16  16   7          3.36        -20.51        31.52 o                         
 -13  16   7         31.20          5.13        33.29 o                         
 -10  16   7         65.15         66.00        36.42 o                         
  -7  16   7          0.29        -34.44        34.44 o                         
  -4  16   7         75.10         84.69        32.85 o                         
  -1  16   7        129.26        111.56        33.41 o                         
   2  16   7          4.08        -18.57        34.20 o                         
   5  16   7         71.83         52.39        33.21 o                         
   8  16   7          0.77          1.19        34.93 o                         
 -24  17   7         11.84         28.46        34.19 o                         
 -21  17   7          1.33        -13.73        35.62 o                         
 -18  17   7          7.69        -15.08        38.58 o                         
 -15  17   7         37.14          2.14        32.58 o                         
 -12  17   7         31.79        -38.87        40.39 o                         
  -9  17   7         85.46         66.56        25.38 o                         
  -6  17   7         23.67         37.56        34.74 o                         
  -3  17   7          3.45        -29.69        36.37 o                         
   0  17   7        180.75        136.97        34.44 o                         
   3  17   7         24.03         36.15        35.50 o                         
   6  17   7          3.89         28.64        34.67 o                         
 -23  18   7          0.00        -19.19        38.79 o                         
 -20  18   7         22.34         24.79        36.73 o                         
 -17  18   7         33.72        -31.41        45.49 o                         
 -14  18   7         12.13          1.37        31.83 o                         
 -11  18   7          8.38         46.11        42.92 o                         
  -8  18   7          8.57         12.41        36.25 o                         
  -5  18   7         39.69        -15.63        37.98 o                         
  -2  18   7          3.69        -19.85        34.08 o                         
   1  18   7          0.44         -5.33        36.20 o                         
   4  18   7         23.34         -6.86        37.51 o                         
 -22  19   7          3.25         27.31        38.38 o                         
 -19  19   7          4.15        -21.99        45.68 o                         
 -16  19   7          0.56         30.08        39.09 o                         
 -13  19   7        166.74        127.02        46.88 o                         
 -10  19   7          0.23         -0.73        35.16 o                         
  -7  19   7         27.40         -7.77        34.00 o                         
  -4  19   7          0.11        -32.43        32.43 o                         
  -1  19   7          8.93         24.94        32.92 o                         
   2  19   7          3.36         45.31        40.25 o                         
 -21  20   7          0.50         32.13        46.20 o                         
 -18  20   7          4.76         16.80        46.79 o                         
 -15  20   7          1.16         -9.56        18.30 o                         
 -12  20   7         52.49         50.84        41.89 o                         
  -9  20   7         51.36         49.66        37.27 o                         
  -6  20   7          0.04        -17.42        36.20 o                         
  -3  20   7          6.62         -2.32        36.24 o                         
   0  20   7          0.04          9.50        39.15 o                         
 -20  21   7          2.86          3.03        52.46 o                         
 -17  21   7         19.20         -9.33        38.39 o                         
 -14  21   7          0.37         38.98        36.75 o                         
 -11  21   7          8.35        -17.66        32.97 o                         
  -8  21   7         37.82          8.41        40.06 o                         
  -5  21   7          0.05         17.51        34.65 o                         
  -2  21   7          8.32          6.81        35.06 o                         
 -19  22   7          4.41         33.28        50.25 o                         
 -16  22   7          5.80        -31.94        42.08 o                         
 -13  22   7          1.66        -20.30        37.33 o                         
 -10  22   7          5.57         20.52        40.89 o                         
  -7  22   7          0.10        -34.68        34.68 o                         
  -4  22   7          2.72         11.68        28.71 o                         
 -18  23   7          2.17        -53.93        53.93 o                         
 -15  23   7          1.88        -29.20        29.81 o                         
 -12  23   7          6.98         17.76        40.57 o                         
  -9  23   7         12.08        -10.61        43.37 o                         
  -6  23   7          0.60         10.38        38.43 o                         
 -17  24   7          8.77         28.70        41.63 o                         
 -14  24   7         13.16         22.53        34.01 o                         
 -11  24   7          2.57         10.90        45.12 o                         
  -8  24   7          2.55         32.19        32.63 o                         
   0   1   8       3007.84       2688.01        35.97 o                         
  -2   2   8        121.08        289.35        19.59 o                         
   1   2   8        985.79        984.58        35.62 o                         
  -4   3   8        599.76        613.66        25.13 o                         
  -1   3   8       1596.97       1821.23        56.94 o                         
   2   3   8        714.92        724.01        21.72 o                         
  -6   4   8       1847.79       2113.74        34.53 o                         
  -3   4   8       4525.58       4411.07        44.46 o                         
   0   4   8       1159.21       1036.00        26.04 o                         
   3   4   8        907.21       1045.46        27.24 o                         
  -8   5   8      31368.30      31026.29       140.40 o                         
  -5   5   8          0.69        -19.49        19.49 o                         
  -2   5   8       4647.46       4761.28        66.27 o                         
   1   5   8        399.41        443.43        20.98 o                         
   4   5   8        887.35       1073.83        34.72 o                         
 -10   6   8        267.48        304.59        28.72 o                         
  -7   6   8        508.96        588.19        25.72 o                         
  -4   6   8        919.78       1038.88        30.28 o                         
  -1   6   8         11.21         18.86        17.02 o                         
   2   6   8      39387.07      37858.86       132.36 o                         
   5   6   8          1.57        109.42        27.98 o                         
 -12   7   8         70.27        130.62        28.72 o                         
  -9   7   8        697.09        596.62        27.83 o                         
  -6   7   8      10498.49      10576.14        78.12 o                         
  -3   7   8       2833.20       3030.73        55.42 o                         
   0   7   8       3495.95       3616.89        39.14 o                         
   3   7   8       4581.21       5117.59        50.45 o                         
   6   7   8        134.90        125.49        29.38 o                         
 -14   8   8        363.65        368.39        32.55 o                         
 -11   8   8         46.28         16.49        24.06 o                         
  -8   8   8      15592.38      16539.73       102.18 o                         
  -5   8   8        850.78        695.02        32.89 o                         
  -2   8   8      12139.16      13308.71        74.60 o                         
   1   8   8        533.69        522.82        23.31 o                         
   4   8   8        983.42        980.32        32.53 o                         
   7   8   8          1.38        -29.74        29.74 o                         
 -16   9   8        352.38        416.84        36.92 o                         
 -13   9   8        183.94        213.38        28.03 o                         
 -10   9   8        253.61        209.67        22.37 o                         
  -7   9   8        299.88        224.12        25.97 o                         
  -4   9   8       5329.31       6049.28        64.06 o                         
  -1   9   8        377.44        383.05        26.81 o                         
   2   9   8          1.06        -20.09        20.09 o                         
   5   9   8          0.28        -19.32        27.99 o                         
   8   9   8        666.66        612.16        43.63 o                         
 -18  10   8          0.01        -24.50        35.65 o                         
 -15  10   8       2383.89       2433.92        50.18 o                         
 -12  10   8        307.71        309.30        29.58 o                         
  -9  10   8        261.57        289.88        35.97 o                         
  -6  10   8       1752.14       1798.98        40.22 o                         
  -3  10   8         46.79         47.73        22.74 o                         
   0  10   8       1402.02       1811.70        46.77 o                         
   3  10   8        467.03        405.20        28.65 o                         
   6  10   8        203.47        130.84        33.98 o                         
   9  10   8         10.00         21.03        41.31 o                         
 -20  11   8         19.89          2.90        36.64 o                         
 -17  11   8          6.63         -9.17        34.02 o                         
 -14  11   8        366.15        257.25        33.34 o                         
 -11  11   8         21.21         36.88        29.49 o                         
  -8  11   8          4.13        -26.38        26.38 o                         
  -5  11   8         58.79         54.48        25.67 o                         
  -2  11   8        679.06        758.46        35.59 o                         
   1  11   8         37.99         12.63        22.21 o                         
   4  11   8        759.21        824.99        32.46 o                         
   7  11   8         78.91         68.89        40.09 o                         
  10  11   8         24.33         45.65        34.76 o                         
 -22  12   8         65.70         59.71        29.76 o                         
 -19  12   8         13.80         13.22        33.31 o                         
 -16  12   8          0.61        -18.07        31.72 o                         
 -13  12   8         35.67         80.48        30.03 o                         
 -10  12   8       4244.23       4443.27        77.72 o                         
  -7  12   8        324.12        391.72        38.55 o                         
  -4  12   8          0.81        -24.27        24.27 o                         
  -1  12   8         55.87         79.61        30.59 o                         
   2  12   8        159.43        162.58        22.41 o                         
   5  12   8         73.03        123.44        28.42 o                         
   8  12   8         18.03         20.77        35.19 o                         
  11  12   8         14.02          1.24        32.39 o                         
 -24  13   8         14.06         28.52        29.65 o                         
 -21  13   8          0.82        -11.16        31.43 o                         
 -18  13   8         53.66         76.38        34.77 o                         
 -15  13   8        211.82        258.29        31.30 o                         
 -12  13   8         42.53         -5.49        31.45 o                         
  -9  13   8       2913.57       3073.20        63.94 o                         
  -6  13   8         15.03        -25.59        25.59 o                         
  -3  13   8         39.98        -21.73        29.68 o                         
   0  13   8        105.25        108.71        29.54 o                         
   3  13   8        185.40        201.22        27.19 o                         
   6  13   8         32.91         63.05        32.74 o                         
   9  13   8         13.65         10.62        33.16 o                         
 -23  14   8          7.29         34.47        35.13 o                         
 -20  14   8          1.86         -0.69        36.88 o                         
 -17  14   8         16.69         32.42        31.11 o                         
 -14  14   8          6.40          9.73        31.74 o                         
 -11  14   8        197.63        246.66        24.90 o                         
  -8  14   8         14.37        -21.88        39.25 o                         
  -5  14   8          6.29        -32.61        32.61 o                         
  -2  14   8        118.17        113.46        36.15 o                         
   1  14   8        480.30        557.09        30.50 o                         
   4  14   8         17.69         19.86        33.09 o                         
   7  14   8         19.49         -9.33        31.00 o                         
  10  14   8          1.05         32.39        30.10 o                         
 -22  15   8          2.27         20.39        29.95 o                         
 -19  15   8         17.54          1.21        36.57 o                         
 -16  15   8         14.28         13.56        33.96 o                         
 -13  15   8         44.11          8.16        27.00 o                         
 -10  15   8         56.05         36.81        37.52 o                         
  -7  15   8          8.20        -20.62        27.36 o                         
  -4  15   8       1458.37       1457.67        45.90 o                         
  -1  15   8        136.25        146.85        30.47 o                         
   2  15   8         22.03          2.87        32.92 o                         
   5  15   8         33.74         47.83        35.71 o                         
   8  15   8          2.05        -29.49        29.49 o                         
 -24  16   8          1.90        -33.82        33.82 o                         
 -21  16   8          0.11        -16.86        42.51 o                         
 -18  16   8         21.45         44.35        32.80 o                         
 -15  16   8         82.22         77.13        34.07 o                         
 -12  16   8         77.88         68.33        37.70 o                         
  -9  16   8         14.60         29.50        22.26 o                         
  -6  16   8        341.59        394.11        38.20 o                         
  -3  16   8        351.20        306.25        37.09 o                         
   0  16   8          0.06        -26.81        33.60 o                         
   3  16   8         21.94         -2.44        35.22 o                         
   6  16   8          7.33        -19.78        36.99 o                         
 -23  17   8         14.50         20.81        41.09 o                         
 -20  17   8          2.44         19.14        28.52 o                         
 -17  17   8          1.01          8.80        32.06 o                         
 -14  17   8        175.65        171.33        40.79 o                         
 -11  17   8        127.80        135.86        40.61 o                         
  -8  17   8        282.59        232.33        29.96 o                         
  -5  17   8        257.20        254.84        36.82 o                         
  -2  17   8          7.51        -11.80        29.77 o                         
   1  17   8         47.63         35.55        32.32 o                         
   4  17   8         26.88         44.06        36.04 o                         
 -22  18   8         11.55         33.09        43.50 o                         
 -19  18   8          0.10        -34.27        34.27 o                         
 -16  18   8         11.86        -20.23        31.43 o                         
 -13  18   8        345.24        326.28        51.15 o                         
 -10  18   8         17.35        -29.06        31.09 o                         
  -7  18   8        478.09        517.74        42.90 o                         
  -4  18   8          2.80         -5.91        33.73 o                         
  -1  18   8         96.26         53.29        34.38 o                         
   2  18   8          0.13        -32.23        35.04 o                         
   5  18   8          0.45         -8.49        26.77 o                         
 -21  19   8         44.12         93.88        44.60 o                         
 -18  19   8          0.56        -17.09        46.67 o                         
 -15  19   8         20.04         27.22        28.74 o                         
 -12  19   8          0.01         -7.77        43.56 o                         
  -9  19   8          3.41        -13.12        35.95 o                         
  -6  19   8         36.69          0.76        33.64 o                         
  -3  19   8         65.99         59.72        39.43 o                         
   0  19   8          0.02        -16.76        32.20 o                         
   3  19   8          0.24         -2.62        40.11 o                         
 -20  20   8         85.25        115.68        51.46 o                         
 -17  20   8          6.32          7.73        36.66 o                         
 -14  20   8         97.68        130.00        40.32 o                         
 -11  20   8         71.15         53.47        37.15 o                         
  -8  20   8         12.28         34.71        38.62 o                         
  -5  20   8          1.74         -1.97        33.58 o                         
  -2  20   8         36.37         34.10        34.67 o                         
   1  20   8          0.21        -37.56        37.56 o                         
 -19  21   8          7.12          7.66        52.83 o                         
 -16  21   8         11.02        -10.24        45.22 o                         
 -13  21   8          0.14         29.59        37.82 o                         
 -10  21   8          4.59        -35.79        35.79 o                         
  -7  21   8          0.01        -30.39        34.74 o                         
  -4  21   8          4.74          9.96        35.24 o                         
  -1  21   8         22.98         60.86        37.07 o                         
 -18  22   8          0.24        -51.03        51.03 o                         
 -15  22   8         31.94         45.03        32.23 o                         
 -12  22   8         22.45         41.23        34.75 o                         
  -9  22   8          1.04         31.01        39.34 o                         
  -6  22   8          1.39         13.07        34.77 o                         
  -3  22   8         63.75         75.56        36.60 o                         
 -17  23   8          1.95         -4.72        43.10 o                         
 -14  23   8         11.68          7.77        37.71 o                         
 -11  23   8         41.01          3.17        42.64 o                         
  -8  23   8          3.50        -25.60        40.89 o                         
  -5  23   8          4.06        -36.42        36.42 o                         
 -16  24   8          2.59        -20.67        33.48 o                         
 -13  24   8          4.89        -36.68        40.57 o                         
 -10  24   8         22.40          5.85        44.66 o                         
   0   0   9       7624.94       9627.66      1428.38 o                         
   1   1   9      26815.49      23811.39       102.75 o                         
  -1   2   9      33360.00      31439.19       132.22 o                         
   2   2   9        106.43         68.53        20.31 o                         
  -3   3   9       4831.17       4359.77        34.24 o                         
   0   3   9       4264.41       3728.76        40.94 o                         
   3   3   9        838.59        730.27        22.29 o                         
  -5   4   9         37.34         41.95        17.80 o                         
  -2   4   9         18.72        -15.18        15.18 o                         
   1   4   9        182.96        165.53        16.88 o                         
   4   4   9       1018.20       1010.40        24.94 o                         
  -7   5   9       3128.99       2735.98        35.29 o                         
  -4   5   9          2.79        -18.84        18.84 o                         
  -1   5   9          2.21        -19.47        19.47 o                         
   2   5   9        559.40        493.74        17.59 o                         
   5   5   9        325.69        514.00        32.92 o                         
  -9   6   9         70.54         21.77        16.17 o                         
  -6   6   9      16311.85      15803.32        93.69 o                         
  -3   6   9       3688.89       3507.57        40.54 o                         
   0   6   9         50.82         82.36        17.44 o                         
   3   6   9       1632.30       1416.94        27.81 o                         
   6   6   9        899.16        830.34        38.90 o                         
 -11   7   9         28.49        -12.37        17.75 o                         
  -8   7   9       1517.49       1366.65        32.92 o                         
  -5   7   9        817.96        863.00        34.99 o                         
  -2   7   9        470.67        532.32        23.71 o                         
   1   7   9        957.85       1124.90        26.96 o                         
   4   7   9        178.14        280.41        28.04 o                         
   7   7   9          7.15        -30.80        30.80 o                         
 -13   8   9        230.68        275.25        31.58 o                         
 -10   8   9         13.98         61.05        16.41 o                         
  -7   8   9       1627.23       1523.23        50.31 o                         
  -4   8   9        300.92        284.81        29.66 o                         
  -1   8   9         62.29        131.90        22.68 o                         
   2   8   9        293.28        305.25        21.57 o                         
   5   8   9         53.16         21.02        28.72 o                         
   8   8   9        439.86        465.77        38.15 o                         
 -15   9   9        275.88        362.66        37.61 o                         
 -12   9   9        702.92        781.15        33.60 o                         
  -9   9   9         90.61         96.29        24.13 o                         
  -6   9   9        447.35        531.74        28.87 o                         
  -3   9   9       3675.75       4449.52        44.60 o                         
   0   9   9         66.10         63.14        24.16 o                         
   3   9   9         47.60         56.87        24.15 o                         
   6   9   9         28.21         27.10        32.82 o                         
   9   9   9         49.63         22.49        34.24 o                         
 -17  10   9          3.58        -33.34        33.34 o                         
 -14  10   9         56.23        129.30        33.34 o                         
 -11  10   9         18.26        -27.41        27.41 o                         
  -8  10   9       3615.20       3812.67        59.54 o                         
  -5  10   9        107.20        108.70        24.24 o                         
  -2  10   9         25.44          1.40        22.29 o                         
   1  10   9         87.48        147.19        24.40 o                         
   4  10   9        243.41        182.73        27.08 o                         
   7  10   9         76.13         94.03        33.80 o                         
  10  10   9          0.64        -25.14        38.96 o                         
 -19  11   9          3.93          2.56        37.16 o                         
 -16  11   9          2.96         32.25        34.15 o                         
 -13  11   9       1743.78       1831.67        52.62 o                         
 -10  11   9        275.07        342.81        40.55 o                         
  -7  11   9        115.21        221.73        25.08 o                         
  -4  11   9          2.95          7.94        22.57 o                         
  -1  11   9         11.84         27.39        27.68 o                         
   2  11   9          9.24         43.37        23.31 o                         
   5  11   9          4.85         54.03        29.58 o                         
   8  11   9         38.68         37.79        36.69 o                         
  11  11   9          2.74        -23.07        31.85 o                         
 -21  12   9          6.81        -16.64        32.00 o                         
 -18  12   9         23.62         -7.49        36.64 o                         
 -15  12   9         21.56         57.22        34.99 o                         
 -12  12   9        173.11        186.81        34.26 o                         
  -9  12   9         20.84        -27.71        27.71 o                         
  -6  12   9       1052.09        947.15        37.07 o                         
  -3  12   9        662.31        613.27        32.59 o                         
   0  12   9          1.63        -28.72        28.72 o                         
   3  12   9        326.57        304.02        31.13 o                         
   6  12   9         33.73         33.17        33.21 o                         
   9  12   9         46.98         58.73        36.38 o                         
  12  12   9         12.99        -14.06        29.55 o                         
 -23  13   9          5.29         33.25        32.61 o                         
 -20  13   9          0.00        -11.68        36.90 o                         
 -17  13   9         86.56         84.93        36.09 o                         
 -14  13   9        183.57        182.79        30.95 o                         
 -11  13   9         50.25         64.23        40.07 o                         
  -8  13   9         27.33         45.28        28.35 o                         
  -5  13   9         26.57        -24.24        24.24 o                         
  -2  13   9          0.79          7.47        32.76 o                         
   1  13   9        116.80         98.60        25.86 o                         
   4  13   9         26.47         27.45        30.50 o                         
   7  13   9         40.53        -35.02        35.02 o                         
  10  13   9         31.68         27.76        32.64 o                         
 -22  14   9          0.25        -34.34        34.34 o                         
 -19  14   9         52.74         27.49        36.98 o                         
 -16  14   9         13.80         11.96        29.50 o                         
 -13  14   9         51.78         51.19        31.81 o                         
 -10  14   9         65.08         38.69        37.48 o                         
  -7  14   9          2.82         96.67        33.49 o                         
  -4  14   9        160.10        113.20        32.29 o                         
  -1  14   9        329.45        296.48        34.42 o                         
   2  14   9          0.43        -26.27        28.48 o                         
   5  14   9        112.07         75.98        35.01 o                         
   8  14   9         17.34         58.93        31.85 o                         
 -24  15   9          1.38         12.10        30.78 o                         
 -21  15   9         25.80         63.22        40.39 o                         
 -18  15   9          0.39         18.56        35.12 o                         
 -15  15   9         26.53          8.09        33.04 o                         
 -12  15   9         13.43          1.87        24.15 o                         
  -9  15   9          7.65        -11.27        21.68 o                         
  -6  15   9        911.88        928.63        35.03 o                         
  -3  15   9        225.92        363.91        37.54 o                         
   0  15   9          1.00         -3.87        27.92 o                         
   3  15   9          0.03        -20.76        36.26 o                         
   6  15   9          5.73          2.72        40.55 o                         
   9  15   9          0.97         22.26        30.71 o                         
 -23  16   9          0.94        -28.26        39.71 o                         
 -20  16   9          0.48        -25.22        30.81 o                         
 -17  16   9          2.74        -16.88        33.45 o                         
 -14  16   9         28.92         10.80        30.28 o                         
 -11  16   9          5.59        -28.22        35.86 o                         
  -8  16   9          0.01          5.70        28.49 o                         
  -5  16   9         97.07         77.12        35.58 o                         
  -2  16   9        167.99        124.60        36.15 o                         
   1  16   9         83.03         77.28        33.59 o                         
   4  16   9         42.20         45.26        29.95 o                         
   7  16   9          0.29         13.70        40.13 o                         
 -22  17   9          8.45         17.33        46.76 o                         
 -19  17   9          0.25         24.48        32.16 o                         
 -16  17   9          7.21          2.79        33.77 o                         
 -13  17   9         98.19         99.88        41.28 o                         
 -10  17   9         46.77         31.27        37.69 o                         
  -7  17   9        282.65        254.66        40.48 o                         
  -4  17   9         20.60         61.25        35.21 o                         
  -1  17   9         52.46         30.90        28.27 o                         
   2  17   9          3.33          0.57        34.99 o                         
   5  17   9          6.01          1.61        32.15 o                         
 -21  18   9         92.22        144.13        39.78 o                         
 -18  18   9          7.86        -23.50        30.60 o                         
 -15  18   9          9.65         40.85        29.63 o                         
 -12  18   9         13.86        -12.67        43.71 o                         
  -9  18   9          2.87        -21.41        26.17 o                         
  -6  18   9        115.80         76.50        36.87 o                         
  -3  18   9        255.88        262.37        37.88 o                         
   0  18   9         24.70         49.98        33.05 o                         
   3  18   9         19.11         -4.47        41.78 o                         
 -20  19   9          0.81          4.43        33.98 o                         
 -17  19   9         13.96        -21.25        28.68 o                         
 -14  19   9         23.41         44.06        41.37 o                         
 -11  19   9         54.44         54.73        32.05 o                         
  -8  19   9          0.46         27.91        40.05 o                         
  -5  19   9         26.97         11.78        35.77 o                         
  -2  19   9         40.55         50.55        36.26 o                         
   1  19   9          1.83         24.50        36.27 o                         
 -22  20   9          4.34        -28.51        30.04 o                         
 -19  20   9         10.47         40.51        49.83 o                         
 -16  20   9          2.86        -22.45        33.79 o                         
 -13  20   9          0.26         28.28        41.68 o                         
 -10  20   9          4.99         -3.26        36.10 o                         
  -7  20   9         48.28         65.05        35.73 o                         
  -4  20   9         39.35         33.55        34.20 o                         
  -1  20   9          0.00         25.96        34.49 o                         
   2  20   9          5.29         -2.26        40.52 o                         
 -21  21   9         10.29         13.29        46.11 o                         
 -18  21   9          5.04          3.06        19.06 o                         
 -15  21   9          0.33        -33.25        34.67 o                         
 -12  21   9         48.63         20.40        35.46 o                         
  -9  21   9          0.16        -37.53        37.53 o                         
  -6  21   9          2.35          4.96        32.05 o                         
  -3  21   9          8.71        -19.33        33.29 o                         
   0  21   9         11.68         52.13        36.75 o                         
 -20  22   9          8.48        -50.66        50.66 o                         
 -17  22   9          4.17        -10.19        44.53 o                         
 -14  22   9          2.62         32.84        44.19 o                         
 -11  22   9         31.09         28.45        37.76 o                         
  -8  22   9          1.19        -36.59        36.59 o                         
  -5  22   9          0.26        -35.42        35.42 o                         
  -2  22   9          2.15         25.23        37.42 o                         
 -16  23   9          0.00        -27.39        27.39 o                         
 -13  23   9          0.01        -28.02        34.94 o                         
 -10  23   9          4.78         22.04        41.90 o                         
  -7  23   9         16.32        -19.45        39.47 o                         
 -15  24   9         11.22         -5.96        34.58 o                         
 -12  24   9          0.20         -7.53        42.62 o                         
  -9  24   9          0.21        -12.63        42.33 o                         
  -1   1  10      18252.07      18251.57        82.59 o                         
  -3   2  10        420.23        573.75        22.27 o                         
   0   2  10       2321.15       2146.06        32.65 o                         
  -5   3  10        969.79       1016.21        26.61 o                         
  -2   3  10        234.86        247.38        20.47 o                         
   1   3  10      22079.77      22643.57       140.16 o                         
  -7   4  10        181.81        143.79        21.02 o                         
  -4   4  10       3150.81       2528.35        39.18 o                         
  -1   4  10       3587.79       2856.58        42.23 o                         
   2   4  10      15473.99      16166.60        85.76 o                         
  -9   5  10       1733.98       1978.80        40.83 o                         
  -6   5  10        236.86        274.86        23.27 o                         
  -3   5  10        388.22        259.92        20.14 o                         
   0   5  10        742.41        861.08        27.36 o                         
   3   5  10        684.47        699.49        24.08 o                         
 -11   6  10       1226.48       1259.03        42.40 o                         
  -8   6  10        216.88        199.90        22.32 o                         
  -5   6  10       1286.23       1166.59        34.06 o                         
  -2   6  10       2040.36       1912.60        37.45 o                         
   1   6  10       1378.19       1424.18        32.45 o                         
   4   6  10         99.14        113.84        20.90 o                         
 -13   7  10        231.46        242.27        35.68 o                         
 -10   7  10        304.82        332.97        20.94 o                         
  -7   7  10       2971.42       3166.27        55.78 o                         
  -4   7  10       6024.08       5659.61        49.43 o                         
  -1   7  10        512.28        467.79        21.33 o                         
   2   7  10      10944.13      12182.65        87.74 o                         
   5   7  10        122.22        104.32        28.26 o                         
 -15   8  10        124.22        141.97        33.86 o                         
 -12   8  10          3.34        -18.51        18.51 o                         
  -9   8  10       2328.52       2246.30        41.28 o                         
  -6   8  10         22.83        -25.17        25.17 o                         
  -3   8  10          8.95        -22.21        22.21 o                         
   0   8  10        136.57        199.22        21.55 o                         
   3   8  10       1367.31       1408.99        29.37 o                         
   6   8  10         39.73         45.02        33.15 o                         
 -17   9  10        180.58        201.90        36.08 o                         
 -14   9  10         54.48         39.58        31.05 o                         
 -11   9  10        789.22        758.36        31.69 o                         
  -8   9  10       2211.63       1979.00        51.33 o                         
  -5   9  10        533.28        587.80        33.32 o                         
  -2   9  10        396.66        437.11        26.41 o                         
   1   9  10        117.40        133.30        22.82 o                         
   4   9  10         56.77         54.87        24.08 o                         
   7   9  10        315.88        332.14        37.71 o                         
 -19  10  10         53.53         46.49        38.17 o                         
 -16  10  10        665.13        708.67        40.90 o                         
 -13  10  10        135.03        109.78        35.38 o                         
 -10  10  10        238.82        149.18        22.42 o                         
  -7  10  10        869.97        797.88        31.89 o                         
  -4  10  10        122.35        105.75        26.62 o                         
  -1  10  10       1572.60       1615.92        38.27 o                         
   2  10  10        140.94        127.78        22.27 o                         
   5  10  10         75.67         25.15        28.83 o                         
   8  10  10          4.71        -13.43        39.06 o                         
 -21  11  10          7.97          0.05        35.02 o                         
 -18  11  10        484.95        406.13        36.78 o                         
 -15  11  10          3.51        -33.93        33.93 o                         
 -12  11  10        140.24        113.08        40.13 o                         
  -9  11  10        319.97        199.53        33.75 o                         
  -6  11  10        169.44        186.76        22.12 o                         
  -3  11  10        196.46        205.99        23.60 o                         
   0  11  10        167.37        151.44        27.89 o                         
   3  11  10         21.66         16.61        25.70 o                         
   6  11  10        154.41        116.13        30.67 o                         
   9  11  10         39.61         14.38        35.69 o                         
 -23  12  10          4.62          0.19        33.89 o                         
 -20  12  10          3.55         -1.24        33.59 o                         
 -17  12  10         38.74         83.93        36.79 o                         
 -14  12  10       1563.64       1471.69        52.79 o                         
 -11  12  10         11.64          8.42        34.58 o                         
  -8  12  10          3.98          4.51        23.75 o                         
  -5  12  10         32.60         -5.35        23.23 o                         
  -2  12  10         11.96        -11.58        27.02 o                         
   1  12  10        312.25        338.34        27.10 o                         
   4  12  10        138.22        177.52        31.97 o                         
   7  12  10          0.69         14.54        31.58 o                         
  10  12  10         12.38          1.44        35.52 o                         
 -22  13  10          0.07         43.39        36.82 o                         
 -19  13  10         75.36         65.99        35.82 o                         
 -16  13  10         25.34         65.82        37.08 o                         
 -13  13  10         37.44         23.50        33.38 o                         
 -10  13  10        654.82        546.27        36.52 o                         
  -7  13  10        345.02        303.76        33.67 o                         
  -4  13  10        235.64        217.39        29.27 o                         
  -1  13  10         47.18         59.91        31.04 o                         
   2  13  10         87.93         53.91        29.32 o                         
   5  13  10         57.97          7.19        31.12 o                         
   8  13  10          2.38          5.79        35.81 o                         
  11  13  10          0.00         -3.49        30.03 o                         
 -24  14  10          6.51         -8.33        31.50 o                         
 -21  14  10          1.80         -8.75        35.73 o                         
 -18  14  10        176.86        260.17        36.73 o                         
 -15  14  10         16.45        -12.62        29.65 o                         
 -12  14  10         98.89         90.48        34.28 o                         
  -9  14  10         45.90         99.47        26.69 o                         
  -6  14  10        875.53        899.44        36.68 o                         
  -3  14  10         82.15         69.69        34.70 o                         
   0  14  10         80.88         91.81        29.78 o                         
   3  14  10         64.85         13.07        36.78 o                         
   6  14  10         16.38        -21.12        35.62 o                         
   9  14  10          0.54          6.13        33.00 o                         
 -23  15  10          1.60        -16.49        35.28 o                         
 -20  15  10          5.53        -32.18        32.18 o                         
 -17  15  10        138.96        132.71        30.09 o                         
 -14  15  10        135.21        109.16        36.07 o                         
 -11  15  10          2.18        -10.52        35.12 o                         
  -8  15  10          4.90          3.66        32.81 o                         
  -5  15  10        123.91        263.53        34.22 o                         
  -2  15  10        134.61        219.78        35.18 o                         
   1  15  10          7.79          6.37        28.93 o                         
   4  15  10         54.65          2.23        33.75 o                         
   7  15  10          1.41         25.31        36.21 o                         
 -22  16  10          3.26        -31.66        41.41 o                         
 -19  16  10         22.35         13.52        31.09 o                         
 -16  16  10        117.60         94.51        38.35 o                         
 -13  16  10        442.82        507.45        31.40 o                         
 -10  16  10        370.69        245.08        42.52 o                         
  -7  16  10         26.44         58.40        30.34 o                         
  -4  16  10        234.57        230.09        37.21 o                         
  -1  16  10          3.11         19.76        30.22 o                         
   2  16  10          0.02         -9.89        39.49 o                         
   5  16  10          0.93         37.49        32.58 o                         
 -21  17  10         15.77         48.33        32.36 o                         
 -18  17  10          0.07         44.91        34.53 o                         
 -15  17  10         43.04         40.86        42.93 o                         
 -12  17  10        475.74        407.21        46.53 o                         
  -9  17  10        139.59        156.69        31.78 o                         
  -6  17  10          2.71        -31.79        31.79 o                         
  -3  17  10        143.83        130.16        34.98 o                         
   0  17  10         18.06         21.62        31.69 o                         
   3  17  10          0.24         18.66        40.88 o                         
   6  17  10         28.62         23.56        36.00 o                         
 -23  18  10         56.68         68.65        46.56 o                         
 -20  18  10          6.57         38.59        30.24 o                         
 -17  18  10         99.06        106.93        30.56 o                         
 -14  18  10         38.83         -5.01        40.23 o                         
 -11  18  10         17.26         -8.60        41.92 o                         
  -8  18  10        148.05        170.76        38.78 o                         
  -5  18  10        441.86        445.68        41.49 o                         
  -2  18  10          0.08         36.76        28.97 o                         
   1  18  10          0.53         -6.34        35.46 o                         
   4  18  10         10.80        -45.98        45.98 o                         
 -22  19  10         12.05        -26.97        35.46 o                         
 -19  19  10         81.88         50.10        36.95 o                         
 -16  19  10         72.03         71.30        40.34 o                         
 -13  19  10          4.43         24.86        42.33 o                         
 -10  19  10         22.88         47.45        29.74 o                         
  -7  19  10         16.35          0.20        39.11 o                         
  -4  19  10         52.16        111.21        35.98 o                         
  -1  19  10          0.00          1.88        31.85 o                         
   2  19  10          0.18         30.07        45.78 o                         
 -21  20  10          8.94         -5.77        41.55 o                         
 -18  20  10         55.27         77.15        36.26 o                         
 -15  20  10          2.52          4.66        39.71 o                         
 -12  20  10         31.44         74.74        40.69 o                         
  -9  20  10         19.75         60.91        35.70 o                         
  -6  20  10         52.61         42.66        34.37 o                         
  -3  20  10          2.82        -26.69        26.69 o                         
   0  20  10          0.46        -33.36        37.42 o                         
 -20  21  10          5.97         12.45        49.99 o                         
 -17  21  10          0.85        -34.69        34.69 o                         
 -14  21  10          3.09        -33.64        41.55 o                         
 -11  21  10        101.98         58.15        29.17 o                         
  -8  21  10          0.34         -8.68        36.21 o                         
  -5  21  10         25.52         37.27        34.09 o                         
  -2  21  10         11.53          5.65        35.02 o                         
 -19  22  10          6.33          0.37        52.36 o                         
 -16  22  10          4.78          0.16        34.32 o                         
 -13  22  10         21.58          5.93        37.98 o                         
 -10  22  10         60.97         65.23        37.07 o                         
  -7  22  10          6.94          4.99        36.68 o                         
  -4  22  10          1.30         -1.80        34.99 o                         
 -18  23  10          3.08        -16.09        41.23 o                         
 -15  23  10          0.01         -9.00        40.23 o                         
 -12  23  10         51.30         52.55        42.03 o                         
  -9  23  10          6.68         -2.86        39.72 o                         
  -6  23  10          0.17        -12.19        35.67 o                         
 -14  24  10          0.08        -31.11        31.11 o                         
 -11  24  10          0.19         42.80        39.45 o                         
   0   1  11      15738.97      15331.03       328.38 o                         
  -2   2  11       8137.26       8239.25        62.30 o                         
   1   2  11        607.96        625.39        23.99 o                         
  -4   3  11      10895.69      10883.97        57.11 o                         
  -1   3  11       6407.60       6001.09        49.93 o                         
   2   3  11       7136.22       7187.54        55.88 o                         
  -6   4  11       1219.09       1141.67        27.44 o                         
  -3   4  11        183.66        240.14        19.47 o                         
   0   4  11          2.13         21.70        20.28 o                         
   3   4  11        377.85        380.11        24.05 o                         
  -8   5  11        195.84        209.79        26.25 o                         
  -5   5  11        118.50        129.87        20.41 o                         
  -2   5  11       5530.28       5054.98        59.44 o                         
   1   5  11        441.80        611.82        23.23 o                         
   4   5  11          6.26         88.67        21.16 o                         
 -10   6  11        337.98        339.55        29.44 o                         
  -7   6  11        854.29        648.98        28.41 o                         
  -4   6  11        196.44        191.33        19.36 o                         
  -1   6  11          0.92        -21.31        21.31 o                         
   2   6  11        477.20        564.77        22.28 o                         
   5   6  11       1034.91       1062.85        36.87 o                         
 -12   7  11         10.27          4.44        28.35 o                         
  -9   7  11       2032.05       1838.02        35.71 o                         
  -6   7  11        549.44        501.43        30.62 o                         
  -3   7  11        429.19        409.16        28.71 o                         
   0   7  11          0.66        -22.30        22.30 o                         
   3   7  11         44.00         49.79        21.18 o                         
   6   7  11        733.18        784.73        42.30 o                         
 -14   8  11        476.34        493.41        37.07 o                         
 -11   8  11        433.45        505.70        25.41 o                         
  -8   8  11        607.57        710.89        37.44 o                         
  -5   8  11       1986.79       1509.37        42.88 o                         
  -2   8  11        899.82       1006.69        25.56 o                         
   1   8  11         10.40        -21.76        21.76 o                         
   4   8  11         74.09         55.06        21.88 o                         
   7   8  11        152.61         84.81        37.22 o                         
 -16   9  11         14.50         22.45        32.83 o                         
 -13   9  11        404.39        394.74        33.99 o                         
 -10   9  11         86.91         58.06        27.94 o                         
  -7   9  11       1345.66       1526.45        51.83 o                         
  -4   9  11         21.97         -5.27        24.64 o                         
  -1   9  11        509.15        469.63        27.38 o                         
   2   9  11        114.43        118.95        22.65 o                         
   5   9  11         40.17         24.04        27.66 o                         
   8   9  11        101.05         67.89        36.98 o                         
 -18  10  11         55.22         48.39        30.97 o                         
 -15  10  11        576.78        767.06        47.49 o                         
 -12  10  11          0.56        -27.53        27.53 o                         
  -9  10  11        621.80        626.92        42.69 o                         
  -6  10  11          1.23        -15.28        26.69 o                         
  -3  10  11          1.95        -22.79        22.79 o                         
   0  10  11        733.81        793.86        34.52 o                         
   3  10  11          1.32          1.68        24.02 o                         
   6  10  11          2.01         12.90        34.28 o                         
   9  10  11         15.01         -5.60        36.06 o                         
 -20  11  11        123.65        156.52        35.04 o                         
 -17  11  11        104.32         79.16        37.40 o                         
 -14  11  11        409.58        378.51        34.44 o                         
 -11  11  11         82.80         88.31        22.55 o                         
  -8  11  11          2.93        -23.61        25.77 o                         
  -5  11  11        370.26        312.00        31.39 o                         
  -2  11  11        450.75        404.73        27.17 o                         
   1  11  11          0.21         -9.63        22.62 o                         
   4  11  11         12.88         -4.51        28.19 o                         
   7  11  11         28.45         19.42        33.78 o                         
  10  11  11          9.32        -28.00        35.51 o                         
 -22  12  11         23.84         35.91        36.08 o                         
 -19  12  11          1.63          0.12        35.40 o                         
 -16  12  11        104.41         98.38        35.46 o                         
 -13  12  11         30.57         37.19        34.65 o                         
 -10  12  11        198.49        247.94        33.55 o                         
  -7  12  11        179.41        171.14        28.53 o                         
  -4  12  11        316.26        332.05        24.22 o                         
  -1  12  11          3.02        -20.46        25.92 o                         
   2  12  11         38.58         15.12        25.71 o                         
   5  12  11        190.45        146.02        35.39 o                         
   8  12  11          1.30         30.89        33.83 o                         
  11  12  11          1.68        -39.19        39.19 o                         
 -21  13  11          1.30        -12.89        36.39 o                         
 -18  13  11        137.60         84.50        38.15 o                         
 -15  13  11         40.17        102.57        37.08 o                         
 -12  13  11          0.35         36.43        32.63 o                         
  -9  13  11        210.11        246.56        25.99 o                         
  -6  13  11        461.50        404.60        27.58 o                         
  -3  13  11        110.31         99.99        27.49 o                         
   0  13  11        114.83        113.49        28.66 o                         
   3  13  11       1011.08       1178.78        49.05 o                         
   6  13  11         46.13         53.35        33.91 o                         
   9  13  11          5.66          3.12        36.42 o                         
 -23  14  11          8.63        -35.06        35.06 o                         
 -20  14  11          6.54        -31.33        31.33 o                         
 -17  14  11        104.76         88.45        37.64 o                         
 -14  14  11          5.32          1.22        32.97 o                         
 -11  14  11        496.82        451.23        35.21 o                         
  -8  14  11          0.39        -31.02        31.02 o                         
  -5  14  11       1094.27        942.13        32.78 o                         
  -2  14  11        266.68        325.59        35.70 o                         
   1  14  11         72.83         94.30        29.06 o                         
   4  14  11         68.54         29.34        31.38 o                         
   7  14  11         22.10         57.06        37.75 o                         
 -22  15  11         47.35         18.04        42.76 o                         
 -19  15  11          6.39          4.32        32.20 o                         
 -16  15  11        164.76        131.43        36.54 o                         
 -13  15  11         10.72         -7.30        28.01 o                         
 -10  15  11         87.75        123.04        36.88 o                         
  -7  15  11          0.49        -17.82        28.25 o                         
  -4  15  11       1161.17       1009.00        43.58 o                         
  -1  15  11         94.53         18.53        31.40 o                         
   2  15  11         80.58         50.56        35.30 o                         
   5  15  11          5.67         11.37        35.05 o                         
   8  15  11          6.04         34.06        38.35 o                         
 -21  16  11          0.03         50.59        34.71 o                         
 -18  16  11         16.54         11.64        34.99 o                         
 -15  16  11         44.55        -11.02        38.52 o                         
 -12  16  11          6.06          2.69        38.58 o                         
  -9  16  11         54.34         67.20        27.83 o                         
  -6  16  11         29.43         25.19        30.44 o                         
  -3  16  11         39.27         19.27        34.67 o                         
   0  16  11         23.37         12.44        30.69 o                         
   3  16  11         18.21         50.23        43.16 o                         
   6  16  11          5.01         20.17        37.63 o                         
 -23  17  11          0.47        -32.97        40.57 o                         
 -20  17  11         19.76         23.98        32.87 o                         
 -17  17  11         74.72         45.97        35.59 o                         
 -14  17  11          1.17        -14.88        28.09 o                         
 -11  17  11          4.72         -2.81        43.19 o                         
  -8  17  11         85.15         76.25        32.07 o                         
  -5  17  11         10.24        -10.02        36.01 o                         
  -2  17  11         18.51         12.35        33.95 o                         
   1  17  11        175.97        206.50        38.42 o                         
   4  17  11          6.11        -23.73        48.48 o                         
 -22  18  11         10.72         30.84        31.69 o                         
 -19  18  11         20.75         47.06        31.78 o                         
 -16  18  11          0.07          2.35        34.16 o                         
 -13  18  11         74.11         83.87        43.30 o                         
 -10  18  11         42.92         26.76        23.35 o                         
  -7  18  11         60.65         30.77        38.38 o                         
  -4  18  11         15.64        -17.75        37.21 o                         
  -1  18  11          0.18          9.55        28.22 o                         
   2  18  11         32.78         60.49        43.70 o                         
 -21  19  11         13.11        -27.33        39.01 o                         
 -18  19  11          2.65         -0.74        40.12 o                         
 -15  19  11         23.72        -10.88        39.79 o                         
 -12  19  11         17.39         62.29        44.29 o                         
  -9  19  11         47.08         91.36        32.93 o                         
  -6  19  11         64.44         53.29        35.37 o                         
  -3  19  11          1.01         18.42        32.84 o                         
   0  19  11          4.86         -0.17        33.91 o                         
   3  19  11          0.16         59.21        52.21 o                         
 -20  20  11         15.84         22.94        36.68 o                         
 -17  20  11          0.00         39.56        42.10 o                         
 -14  20  11         10.01         47.24        42.70 o                         
 -11  20  11         22.53         46.21        30.24 o                         
  -8  20  11         82.49         31.79        37.67 o                         
  -5  20  11          0.36         -9.33        34.50 o                         
  -2  20  11          7.50          9.58        35.38 o                         
   1  20  11          1.91        -36.10        43.70 o                         
 -19  21  11          1.17        -18.38        33.59 o                         
 -16  21  11         13.86         -1.68        40.79 o                         
 -13  21  11          4.57         32.71        40.60 o                         
 -10  21  11          7.22        -20.67        35.98 o                         
  -7  21  11         39.41         71.90        38.31 o                         
  -4  21  11         15.12         -1.33        12.34 o                         
  -1  21  11          0.24        -31.14        31.14 o                         
 -18  22  11          0.88         29.88        39.83 o                         
 -15  22  11          5.40        -51.19        51.19 o                         
 -12  22  11          4.08          3.51        30.75 o                         
  -9  22  11         19.63         42.83        39.30 o                         
  -6  22  11          1.88          8.51        35.40 o                         
  -3  22  11          0.60        -11.46        33.20 o                         
 -17  23  11          1.38         48.73        32.65 o                         
 -14  23  11          0.65        -18.24        40.36 o                         
 -11  23  11         11.13         -1.43        19.32 o                         
  -8  23  11          0.19        -23.91        40.07 o                         
   0   0  12       8471.24       9060.96       164.12 o                         
   1   1  12       6937.38       6349.06        81.57 o                         
  -1   2  12        272.98        260.91        28.02 o                         
   2   2  12        874.65       1075.62        27.18 o                         
  -3   3  12      24444.20      24647.27       141.74 o                         
   0   3  12       4158.44       4372.03        38.37 o                         
   3   3  12       3085.04       2805.86        38.36 o                         
  -5   4  12        297.94        281.58        18.58 o                         
  -2   4  12       6146.26       6081.64        58.37 o                         
   1   4  12      16131.59      17161.42        90.70 o                         
   4   4  12        524.48        541.39        27.80 o                         
  -7   5  12       5882.94       5571.06        55.16 o                         
  -4   5  12        771.31        608.78        25.80 o                         
  -1   5  12          0.33        -20.96        23.14 o                         
   2   5  12        115.30         78.58        25.92 o                         
   5   5  12        488.12        492.11        23.68 o                         
  -9   6  12        285.31        232.96        27.48 o                         
  -6   6  12         34.78          9.74        22.94 o                         
  -3   6  12       1248.24       1195.39        41.00 o                         
   0   6  12        203.12        155.86        21.99 o                         
   3   6  12        516.01        645.50        29.10 o                         
   6   6  12        248.79        240.03        32.99 o                         
 -11   7  12        300.48        339.70        29.63 o                         
  -8   7  12        632.49        680.74        34.57 o                         
  -5   7  12        282.74        240.30        29.37 o                         
  -2   7  12       5857.18       6198.02        63.56 o                         
   1   7  12         62.94        168.32        25.55 o                         
   4   7  12        760.34        648.52        28.88 o                         
   7   7  12        315.44        365.54        38.25 o                         
 -13   8  12         64.57        -25.66        30.77 o                         
 -10   8  12        252.78        255.87        25.87 o                         
  -7   8  12         77.14         52.98        30.21 o                         
  -4   8  12         10.03        -30.46        30.46 o                         
  -1   8  12       1729.18       1757.27        36.86 o                         
   2   8  12       1705.89       1755.93        33.76 o                         
   5   8  12         37.49         36.17        29.67 o                         
   8   8  12         24.18         10.76        34.82 o                         
 -15   9  12        131.42         59.13        32.03 o                         
 -12   9  12        290.87        221.67        24.91 o                         
  -9   9  12         39.99        -32.89        32.89 o                         
  -6   9  12        439.47        344.47        35.67 o                         
  -3   9  12        114.73         69.37        23.14 o                         
   0   9  12        641.87        820.81        28.70 o                         
   3   9  12          0.53         -9.73        22.64 o                         
   6   9  12          1.03        -31.52        34.36 o                         
   9   9  12         11.85          1.51        35.65 o                         
 -17  10  12        137.39        107.63        34.47 o                         
 -14  10  12        108.54        176.49        35.73 o                         
 -11  10  12         88.22        -19.45        28.59 o                         
  -8  10  12         54.97         59.30        32.91 o                         
  -5  10  12         50.28         61.72        25.31 o                         
  -2  10  12         66.55         44.80        23.75 o                         
   1  10  12          3.06        -25.22        25.22 o                         
   4  10  12         24.26        -16.49        26.06 o                         
   7  10  12         79.66         75.02        35.03 o                         
  10  10  12          0.23        -36.94        36.94 o                         
 -19  11  12          0.51        -22.91        29.75 o                         
 -16  11  12         26.57         17.91        37.20 o                         
 -13  11  12        569.89        655.85        35.73 o                         
 -10  11  12        408.13        454.66        42.44 o                         
  -7  11  12         88.30         36.19        41.87 o                         
  -4  11  12        233.33        347.35        32.55 o                         
  -1  11  12         23.65          2.57        26.57 o                         
   2  11  12         79.94         58.63        24.45 o                         
   5  11  12         40.95         95.23        33.59 o                         
   8  11  12         39.18         55.04        33.54 o                         
  11  11  12          0.94         -1.53        37.53 o                         
 -21  12  12         16.17         32.31        30.85 o                         
 -18  12  12          2.93         75.21        35.84 o                         
 -15  12  12        541.75        610.24        39.35 o                         
 -12  12  12        165.00        197.13        37.09 o                         
  -9  12  12        275.46        310.87        31.69 o                         
  -6  12  12         17.55          8.94        36.01 o                         
  -3  12  12        131.07        186.50        29.89 o                         
   0  12  12        195.74        210.11        29.17 o                         
   3  12  12          0.89         -2.34        30.07 o                         
   6  12  12         68.53         70.96        35.03 o                         
   9  12  12          0.70          4.53        35.03 o                         
 -23  13  12          0.16         37.28        35.99 o                         
 -20  13  12         71.45         64.79        34.77 o                         
 -17  13  12        131.19        155.26        33.80 o                         
 -14  13  12        897.14        838.86        48.47 o                         
 -11  13  12          5.87          7.68        30.25 o                         
  -8  13  12         21.73         81.78        27.72 o                         
  -5  13  12          6.38        -27.48        31.52 o                         
  -2  13  12          1.94        -24.33        30.32 o                         
   1  13  12         61.10         15.92        27.28 o                         
   4  13  12        143.67        106.05        36.00 o                         
   7  13  12         25.95         51.70        34.13 o                         
  10  13  12          0.67          6.95        37.51 o                         
 -22  14  12          6.90         21.84        38.00 o                         
 -19  14  12          0.01        -23.06        28.93 o                         
 -16  14  12          5.09         -2.29        33.63 o                         
 -13  14  12         43.66         61.45        34.07 o                         
 -10  14  12          6.00        -13.74        30.12 o                         
  -7  14  12        734.85        747.34        52.79 o                         
  -4  14  12         64.65        104.88        28.42 o                         
  -1  14  12        589.18        642.63        36.67 o                         
   2  14  12        324.29        383.05        37.80 o                         
   5  14  12          1.64         51.82        32.41 o                         
   8  14  12          0.56         27.20        45.00 o                         
 -21  15  12          8.20         -2.38        29.82 o                         
 -18  15  12        184.59        138.09        36.36 o                         
 -15  15  12        117.70         85.55        39.35 o                         
 -12  15  12         66.78         20.95        32.85 o                         
  -9  15  12          3.26         -9.74        32.90 o                         
  -6  15  12       1521.36       1483.28        37.73 o                         
  -3  15  12          0.02         51.91        34.81 o                         
   0  15  12         39.02        -16.52        29.01 o                         
   3  15  12         13.28         -9.10        34.39 o                         
   6  15  12          1.01         24.01        35.69 o                         
 -23  16  12          0.44         -6.63        38.37 o                         
 -20  16  12          0.40        -29.47        29.47 o                         
 -17  16  12          0.00         -9.80        38.09 o                         
 -14  16  12          0.88         16.08        30.50 o                         
 -11  16  12         65.72         69.78        39.35 o                         
  -8  16  12        294.51        241.70        32.24 o                         
  -5  16  12         15.52        -30.07        30.07 o                         
  -2  16  12        236.97        294.49        36.84 o                         
   1  16  12         44.17        -28.48        29.37 o                         
   4  16  12         17.45         12.65        47.81 o                         
   7  16  12          0.01         -0.97        38.38 o                         
 -22  17  12          9.55        -25.68        30.89 o                         
 -19  17  12          0.60         29.30        35.35 o                         
 -16  17  12         28.66         33.21        36.22 o                         
 -13  17  12         49.03         60.18        34.47 o                         
 -10  17  12          8.44         28.93        27.80 o                         
  -7  17  12         44.30         25.43        29.83 o                         
  -4  17  12         36.69        -13.06        34.89 o                         
  -1  17  12         73.05         59.72        29.46 o                         
   2  17  12         13.94         12.73        42.08 o                         
   5  17  12          3.95         -4.12        49.50 o                         
 -21  18  12          1.25          3.92        32.40 o                         
 -18  18  12          3.88        -11.87        30.78 o                         
 -15  18  12         51.34         54.90        31.25 o                         
 -12  18  12        241.74        302.46        42.82 o                         
  -9  18  12         60.07         65.06        33.14 o                         
  -6  18  12         36.81         33.29        35.34 o                         
  -3  18  12        105.81         83.05        32.92 o                         
   0  18  12          0.31          7.00        25.47 o                         
   3  18  12          1.47        -36.80        47.15 o                         
 -20  19  12          0.64        -13.50        36.54 o                         
 -17  19  12          0.15          9.44        31.73 o                         
 -14  19  12        139.70        173.34        43.14 o                         
 -11  19  12         25.65         28.97        35.04 o                         
  -8  19  12        107.45         89.93        36.65 o                         
  -5  19  12         45.50         22.08        36.49 o                         
  -2  19  12          9.35          7.07        27.56 o                         
   1  19  12         18.58          5.50        41.27 o                         
 -19  20  12         15.50         14.52        36.20 o                         
 -16  20  12         15.36        -12.94        39.61 o                         
 -13  20  12          8.42         23.79        40.58 o                         
 -10  20  12          7.18          5.51        23.03 o                         
  -7  20  12          4.86         27.55        37.01 o                         
  -4  20  12          5.51         -8.83        35.79 o                         
  -1  20  12         46.39         17.44        33.42 o                         
 -18  21  12          8.22        -32.94        32.94 o                         
 -15  21  12          7.69         -2.90        40.96 o                         
 -12  21  12          6.96         13.26        30.76 o                         
  -9  21  12          0.01        -34.06        35.58 o                         
  -6  21  12          0.26        -17.85        35.28 o                         
  -3  21  12         16.00          8.07        30.05 o                         
 -17  22  12          2.77        -32.30        38.76 o                         
 -14  22  12          0.14         40.88        46.87 o                         
 -11  22  12         11.29         23.41        39.88 o                         
  -8  22  12         30.03         84.27        40.18 o                         
  -5  22  12          8.60         46.65        38.22 o                         
 -16  23  12          1.12        -28.41        40.26 o                         
 -13  23  12         15.47         -5.42        32.21 o                         
 -10  23  12         16.88          9.27        39.61 o                         
  -7  23  12          2.88        -31.78        40.16 o                         
  -1   1  13      15204.96      16650.80       461.79 o                         
  -3   2  13       4244.46       4528.32        54.25 o                         
   0   2  13      11397.20      11303.01        91.06 o                         
  -5   3  13         77.87         14.66        20.98 o                         
  -2   3  13       1348.26       1755.01        76.49 o                         
   1   3  13        252.14        271.46        19.38 o                         
  -7   4  13         14.00        -10.22        21.79 o                         
  -4   4  13        132.20        107.95        18.30 o                         
  -1   4  13       4066.21       3752.90        49.27 o                         
   2   4  13        710.50        647.62        29.87 o                         
  -9   5  13         95.06        104.93        24.80 o                         
  -6   5  13        695.39        548.63        23.36 o                         
  -3   5  13       1281.87       1494.05        39.90 o                         
   0   5  13       4834.21       5387.95        56.48 o                         
   3   5  13        709.53        810.61        32.47 o                         
 -11   6  13         40.03         58.71        28.20 o                         
  -8   6  13        120.32         39.07        30.26 o                         
  -5   6  13          4.55        -21.17        21.17 o                         
  -2   6  13        546.08        532.79        30.26 o                         
   1   6  13        161.85        155.32        23.34 o                         
   4   6  13          1.79        -16.81        23.43 o                         
 -13   7  13         12.98        -22.64        30.38 o                         
 -10   7  13        177.18        207.55        31.65 o                         
  -7   7  13        849.25        685.22        31.78 o                         
  -4   7  13        123.32        115.25        27.63 o                         
  -1   7  13       1226.99       1578.44        36.61 o                         
   2   7  13        574.98        556.03        22.44 o                         
   5   7  13          4.96         -4.36        29.82 o                         
 -15   8  13          0.02        -13.81        32.47 o                         
 -12   8  13          0.00        -27.01        27.01 o                         
  -9   8  13        184.86         96.94        33.82 o                         
  -6   8  13       1199.90       1339.12        54.94 o                         
  -3   8  13         94.79         31.01        26.61 o                         
   0   8  13          0.01         -7.04        26.72 o                         
   3   8  13         81.21         63.38        20.41 o                         
   6   8  13          0.01          2.40        31.85 o                         
 -17   9  13          0.41        -31.63        31.63 o                         
 -14   9  13       1715.41       1795.56        49.00 o                         
 -11   9  13         23.01        -26.77        26.77 o                         
  -8   9  13         68.22         11.57        31.78 o                         
  -5   9  13       1413.94       1569.55        50.24 o                         
  -2   9  13        517.06        457.08        23.74 o                         
   1   9  13         13.89          0.34        23.90 o                         
   4   9  13          2.51          0.29        23.30 o                         
   7   9  13         17.57         18.85        38.18 o                         
 -19  10  13          0.09         -7.01        31.38 o                         
 -16  10  13        824.87        791.51        42.61 o                         
 -13  10  13        890.22        739.36        32.49 o                         
 -10  10  13       3894.37       3898.61        70.06 o                         
  -7  10  13        165.60        137.32        37.14 o                         
  -4  10  13        168.32        136.84        25.37 o                         
  -1  10  13        191.78        157.96        24.25 o                         
   2  10  13          3.60         -1.24        23.60 o                         
   5  10  13         54.43         46.93        30.99 o                         
   8  10  13          1.98        -36.43        36.43 o                         
 -21  11  13         12.83        -21.49        34.60 o                         
 -18  11  13        115.27         76.91        33.73 o                         
 -15  11  13        529.23        535.46        39.08 o                         
 -12  11  13       1331.77       1408.05        45.09 o                         
  -9  11  13       1050.52       1014.57        52.70 o                         
  -6  11  13        251.14        275.05        29.09 o                         
  -3  11  13          0.74        -22.88        24.33 o                         
   0  11  13         65.31          8.77        25.38 o                         
   3  11  13          2.50         21.33        27.23 o                         
   6  11  13         10.77         18.10        33.50 o                         
   9  11  13          2.71        -24.62        32.60 o                         
 -23  12  13         41.58         52.94        39.90 o                         
 -20  12  13         13.83         54.13        32.85 o                         
 -17  12  13        242.10        265.05        40.39 o                         
 -14  12  13        124.33        134.82        36.18 o                         
 -11  12  13        132.38         74.33        29.05 o                         
  -8  12  13         50.68         74.86        33.26 o                         
  -5  12  13        461.12        466.13        38.27 o                         
  -2  12  13        522.88        493.04        33.41 o                         
   1  12  13         13.57          9.91        26.77 o                         
   4  12  13         54.33         28.65        32.04 o                         
   7  12  13         10.99         -5.83        34.66 o                         
  10  12  13          4.54         -0.65        35.30 o                         
 -22  13  13          0.28        -32.39        34.72 o                         
 -19  13  13          9.21         -8.84        37.14 o                         
 -16  13  13          0.83        -16.14        33.51 o                         
 -13  13  13         11.69         17.62        34.83 o                         
 -10  13  13         18.62         -4.06        35.31 o                         
  -7  13  13         52.15         84.16        33.48 o                         
  -4  13  13        276.62        259.54        33.21 o                         
  -1  13  13          7.39        -19.99        30.59 o                         
   2  13  13         24.34         59.87        29.43 o                         
   5  13  13          2.69         31.59        37.47 o                         
   8  13  13          1.30         -2.12        35.74 o                         
 -21  14  13          2.89          9.38        34.13 o                         
 -18  14  13         84.37         86.52        32.78 o                         
 -15  14  13         15.34         26.16        40.04 o                         
 -12  14  13         92.49         64.92        32.70 o                         
  -9  14  13          4.68         44.19        28.36 o                         
  -6  14  13         90.45         80.22        36.88 o                         
  -3  14  13        348.05        466.85        38.68 o                         
   0  14  13        419.65        569.61        35.72 o                         
   3  14  13         31.58         69.28        36.05 o                         
   6  14  13         21.47          9.72        34.25 o                         
   9  14  13          2.35          4.03        39.36 o                         
 -23  15  13          0.02         13.83        33.40 o                         
 -20  15  13          7.54         10.63        28.90 o                         
 -17  15  13          5.06          7.90        33.73 o                         
 -14  15  13         20.84         16.87        32.75 o                         
 -11  15  13         35.77         28.72        31.05 o                         
  -8  15  13          9.16         19.30        39.10 o                         
  -5  15  13       1580.85       1438.44        44.25 o                         
  -2  15  13        135.18        148.57        35.15 o                         
   1  15  13         78.27         72.11        30.14 o                         
   4  15  13          1.11         -1.87        37.75 o                         
   7  15  13          0.38         34.57        41.23 o                         
 -22  16  13          1.91          6.65        34.43 o                         
 -19  16  13         19.78         22.75        29.56 o                         
 -16  16  13         11.22          8.26        37.71 o                         
 -13  16  13        262.37        280.55        36.70 o                         
 -10  16  13          2.18        -33.52        33.52 o                         
  -7  16  13         65.57         21.00        33.76 o                         
  -4  16  13         49.77        -11.32        32.22 o                         
  -1  16  13          1.89        -24.33        31.25 o                         
   2  16  13         12.25         23.34        32.14 o                         
   5  16  13         42.42         20.80        48.04 o                         
 -21  17  13          3.00         -5.43        30.11 o                         
 -18  17  13          0.20        -34.72        34.72 o                         
 -15  17  13          9.97         47.51        32.16 o                         
 -12  17  13         87.08         52.83        40.46 o                         
  -9  17  13        155.10        133.66        36.81 o                         
  -6  17  13         76.16        101.46        29.64 o                         
  -3  17  13         27.62         59.70        33.25 o                         
   0  17  13         80.47         92.99        29.52 o                         
   3  17  13         83.45        121.83        36.27 o                         
 -20  18  13         14.48        -20.84        35.80 o                         
 -17  18  13          1.87        -12.44        28.71 o                         
 -14  18  13         10.07          4.00        30.91 o                         
 -11  18  13         22.51         76.90        35.70 o                         
  -8  18  13          0.92         28.81        33.92 o                         
  -5  18  13         76.69         85.26        33.09 o                         
  -2  18  13         24.56          0.37        31.85 o                         
   1  18  13         13.64         31.25        31.18 o                         
   4  18  13         11.48          3.30        57.86 o                         
 -19  19  13          0.04         18.08        34.83 o                         
 -16  19  13         15.93          0.80        27.65 o                         
 -13  19  13          4.29         27.61        40.33 o                         
 -10  19  13          0.03        -25.52        25.52 o                         
  -7  19  13         14.71        -23.96        29.55 o                         
  -4  19  13         22.59         36.09        31.85 o                         
  -1  19  13         12.43          0.96        27.09 o                         
   2  19  13          0.00         23.83        43.16 o                         
 -18  20  13          0.11        -20.30        29.99 o                         
 -15  20  13          1.34         -0.08        36.36 o                         
 -12  20  13          0.00          7.87        33.73 o                         
  -9  20  13         15.51         12.75        30.53 o                         
  -6  20  13          3.28         -4.65        31.44 o                         
  -3  20  13         27.53         24.42        31.28 o                         
   0  20  13          0.71         25.92        31.70 o                         
 -17  21  13          0.00        -35.29        39.93 o                         
 -14  21  13          0.62         18.50        44.26 o                         
 -11  21  13          2.78         -6.35        31.33 o                         
  -8  21  13          3.05        -32.86        32.86 o                         
  -5  21  13          0.94        -21.39        34.80 o                         
  -2  21  13          0.70          9.52        31.30 o                         
 -16  22  13          2.32          7.38        43.28 o                         
 -13  22  13          0.44         -7.72        30.67 o                         
 -10  22  13          3.18          8.81        36.46 o                         
  -7  22  13          0.21         17.23        38.41 o                         
  -4  22  13         10.06         19.13        28.12 o                         
 -15  23  13          6.48        -31.33        46.65 o                         
 -12  23  13          5.83         36.63        36.92 o                         
  -9  23  13          0.18         -7.21        36.01 o                         
   0   1  14      11754.83      12180.43        89.19 o                         
  -2   2  14          2.35        -23.80        23.80 o                         
   1   2  14       7652.94       7771.49        66.85 o                         
  -4   3  14       5139.88       5220.04        52.72 o                         
  -1   3  14       1838.74       2179.34        33.46 o                         
   2   3  14        492.81        484.17        25.37 o                         
  -6   4  14        341.08        481.98        26.47 o                         
  -3   4  14        586.60        645.16        29.46 o                         
   0   4  14       6012.35       6394.70        64.32 o                         
   3   4  14        138.98        126.77        24.55 o                         
  -8   5  14        787.00        864.91        34.68 o                         
  -5   5  14        212.72        206.04        23.59 o                         
  -2   5  14        195.73        182.06        29.72 o                         
   1   5  14        489.01        529.71        22.37 o                         
   4   5  14        251.07        318.62        29.04 o                         
 -10   6  14          6.14        -18.28        25.96 o                         
  -7   6  14         69.49        125.44        23.42 o                         
  -4   6  14       1405.51       1349.24        30.55 o                         
  -1   6  14          1.24         -5.26        24.16 o                         
   2   6  14       2288.18       2539.46        47.37 o                         
   5   6  14        178.28        185.17        24.53 o                         
 -12   7  14        170.54        135.68        30.58 o                         
  -9   7  14         57.67         52.86        34.77 o                         
  -6   7  14       1351.40       1185.20        33.19 o                         
  -3   7  14        555.23        466.65        33.83 o                         
   0   7  14         10.47         -9.21        22.45 o                         
   3   7  14        499.26        493.76        31.95 o                         
   6   7  14         12.85         19.65        30.20 o                         
 -14   8  14        317.28        372.38        35.31 o                         
 -11   8  14        436.27        422.63        36.18 o                         
  -8   8  14         30.29         60.84        31.87 o                         
  -5   8  14        738.33        830.90        35.83 o                         
  -2   8  14         24.33          9.38        27.78 o                         
   1   8  14        821.07        818.57        33.02 o                         
   4   8  14         42.16         27.50        25.99 o                         
   7   8  14        611.07        636.59        40.49 o                         
 -16   9  14         16.08         95.93        35.17 o                         
 -13   9  14         49.12         41.18        32.87 o                         
 -10   9  14        324.44        343.67        36.13 o                         
  -7   9  14        124.84        105.67        36.23 o                         
  -4   9  14        149.27         59.56        33.02 o                         
  -1   9  14        209.52        188.37        28.83 o                         
   2   9  14          5.45         12.93        21.04 o                         
   5   9  14          7.67          3.04        30.56 o                         
   8   9  14          0.68        -34.82        34.82 o                         
 -18  10  14         56.84         55.49        34.89 o                         
 -15  10  14          3.22        -33.14        33.84 o                         
 -12  10  14       2532.52       2957.26        51.02 o                         
  -9  10  14        762.27        780.06        48.16 o                         
  -6  10  14        335.62        288.72        40.88 o                         
  -3  10  14        172.62        185.48        25.03 o                         
   0  10  14          4.72         -8.04        27.44 o                         
   3  10  14         30.02         -9.85        28.24 o                         
   6  10  14          8.17          7.58        32.15 o                         
   9  10  14          3.48        -24.86        33.21 o                         
 -20  11  14          6.75         13.94        30.66 o                         
 -17  11  14         39.83          6.80        33.35 o                         
 -14  11  14         58.69        115.05        28.08 o                         
 -11  11  14        246.63        202.49        33.45 o                         
  -8  11  14       1557.98       1763.36        55.70 o                         
  -5  11  14         46.76         84.19        29.41 o                         
  -2  11  14        215.82        146.69        25.61 o                         
   1  11  14         43.41        -26.30        26.30 o                         
   4  11  14        420.12        481.55        35.71 o                         
   7  11  14         49.03         37.95        35.23 o                         
  10  11  14          0.21        -13.09        33.94 o                         
 -22  12  14          3.30         69.01        37.11 o                         
 -19  12  14          0.00          2.38        34.69 o                         
 -16  12  14          3.44        -31.75        38.02 o                         
 -13  12  14         23.54         64.78        28.75 o                         
 -10  12  14        597.87        725.12        49.34 o                         
  -7  12  14         49.79         62.10        27.91 o                         
  -4  12  14        396.74        440.71        31.01 o                         
  -1  12  14        598.30        688.24        31.78 o                         
   2  12  14        133.44        138.62        28.46 o                         
   5  12  14         37.82         59.32        34.60 o                         
   8  12  14        108.51         88.73        36.07 o                         
  11  12  14          0.45        -20.28        32.82 o                         
 -21  13  14          1.40         48.26        37.39 o                         
 -18  13  14        157.24        200.44        40.77 o                         
 -15  13  14         56.82         87.16        38.08 o                         
 -12  13  14         51.06         56.51        28.30 o                         
  -9  13  14         10.00         41.06        31.75 o                         
  -6  13  14        233.31        255.57        34.92 o                         
  -3  13  14        617.18        695.97        35.85 o                         
   0  13  14        759.73        723.89        34.76 o                         
   3  13  14         92.81        110.39        34.39 o                         
   6  13  14         53.51         46.10        37.10 o                         
   9  13  14         14.00         77.06        38.69 o                         
 -20  14  14         15.85         -7.56        38.69 o                         
 -17  14  14        394.08        374.34        37.01 o                         
 -14  14  14         30.67         51.87        37.42 o                         
 -11  14  14        125.10        131.33        38.68 o                         
  -8  14  14         45.17         26.94        33.01 o                         
  -5  14  14         74.81         64.83        32.02 o                         
  -2  14  14          0.46         68.14        32.99 o                         
   1  14  14          6.45        -18.30        32.59 o                         
   4  14  14          0.26         -5.67        35.65 o                         
   7  14  14          5.73         -6.31        35.31 o                         
 -22  15  14          0.98         -7.08        39.25 o                         
 -19  15  14         30.93         18.27        28.95 o                         
 -16  15  14         44.35         46.46        37.55 o                         
 -13  15  14          3.52        -35.17        38.29 o                         
 -10  15  14          2.03        -25.57        28.75 o                         
  -7  15  14         25.39        -24.11        36.31 o                         
  -4  15  14         33.04         68.76        34.27 o                         
  -1  15  14        165.82        158.26        36.06 o                         
   2  15  14        237.89        234.65        35.92 o                         
   5  15  14         27.00         17.39        40.76 o                         
 -21  16  14         21.85         -1.69        35.78 o                         
 -18  16  14         18.21         58.49        37.85 o                         
 -15  16  14          5.83        -17.87        36.04 o                         
 -12  16  14         32.86        -24.86        34.60 o                         
  -9  16  14          0.06        -24.18        36.87 o                         
  -6  16  14         58.64         36.33        35.68 o                         
  -3  16  14          2.44        -27.20        36.23 o                         
   0  16  14          8.97         20.82        32.03 o                         
   3  16  14          7.60        -20.95        34.17 o                         
   6  16  14         11.20        -28.45        54.38 o                         
 -20  17  14          2.34        -10.00        33.29 o                         
 -17  17  14        149.75        260.55        40.73 o                         
 -14  17  14          0.44         17.10        31.94 o                         
 -11  17  14         15.83        -11.92        45.02 o                         
  -8  17  14         65.52         77.20        36.75 o                         
  -5  17  14         11.37         45.70        35.60 o                         
  -2  17  14         31.85         23.09        35.46 o                         
   1  17  14        287.66        231.99        33.11 o                         
   4  17  14         21.83        -21.54        35.38 o                         
 -19  18  14          4.34        -21.67        35.76 o                         
 -16  18  14         32.50         38.57        33.05 o                         
 -13  18  14         12.60          9.08        39.78 o                         
 -10  18  14          5.52        -12.08        33.30 o                         
  -7  18  14        273.21        276.54        36.24 o                         
  -4  18  14         53.87         22.94        37.16 o                         
  -1  18  14         65.38         26.98        30.15 o                         
   2  18  14          1.38         -3.16        36.11 o                         
 -18  19  14          1.70         15.33        31.40 o                         
 -15  19  14          4.30         -9.78        35.02 o                         
 -12  19  14         19.70          3.69        30.80 o                         
  -9  19  14         29.81         27.27        34.80 o                         
  -6  19  14         65.52         26.34        32.36 o                         
  -3  19  14         32.51         31.55        30.46 o                         
   0  19  14          2.01        -28.39        28.39 o                         
 -20  20  14         16.41         -7.79        30.01 o                         
 -17  20  14          1.86         20.95        39.01 o                         
 -14  20  14         39.38        -13.47        41.07 o                         
 -11  20  14         62.93         38.67        36.86 o                         
  -8  20  14          2.48        -10.91        35.35 o                         
  -5  20  14          1.55         -9.08        30.95 o                         
  -2  20  14          0.94         13.66        29.46 o                         
 -16  21  14          6.60        -41.89        42.35 o                         
 -13  21  14          1.18        -33.27        33.27 o                         
 -10  21  14          1.11         -7.32        29.85 o                         
  -7  21  14          6.13          4.35        30.59 o                         
  -4  21  14          2.81        -18.94        32.52 o                         
 -15  22  14          2.70        -38.96        45.96 o                         
 -12  22  14          8.34         -4.64        37.91 o                         
  -9  22  14          1.20        -43.11        44.43 o                         
  -6  22  14         32.58         33.91        31.96 o                         
 -11  23  14         12.31          8.87        43.90 o                         
   0   0  15       4365.89       3795.55       226.30 o                         
   1   1  15       5229.51       5393.92        58.20 o                         
  -1   2  15       7047.70       6961.44        69.55 o                         
   2   2  15        733.31        800.98        26.85 o                         
  -3   3  15        167.80        135.58        24.07 o                         
   0   3  15       1045.72       1089.89        31.95 o                         
   3   3  15       3815.22       4063.39        50.62 o                         
  -5   4  15         28.76        -21.46        21.46 o                         
  -2   4  15         41.42          3.51        28.36 o                         
   1   4  15         42.07          5.42        23.73 o                         
   4   4  15         10.44         -7.73        22.91 o                         
  -7   5  15        727.35        737.36        34.48 o                         
  -4   5  15        767.83        884.11        30.23 o                         
  -1   5  15          4.69        -25.13        25.13 o                         
   2   5  15         52.88         59.82        28.02 o                         
   5   5  15          2.08        -15.71        27.90 o                         
  -9   6  15        108.05        126.40        33.72 o                         
  -6   6  15        517.30        433.90        28.50 o                         
  -3   6  15        764.86        740.25        29.90 o                         
   0   6  15        231.23        214.49        27.94 o                         
   3   6  15         12.25         61.69        29.07 o                         
   6   6  15         43.17         19.96        29.66 o                         
 -11   7  15        188.20        172.62        30.70 o                         
  -8   7  15        252.52        240.36        25.99 o                         
  -5   7  15         88.70         21.54        24.06 o                         
  -2   7  15         24.41        -14.88        26.12 o                         
   1   7  15        257.18        273.62        25.41 o                         
   4   7  15         54.24         27.61        27.11 o                         
   7   7  15         98.68         93.80        32.94 o                         
 -13   8  15         18.80         46.15        30.01 o                         
 -10   8  15       1466.23       1639.92        50.06 o                         
  -7   8  15       2869.99       2897.87        52.75 o                         
  -4   8  15        280.49        256.14        27.42 o                         
  -1   8  15        268.89        235.70        26.96 o                         
   2   8  15        201.76        196.66        21.67 o                         
   5   8  15         32.06         32.91        32.38 o                         
   8   8  15          8.22          8.40        32.15 o                         
 -15   9  15          4.60         39.88        33.47 o                         
 -12   9  15        155.93        174.30        36.46 o                         
  -9   9  15         16.96         31.88        40.61 o                         
  -6   9  15       1726.35       1582.69        49.10 o                         
  -3   9  15          8.06         -5.78        30.05 o                         
   0   9  15        253.38        256.73        31.30 o                         
   3   9  15          0.70        -31.59        31.59 o                         
   6   9  15        510.87        565.01        40.62 o                         
   9   9  15        112.48        105.97        34.07 o                         
 -17  10  15        131.00        126.63        35.60 o                         
 -14  10  15        194.87        254.13        36.85 o                         
 -11  10  15         25.47         70.75        34.75 o                         
  -8  10  15         62.07        127.32        38.81 o                         
  -5  10  15       3894.58       4096.81        72.33 o                         
  -2  10  15        415.02        396.64        33.43 o                         
   1  10  15          0.19        -10.43        25.42 o                         
   4  10  15          2.84         10.79        30.75 o                         
   7  10  15         69.96         27.81        31.23 o                         
  10  10  15         18.92         26.27        34.45 o                         
 -19  11  15        139.93         95.44        36.31 o                         
 -16  11  15         37.33         23.36        35.96 o                         
 -13  11  15        450.95        487.56        35.90 o                         
 -10  11  15         28.52        -28.70        40.39 o                         
  -7  11  15        153.37        281.61        42.16 o                         
  -4  11  15          7.24         -4.71        28.25 o                         
  -1  11  15         93.12         79.38        34.26 o                         
   2  11  15         29.39         52.39        25.12 o                         
   5  11  15         38.28         73.82        39.11 o                         
   8  11  15          7.94        -33.31        33.31 o                         
  11  11  15         20.71         37.61        37.38 o                         
 -21  12  15          0.00        -19.68        33.67 o                         
 -18  12  15        146.43        116.46        38.08 o                         
 -15  12  15         73.75        103.72        38.90 o                         
 -12  12  15         71.51         66.56        33.27 o                         
  -9  12  15          7.30          2.55        35.30 o                         
  -6  12  15        181.57        254.06        42.48 o                         
  -3  12  15       1386.93       1530.61        40.04 o                         
   0  12  15         62.89         93.48        31.40 o                         
   3  12  15        178.35        195.93        34.63 o                         
   6  12  15          0.24        -38.62        38.62 o                         
   9  12  15         45.46         81.97        35.67 o                         
 -20  13  15         10.69        -16.54        36.96 o                         
 -17  13  15          7.87        -13.78        36.48 o                         
 -14  13  15        806.06        848.15        34.71 o                         
 -11  13  15        221.59        269.04        41.94 o                         
  -8  13  15        897.77       1064.87        37.81 o                         
  -5  13  15        106.26        149.80        32.78 o                         
  -2  13  15         71.21         80.66        26.76 o                         
   1  13  15        197.12        287.50        34.53 o                         
   4  13  15         85.16        118.30        41.94 o                         
   7  13  15         11.84         -7.62        36.95 o                         
 -22  14  15          0.79         -6.31        36.15 o                         
 -19  14  15          0.59        -23.00        37.28 o                         
 -16  14  15          1.47         12.77        33.16 o                         
 -13  14  15         12.61          5.44        35.93 o                         
 -10  14  15          0.81         27.64        35.52 o                         
  -7  14  15          8.36         31.82        32.45 o                         
  -4  14  15        439.92        406.68        35.21 o                         
  -1  14  15         33.36         51.29        31.52 o                         
   2  14  15         11.19          6.56        34.33 o                         
   5  14  15          8.07        -42.01        42.01 o                         
   8  14  15          2.82        -11.39        36.55 o                         
 -21  15  15          7.94         -0.51        39.17 o                         
 -18  15  15         38.74        -12.95        30.64 o                         
 -15  15  15        164.21        181.24        41.65 o                         
 -12  15  15          1.87          9.71        41.92 o                         
  -9  15  15          0.91          1.51        34.27 o                         
  -6  15  15         39.19          2.63        31.74 o                         
  -3  15  15         26.13         29.76        35.58 o                         
   0  15  15        142.54        149.30        31.72 o                         
   3  15  15          1.64         -9.75        35.56 o                         
   6  15  15         30.78         35.42        44.06 o                         
 -20  16  15          2.30         18.55        37.43 o                         
 -17  16  15         32.57         49.47        36.94 o                         
 -14  16  15          0.02         11.10        39.29 o                         
 -11  16  15         32.30          6.63        35.95 o                         
  -8  16  15         61.69         35.38        36.88 o                         
  -5  16  15         84.51         52.50        32.84 o                         
  -2  16  15          3.24        -31.70        31.70 o                         
   1  16  15         32.77         34.22        31.55 o                         
   4  16  15         15.38        -13.46        39.49 o                         
 -19  17  15          2.59        -14.36        36.55 o                         
 -16  17  15          0.81         32.07        34.21 o                         
 -13  17  15         40.96         27.52        33.97 o                         
 -10  17  15         17.44          3.91        39.05 o                         
  -7  17  15        206.96        288.18        38.06 o                         
  -4  17  15         60.83         66.82        37.81 o                         
  -1  17  15         25.74         23.88        31.08 o                         
   2  17  15          8.55         40.79        36.28 o                         
 -21  18  15          0.72          1.11        31.52 o                         
 -18  18  15          0.01          6.78        33.78 o                         
 -15  18  15         24.67         15.36        30.30 o                         
 -12  18  15         12.42         28.65        45.24 o                         
  -9  18  15         26.75          1.90        33.46 o                         
  -6  18  15         85.14        114.61        35.56 o                         
  -3  18  15         24.89        -13.05        33.24 o                         
   0  18  15          6.33          1.35        32.15 o                         
   3  18  15          3.56        -17.21        33.29 o                         
 -20  19  15          9.07         69.21        37.42 o                         
 -17  19  15          4.69         14.74        32.57 o                         
 -14  19  15          1.17        -21.50        39.54 o                         
 -11  19  15          1.87         20.85        39.73 o                         
  -8  19  15         16.84         -2.60        32.51 o                         
  -5  19  15         75.18         31.15        34.37 o                         
  -2  19  15          0.34         12.29        32.76 o                         
   1  19  15          0.00          8.35        33.11 o                         
 -19  20  15          8.18        -25.64        28.49 o                         
 -16  20  15          1.28        -23.98        41.61 o                         
 -13  20  15          0.56        -25.16        45.82 o                         
 -10  20  15          8.14        -14.31        28.48 o                         
  -7  20  15          0.09        -35.50        35.50 o                         
  -4  20  15         13.27         24.26        36.75 o                         
  -1  20  15          0.56          6.45        30.04 o                         
 -18  21  15          0.20         28.87        44.84 o                         
 -15  21  15          8.73        -23.10        46.08 o                         
 -12  21  15          1.39          6.10        39.14 o                         
  -9  21  15          3.38          3.63        38.04 o                         
  -6  21  15         23.30         41.13        40.98 o                         
  -3  21  15          6.41        -12.45        29.81 o                         
 -14  22  15         12.73         -0.14        49.59 o                         
 -11  22  15         13.10         -5.76        35.60 o                         
  -8  22  15          4.78        -16.23        41.45 o                         
  -1   1  16       1257.46       1591.36        44.88 o                         
  -3   2  16       1990.15       2204.83        40.30 o                         
   0   2  16        162.93         86.00        27.19 o                         
  -5   3  16       2295.73       2524.68        42.50 o                         
  -2   3  16         20.43        -24.80        24.80 o                         
   1   3  16         24.91        -21.57        21.57 o                         
  -7   4  16        739.70        793.92        32.20 o                         
  -4   4  16       1820.32       1838.66        36.42 o                         
  -1   4  16        442.92        541.78        35.00 o                         
   2   4  16        348.51        386.45        21.48 o                         
  -9   5  16         12.85         32.49        25.52 o                         
  -6   5  16        376.51        378.53        28.10 o                         
  -3   5  16        124.06         55.00        26.43 o                         
   0   5  16        247.21        226.87        30.24 o                         
   3   5  16        237.98        198.11        30.03 o                         
 -11   6  16         36.66         30.88        31.17 o                         
  -8   6  16        103.60         73.07        32.65 o                         
  -5   6  16        246.04        183.82        24.78 o                         
  -2   6  16        132.58         77.00        31.30 o                         
   1   6  16         72.91         83.66        29.65 o                         
   4   6  16          0.10          4.79        30.64 o                         
 -13   7  16        327.67        401.99        36.78 o                         
 -10   7  16          1.33         34.59        35.43 o                         
  -7   7  16       2974.53       3100.78        54.80 o                         
  -4   7  16        319.08        259.31        26.63 o                         
  -1   7  16         22.10         25.52        27.71 o                         
   2   7  16          0.05        -31.72        31.72 o                         
   5   7  16          3.76          7.66        26.65 o                         
 -15   8  16        354.72        392.42        37.72 o                         
 -12   8  16         32.21         92.30        33.83 o                         
  -9   8  16         60.89         66.06        32.80 o                         
  -6   8  16       5000.27       4870.68        64.46 o                         
  -3   8  16         96.51         84.47        33.71 o                         
   0   8  16        140.83        115.14        26.14 o                         
   3   8  16          3.62        -29.02        29.02 o                         
   6   8  16        167.06        106.06        36.25 o                         
 -17   9  16          7.18         -2.34        30.97 o                         
 -14   9  16        659.61        640.48        39.96 o                         
 -11   9  16        845.87       1011.14        52.43 o                         
  -8   9  16       3745.49       4304.03        67.92 o                         
  -5   9  16       1311.62       1443.30        51.33 o                         
  -2   9  16        638.57        720.77        38.65 o                         
   1   9  16         12.08        -26.70        26.70 o                         
   4   9  16         60.42         23.32        26.14 o                         
   7   9  16         65.28         42.35        36.99 o                         
 -19  10  16         14.42         22.79        30.87 o                         
 -16  10  16        184.13        165.88        36.94 o                         
 -13  10  16        296.84        345.72        42.08 o                         
 -10  10  16       1176.33       1444.86        52.01 o                         
  -7  10  16       2356.95       2729.39        57.48 o                         
  -4  10  16         10.11        -38.18        38.88 o                         
  -1  10  16          5.40        -12.25        28.84 o                         
   2  10  16         16.89         16.66        21.90 o                         
   5  10  16        417.28        366.10        35.97 o                         
   8  10  16         24.50          9.89        34.35 o                         
 -21  11  16         15.52         -5.07        36.68 o                         
 -18  11  16         85.65        106.17        37.17 o                         
 -15  11  16         81.00         76.25        33.34 o                         
 -12  11  16         49.13         45.20        31.32 o                         
  -9  11  16        544.06        668.12        46.36 o                         
  -6  11  16       2711.66       2775.37        60.72 o                         
  -3  11  16        332.34        356.98        35.58 o                         
   0  11  16          8.01          5.65        29.64 o                         
   3  11  16        566.66        660.81        41.70 o                         
   6  11  16         35.84         83.25        38.03 o                         
   9  11  16         12.65         19.84        34.59 o                         
 -20  12  16          3.42         17.54        39.49 o                         
 -17  12  16        117.46        114.86        35.33 o                         
 -14  12  16          0.52        -12.59        27.16 o                         
 -11  12  16        169.63        179.10        43.29 o                         
  -8  12  16        290.18        222.91        40.85 o                         
  -5  12  16       4291.00       4993.24        81.15 o                         
  -2  12  16          8.82         35.46        33.15 o                         
   1  12  16        112.79        161.32        31.47 o                         
   4  12  16       1881.90       1985.53        56.84 o                         
   7  12  16        101.85         76.53        37.66 o                         
  10  12  16          4.73         30.74        35.29 o                         
 -22  13  16          0.23          2.76        34.36 o                         
 -19  13  16          0.01          9.16        34.92 o                         
 -16  13  16        175.29        210.97        35.08 o                         
 -13  13  16        308.19        272.89        36.76 o                         
 -10  13  16        377.97        485.27        42.80 o                         
  -7  13  16        210.40        204.70        43.12 o                         
  -4  13  16        186.56        179.81        29.14 o                         
  -1  13  16        152.39        183.79        33.08 o                         
   2  13  16        153.55        188.29        37.40 o                         
   5  13  16          5.92        -43.86        43.86 o                         
   8  13  16          0.08        -36.56        39.55 o                         
 -21  14  16          2.62          6.45        37.67 o                         
 -18  14  16         77.01         96.42        37.94 o                         
 -15  14  16        448.88        549.43        47.07 o                         
 -12  14  16         13.26         20.33        35.98 o                         
  -9  14  16          6.76        -16.53        26.81 o                         
  -6  14  16          0.03         34.51        32.81 o                         
  -3  14  16        244.72        147.23        31.16 o                         
   0  14  16         33.99         -4.76        31.68 o                         
   3  14  16        139.86        139.49        35.30 o                         
   6  14  16          0.03        -24.96        45.40 o                         
 -20  15  16          2.11        -37.28        37.28 o                         
 -17  15  16          9.65         11.71        34.00 o                         
 -14  15  16         11.49         28.59        39.16 o                         
 -11  15  16         37.13         59.30        45.57 o                         
  -8  15  16          2.85        -12.69        32.82 o                         
  -5  15  16         54.33         16.56        33.29 o                         
  -2  15  16         38.79         46.58        30.68 o                         
   1  15  16          0.47        -30.84        30.84 o                         
   4  15  16          8.47         35.67        44.42 o                         
   7  15  16         41.11         52.32        45.11 o                         
 -19  16  16          1.03        -21.49        28.70 o                         
 -16  16  16          5.80        -37.38        37.38 o                         
 -13  16  16         73.76        157.25        44.43 o                         
 -10  16  16         71.90         75.98        36.58 o                         
  -7  16  16        116.26        158.09        38.04 o                         
  -4  16  16         39.91         48.80        32.63 o                         
  -1  16  16         74.60         44.21        32.85 o                         
   2  16  16          1.59         -5.72        31.38 o                         
   5  16  16          0.02        -44.09        44.09 o                         
 -21  17  16         42.82         17.75        38.14 o                         
 -18  17  16          0.06        -33.83        35.98 o                         
 -15  17  16          0.98        -18.24        35.72 o                         
 -12  17  16         47.29         69.23        37.14 o                         
  -9  17  16         12.07        -27.08        34.64 o                         
  -6  17  16         12.98         40.55        31.66 o                         
  -3  17  16         58.61         87.06        35.19 o                         
   0  17  16          0.49         34.64        32.60 o                         
   3  17  16          0.06         -4.95        37.75 o                         
 -20  18  16        142.03        101.29        37.32 o                         
 -17  18  16         23.03        -25.12        33.45 o                         
 -14  18  16         18.36         17.87        36.27 o                         
 -11  18  16          0.13        -45.95        45.95 o                         
  -8  18  16        227.51        215.12        36.50 o                         
  -5  18  16          5.36        -18.19        32.93 o                         
  -2  18  16          7.23          7.83        34.90 o                         
   1  18  16          2.11         -0.89        34.88 o                         
 -19  19  16         79.51         85.35        33.86 o                         
 -16  19  16         10.18          6.02        28.71 o                         
 -13  19  16         14.10        -43.61        43.61 o                         
 -10  19  16          2.17        -24.61        31.40 o                         
  -7  19  16         26.23        -31.31        31.31 o                         
  -4  19  16         32.43         34.29        33.31 o                         
  -1  19  16          4.53        -31.43        31.43 o                         
 -18  20  16          7.59         -9.61        30.96 o                         
 -15  20  16         13.26         30.49        31.75 o                         
 -12  20  16          5.12        -24.32        43.06 o                         
  -9  20  16          0.02          2.47        30.35 o                         
  -6  20  16          8.96          1.23        36.74 o                         
  -3  20  16          0.23         19.99        37.26 o                         
 -17  21  16          5.16         29.81        45.43 o                         
 -14  21  16         10.32         32.52        51.09 o                         
 -11  21  16         14.89          5.50        27.63 o                         
  -8  21  16          0.42        -36.75        36.75 o                         
  -5  21  16         10.82         26.19        35.65 o                         
 -13  22  16         26.63         -1.39        40.13 o                         
 -10  22  16         94.72         92.95        32.83 o                         
  -7  22  16          5.90        -15.33        37.37 o                         
   0   1  17          0.28        -30.38        30.38 o                         
  -2   2  17       3537.20       4171.42        58.23 o                         
   1   2  17       2855.21       2682.61        79.07 o                         
  -4   3  17         80.69         45.45        25.89 o                         
  -1   3  17         20.32         80.68        25.85 o                         
   2   3  17          0.62         -7.41        21.20 o                         
  -6   4  17        212.96        201.07        27.92 o                         
  -3   4  17          3.47         34.34        26.11 o                         
   0   4  17        326.70        261.44        33.76 o                         
   3   4  17        683.35        706.29        31.92 o                         
  -8   5  17        469.09        477.76        32.48 o                         
  -5   5  17        417.57        402.32        24.62 o                         
  -2   5  17        235.32        197.70        33.14 o                         
   1   5  17        317.55        380.36        32.56 o                         
   4   5  17          0.20        -18.59        28.71 o                         
 -10   6  17          0.00        -13.06        31.54 o                         
  -7   6  17        517.30        400.80        38.33 o                         
  -4   6  17         10.42        -11.76        25.35 o                         
  -1   6  17        513.11        483.90        34.97 o                         
   2   6  17         91.86         97.05        31.88 o                         
   5   6  17          8.00         -1.23        30.81 o                         
 -12   7  17        443.73        480.73        37.18 o                         
  -9   7  17        251.14        244.63        38.82 o                         
  -6   7  17        273.30        183.02        31.12 o                         
  -3   7  17       4727.24       4797.49        74.53 o                         
   0   7  17       1012.66       1025.81        34.82 o                         
   3   7  17          3.14         22.87        31.93 o                         
   6   7  17          0.57         -9.24        32.22 o                         
 -14   8  17        198.47        205.52        34.92 o                         
 -11   8  17        367.67        474.53        37.42 o                         
  -8   8  17        883.65        970.60        39.60 o                         
  -5   8  17       4419.39       4356.27        62.34 o                         
  -2   8  17         10.30        -16.45        31.22 o                         
   1   8  17          7.84          3.85        24.25 o                         
   4   8  17        679.59        719.53        37.12 o                         
   7   8  17        266.88        314.59        40.89 o                         
 -16   9  17          7.97        -23.24        31.21 o                         
 -13   9  17        167.20        121.75        33.76 o                         
 -10   9  17        120.08        161.44        37.79 o                         
  -7   9  17       3598.04       3952.06        65.42 o                         
  -4   9  17        186.77        174.83        38.74 o                         
  -1   9  17        354.83        362.54        31.41 o                         
   2   9  17        268.08        279.29        28.34 o                         
   5   9  17          4.15         17.87        28.12 o                         
   8   9  17         14.18         13.14        33.92 o                         
 -18  10  17          0.05         17.65        32.84 o                         
 -15  10  17         17.31         14.93        35.25 o                         
 -12  10  17          2.74          4.09        39.07 o                         
  -9  10  17        327.07        366.28        40.54 o                         
  -6  10  17       1223.53       1553.24        53.66 o                         
  -3  10  17          2.84        -21.65        34.03 o                         
   0  10  17         48.77          3.73        30.02 o                         
   3  10  17        616.95        659.15        42.70 o                         
   6  10  17        143.78         68.17        34.77 o                         
   9  10  17         46.15         30.71        35.39 o                         
 -20  11  17          2.32         -2.09        32.24 o                         
 -17  11  17          2.83         23.70        34.28 o                         
 -14  11  17          3.41         26.13        37.67 o                         
 -11  11  17          1.14         -8.23        37.96 o                         
  -8  11  17        256.62        192.18        38.17 o                         
  -5  11  17        480.88        579.28        45.06 o                         
  -2  11  17        176.05        194.20        33.72 o                         
   1  11  17         60.24         31.12        27.58 o                         
   4  11  17         33.04         48.79        37.58 o                         
   7  11  17         88.79        100.34        33.97 o                         
  10  11  17          0.01        -33.43        33.43 o                         
 -22  12  17          0.00        -36.74        36.74 o                         
 -19  12  17         61.14         21.40        33.47 o                         
 -16  12  17         20.84         31.78        35.33 o                         
 -13  12  17          0.16        -33.75        33.75 o                         
 -10  12  17        846.25        932.31        54.27 o                         
  -7  12  17         37.96         32.32        40.35 o                         
  -4  12  17        857.80       1150.36        49.22 o                         
  -1  12  17        290.62        312.59        35.63 o                         
   2  12  17         54.84         16.96        35.08 o                         
   5  12  17         71.45        -13.43        45.51 o                         
   8  12  17         99.43         95.14        41.61 o                         
 -21  13  17         12.69          3.08        37.93 o                         
 -18  13  17          5.63        -32.17        37.63 o                         
 -15  13  17         99.05        125.58        30.40 o                         
 -12  13  17        216.45        249.84        38.49 o                         
  -9  13  17        130.19         79.39        39.62 o                         
  -6  13  17         28.55        -33.61        33.61 o                         
  -3  13  17          4.51         71.43        35.82 o                         
   0  13  17        149.49        154.11        35.87 o                         
   3  13  17         69.01         55.01        36.08 o                         
   6  13  17         10.99        -12.56        45.13 o                         
 -20  14  17         12.75          7.19        41.34 o                         
 -17  14  17          0.11        -11.32        38.23 o                         
 -14  14  17         14.96         38.48        30.20 o                         
 -11  14  17          0.00         -1.45        22.70 o                         
  -8  14  17          6.23          5.50        41.43 o                         
  -5  14  17        119.51         90.28        35.44 o                         
  -2  14  17         19.88        -16.77        33.38 o                         
   1  14  17         11.34         -7.97        31.74 o                         
   4  14  17          8.47         -8.05        46.44 o                         
   7  14  17          0.60        -19.21        45.51 o                         
 -19  15  17         15.00        -10.52        39.27 o                         
 -16  15  17         54.45         37.52        35.95 o                         
 -13  15  17         44.69         72.42        31.18 o                         
 -10  15  17          1.05         -1.31        38.47 o                         
  -7  15  17        280.46        235.83        34.86 o                         
  -4  15  17         90.88         64.71        31.41 o                         
  -1  15  17         24.71         10.61        33.27 o                         
   2  15  17         29.93         20.79        33.17 o                         
   5  15  17         13.50          6.31        47.86 o                         
 -21  16  17         13.11         20.95        39.57 o                         
 -18  16  17          0.86          7.68        33.94 o                         
 -15  16  17         14.59          2.45        35.31 o                         
 -12  16  17          7.30         21.51        40.89 o                         
  -9  16  17         31.68         31.01        34.21 o                         
  -6  16  17        373.85        418.67        35.97 o                         
  -3  16  17        167.22        156.46        31.41 o                         
   0  16  17         36.67         26.57        31.88 o                         
   3  16  17          0.34         -1.13        38.73 o                         
 -20  17  17         29.27          0.78        44.52 o                         
 -17  17  17         58.21         28.32        36.18 o                         
 -14  17  17         13.80        -23.37        36.63 o                         
 -11  17  17         22.80         15.60        37.75 o                         
  -8  17  17         47.56         -4.74        32.36 o                         
  -5  17  17        271.89        310.67        35.01 o                         
  -2  17  17         17.18         25.85        30.32 o                         
   1  17  17         12.63         14.38        34.92 o                         
 -19  18  17         45.24         37.14        34.42 o                         
 -16  18  17         15.25         46.72        35.19 o                         
 -13  18  17          0.37        -23.17        34.57 o                         
 -10  18  17          5.10         16.24        32.24 o                         
  -7  18  17          1.30        -16.87        30.36 o                         
  -4  18  17         92.23         85.27        31.59 o                         
  -1  18  17         26.03        -17.62        32.68 o                         
   2  18  17          0.00        -28.92        35.46 o                         
 -18  19  17          0.25        -32.80        32.80 o                         
 -15  19  17          4.82         -8.07        33.30 o                         
 -12  19  17          7.55         12.97        48.68 o                         
  -9  19  17         23.42        -30.16        30.38 o                         
  -6  19  17         27.12          5.89        34.92 o                         
  -3  19  17          4.53        -33.17        33.17 o                         
   0  19  17          3.96          3.48        30.58 o                         
 -17  20  17          4.25          1.65        29.69 o                         
 -14  20  17          0.41         49.01        54.78 o                         
 -11  20  17        130.75        107.71        31.21 o                         
  -8  20  17          7.72         11.39        32.55 o                         
  -5  20  17          2.89          6.87        34.56 o                         
  -2  20  17         14.85         12.37        29.30 o                         
 -16  21  17         13.39        -20.93        41.46 o                         
 -13  21  17          0.67          7.64        44.39 o                         
 -10  21  17          6.18         -5.22        29.83 o                         
  -7  21  17         25.58         -2.19        37.20 o                         
 -12  22  17          0.04          0.04        35.52 o                         
   0   0  18       2215.12       2068.85        96.43 o                         
   1   1  18        840.95        901.65        40.15 o                         
  -1   2  18        499.27        532.10        33.69 o                         
   2   2  18         12.91        -18.91        26.63 o                         
  -3   3  18       1652.41       1591.64        39.89 o                         
   0   3  18         51.60         62.52        25.63 o                         
   3   3  18         10.09        -23.69        23.69 o                         
  -5   4  18        393.37        422.57        31.31 o                         
  -2   4  18        105.95         95.52        31.15 o                         
   1   4  18         18.80        -17.90        19.43 o                         
   4   4  18         19.52        -25.79        29.07 o                         
  -7   5  18          8.18        -28.49        28.49 o                         
  -4   5  18        601.87        496.92        29.02 o                         
  -1   5  18         23.32        -34.16        34.16 o                         
   2   5  18        208.07        138.79        33.25 o                         
   5   5  18          1.39         -9.72        29.54 o                         
  -9   6  18         31.06         32.07        33.22 o                         
  -6   6  18         12.45         10.92        27.80 o                         
  -3   6  18        104.76         68.10        31.53 o                         
   0   6  18          0.13        -31.13        31.13 o                         
   3   6  18         26.20         -1.00        31.08 o                         
   6   6  18        431.43        525.26        36.49 o                         
 -11   7  18        708.53        858.10        42.72 o                         
  -8   7  18        720.84        869.46        45.64 o                         
  -5   7  18        677.84        864.61        37.97 o                         
  -2   7  18        349.49        390.40        37.65 o                         
   1   7  18         65.72        -10.60        33.28 o                         
   4   7  18        199.98        181.11        34.25 o                         
   7   7  18         49.84         39.88        36.43 o                         
 -13   8  18         36.90         15.90        35.55 o                         
 -10   8  18        506.68        513.20        44.85 o                         
  -7   8  18      12955.46      14291.34       135.06 o                         
  -4   8  18        492.11        575.76        45.22 o                         
  -1   8  18         57.21         37.56        33.04 o                         
   2   8  18        694.54        797.19        43.53 o                         
   5   8  18         74.20         80.97        31.74 o                         
   8   8  18          8.71        -14.86        37.63 o                         
 -15   9  18         11.64          1.92        31.39 o                         
 -12   9  18        943.98        918.27        43.39 o                         
  -9   9  18         93.36         38.81        40.14 o                         
  -6   9  18      11227.99      12190.91       100.63 o                         
  -3   9  18        588.05        525.09        43.66 o                         
   0   9  18        312.46        280.16        32.86 o                         
   3   9  18        279.53        223.69        37.81 o                         
   6   9  18        544.63        609.10        43.67 o                         
   9   9  18         60.62         62.79        34.89 o                         
 -17  10  18        126.86        125.87        35.30 o                         
 -14  10  18        361.78        367.48        36.47 o                         
 -11  10  18        215.72        124.48        38.91 o                         
  -8  10  18        114.11         65.87        37.61 o                         
  -5  10  18        940.69       1210.19        51.73 o                         
  -2  10  18        680.06        760.87        36.85 o                         
   1  10  18        211.90        197.55        29.25 o                         
   4  10  18         81.28        120.65        37.19 o                         
   7  10  18          1.32         -5.86        35.40 o                         
  10  10  18          1.27        -21.88        35.46 o                         
 -19  11  18         38.03         25.54        33.58 o                         
 -16  11  18          0.01          2.36        32.02 o                         
 -13  11  18        238.64        176.90        39.10 o                         
 -10  11  18        240.91        157.05        39.17 o                         
  -7  11  18        286.21        256.36        41.01 o                         
  -4  11  18        361.63        401.21        43.30 o                         
  -1  11  18       1657.24       1938.72        49.37 o                         
   2  11  18        123.10        143.24        33.05 o                         
   5  11  18        143.64        141.41        46.36 o                         
   8  11  18          8.20         20.78        33.12 o                         
 -21  12  18         10.63         15.44        39.21 o                         
 -18  12  18         56.31         65.24        32.56 o                         
 -15  12  18        243.13        242.58        43.18 o                         
 -12  12  18          0.38         38.69        37.06 o                         
  -9  12  18        245.03        287.72        42.45 o                         
  -6  12  18        451.50        428.93        44.16 o                         
  -3  12  18         62.32         -1.06        32.57 o                         
   0  12  18         58.93         52.98        31.84 o                         
   3  12  18        244.56        227.83        40.10 o                         
   6  12  18         12.18        -45.72        46.27 o                         
   9  12  18         16.29          5.82        36.33 o                         
 -20  13  18          0.10        -26.54        36.14 o                         
 -17  13  18          3.91        -31.26        32.17 o                         
 -14  13  18         25.87         14.37        33.83 o                         
 -11  13  18        134.52         80.36        48.97 o                         
  -8  13  18         45.73         14.41        38.73 o                         
  -5  13  18         80.52         45.03        29.48 o                         
  -2  13  18         29.40         22.49        35.74 o                         
   1  13  18         52.30         60.54        30.57 o                         
   4  13  18        140.60        109.64        34.70 o                         
   7  13  18         18.64          1.95        48.70 o                         
 -19  14  18          0.55          6.52        40.31 o                         
 -16  14  18         14.87         -4.39        32.48 o                         
 -13  14  18         38.46         90.71        36.02 o                         
 -10  14  18         43.29         30.77        40.75 o                         
  -7  14  18         65.31         29.74        37.62 o                         
  -4  14  18        867.01        890.13        48.22 o                         
  -1  14  18          0.52          3.22        35.15 o                         
   2  14  18         24.39         72.52        32.64 o                         
   5  14  18         12.83         17.18        45.82 o                         
 -21  15  18          1.80         16.67        42.55 o                         
 -18  15  18          5.71         -7.81        38.37 o                         
 -15  15  18          3.58        -10.15        33.06 o                         
 -12  15  18          0.05        -32.55        40.01 o                         
  -9  15  18        286.14        250.09        44.31 o                         
  -6  15  18        353.64        413.59        42.63 o                         
  -3  15  18         68.64         70.81        33.77 o                         
   0  15  18          1.24         10.67        32.32 o                         
   3  15  18          2.82         42.56        38.30 o                         
   6  15  18          9.16          7.33        48.73 o                         
 -20  16  18          0.04         14.67        46.29 o                         
 -17  16  18          3.77        -16.22        34.85 o                         
 -14  16  18          0.06          2.56        12.66 o                         
 -11  16  18          0.29        -15.12        40.87 o                         
  -8  16  18        290.79        325.68        45.42 o                         
  -5  16  18         99.57         78.26        36.43 o                         
  -2  16  18         20.42          1.17        34.38 o                         
   1  16  18         16.17        -11.04        34.54 o                         
   4  16  18         10.22         16.77        46.94 o                         
 -19  17  18          5.86         -0.63        30.84 o                         
 -16  17  18         78.66         63.37        35.42 o                         
 -13  17  18          4.71          1.76        37.65 o                         
 -10  17  18          6.52          3.70        44.73 o                         
  -7  17  18         54.00         35.71        32.27 o                         
  -4  17  18          2.73         -8.57        27.68 o                         
  -1  17  18          3.53        -29.00        29.00 o                         
   2  17  18          3.51         -2.48        34.98 o                         
 -18  18  18          9.34         56.54        35.89 o                         
 -15  18  18        134.86        110.65        38.55 o                         
 -12  18  18          4.24         30.77        36.38 o                         
  -9  18  18          0.23         -0.01        31.10 o                         
  -6  18  18         21.79         -8.01        31.48 o                         
  -3  18  18          3.49        -18.39        29.73 o                         
   0  18  18          5.22          3.26        32.44 o                         
 -17  19  18         28.82         61.60        35.33 o                         
 -14  19  18        123.86        114.70        56.16 o                         
 -11  19  18          0.00         16.57        31.52 o                         
  -8  19  18          2.48         -1.31        29.11 o                         
  -5  19  18          6.15          3.76        33.92 o                         
  -2  19  18          0.88        -13.02        33.25 o                         
 -16  20  18          1.59         -0.46        39.25 o                         
 -13  20  18         33.33         59.00        42.20 o                         
 -10  20  18          2.46        -10.77        30.81 o                         
  -7  20  18         25.10          0.29        34.73 o                         
  -4  20  18          1.63        -28.17        31.18 o                         
 -15  21  18          5.68         28.53        52.81 o                         
 -12  21  18          1.50         -0.98        36.25 o                         
  -9  21  18         11.70         21.88        29.56 o                         
  -6  21  18          0.06         14.09        36.44 o                         
  -1   1  19        974.59       1165.31        48.03 o                         
  -3   2  19         39.68        -16.16        29.14 o                         
   0   2  19          2.01         98.06        30.26 o                         
  -5   3  19         47.69         -9.16        26.77 o                         
  -2   3  19          2.47        -27.07        27.07 o                         
   1   3  19         56.87         21.24        26.82 o                         
  -7   4  19        483.64        400.51        34.44 o                         
  -4   4  19         25.37         -5.04        28.25 o                         
  -1   4  19       1262.78       1365.09        43.39 o                         
   2   4  19         38.41         36.05        21.86 o                         
  -9   5  19        235.57        213.35        31.81 o                         
  -6   5  19       2497.80       2505.88        60.10 o                         
  -3   5  19       1119.43       1289.33        42.50 o                         
   0   5  19        292.82        209.16        35.97 o                         
   3   5  19        156.32         99.59        30.56 o                         
 -11   6  19        254.58        276.25        34.65 o                         
  -8   6  19       2586.43       2689.70        62.99 o                         
  -5   6  19         71.26         87.56        32.89 o                         
  -2   6  19        123.27        127.64        37.13 o                         
   1   6  19        398.18        417.03        37.46 o                         
   4   6  19        354.70        426.93        35.13 o                         
 -13   7  19          0.04          8.78        27.56 o                         
 -10   7  19        315.09        350.23        39.61 o                         
  -7   7  19       1904.04       1748.30        44.00 o                         
  -4   7  19       1135.36       1083.51        41.23 o                         
  -1   7  19       1342.48       1408.44        47.54 o                         
   2   7  19          7.64         41.55        35.04 o                         
   5   7  19          0.52         16.22        34.91 o                         
 -15   8  19         49.33         52.42        35.75 o                         
 -12   8  19         62.81         79.36        34.05 o                         
  -9   8  19          2.17        -38.07        38.07 o                         
  -6   8  19        714.53        842.60        41.36 o                         
  -3   8  19       3621.40       3863.52       106.47 o                         
   0   8  19        135.43        100.20        28.60 o                         
   3   8  19         11.77         13.75        35.44 o                         
   6   8  19          0.04        -36.12        36.20 o                         
 -17   9  19          0.03         29.74        36.29 o                         
 -14   9  19         35.34         27.70        33.48 o                         
 -11   9  19         10.36         31.27        37.01 o                         
  -8   9  19        115.60         57.99        36.28 o                         
  -5   9  19        507.78        598.58        47.38 o                         
  -2   9  19       1993.64       2272.72        52.81 o                         
   1   9  19        181.81        183.59        37.82 o                         
   4   9  19        397.75        430.75        40.63 o                         
   7   9  19          0.07        -29.67        37.82 o                         
 -19  10  19          2.97        -34.69        34.69 o                         
 -16  10  19          4.28         22.48        33.91 o                         
 -13  10  19         39.57        -30.95        31.57 o                         
 -10  10  19       2423.15       2398.50        61.26 o                         
  -7  10  19         19.76        -37.30        37.30 o                         
  -4  10  19         42.00         62.72        37.14 o                         
  -1  10  19         90.48         75.61        31.67 o                         
   2  10  19        207.40        187.69        29.31 o                         
   5  10  19          4.90         28.03        29.43 o                         
   8  10  19         28.86         33.35        36.00 o                         
 -21  11  19          5.19          3.38        35.12 o                         
 -18  11  19          3.96         14.97        33.09 o                         
 -15  11  19          3.73        -24.52        34.19 o                         
 -12  11  19         90.56         21.69        37.36 o                         
  -9  11  19        334.96        468.88        40.98 o                         
  -6  11  19         28.71        -39.08        39.08 o                         
  -3  11  19          0.07        -10.12        32.23 o                         
   0  11  19         36.19         12.61        32.53 o                         
   3  11  19        131.03        115.16        39.33 o                         
   6  11  19          1.72        -27.97        38.73 o                         
   9  11  19         94.71        110.02        36.93 o                         
 -20  12  19         13.23         26.41        35.55 o                         
 -17  12  19         13.83         20.46        34.64 o                         
 -14  12  19         44.79         31.94        35.63 o                         
 -11  12  19        149.30        129.53        39.34 o                         
  -8  12  19        842.07        819.98        50.78 o                         
  -5  12  19       1000.20        913.11        48.31 o                         
  -2  12  19         36.60         11.64        34.35 o                         
   1  12  19        159.39        160.65        30.67 o                         
   4  12  19         11.10        -15.73        33.71 o                         
   7  12  19         26.54        -44.63        44.63 o                         
 -19  13  19         14.12         44.10        35.58 o                         
 -16  13  19          7.54         14.65        37.14 o                         
 -13  13  19          0.50        -28.78        35.54 o                         
 -10  13  19        884.88        932.30        51.66 o                         
  -7  13  19        221.46        225.99        40.93 o                         
  -4  13  19        113.45         89.24        35.83 o                         
  -1  13  19          4.51         -5.95        32.24 o                         
   2  13  19          4.97        -32.61        32.61 o                         
   5  13  19          0.11        -15.11        45.31 o                         
   8  13  19         43.93         97.16        49.02 o                         
 -18  14  19         18.56          3.34        39.13 o                         
 -15  14  19         15.54         25.16        28.63 o                         
 -12  14  19          9.10        -32.18        42.37 o                         
  -9  14  19        104.06        120.73        39.59 o                         
  -6  14  19         91.05         62.17        31.33 o                         
  -3  14  19         84.50         80.34        33.02 o                         
   0  14  19          0.63        -14.59        33.71 o                         
   3  14  19          0.45        -27.46        36.29 o                         
   6  14  19          1.32         -2.75        50.60 o                         
 -20  15  19          0.01        -10.85        42.42 o                         
 -17  15  19          6.63        -17.93        42.30 o                         
 -14  15  19         12.25         28.87        33.90 o                         
 -11  15  19          0.07          4.74        43.68 o                         
  -8  15  19         16.18         46.33        36.54 o                         
  -5  15  19         47.16         67.83        40.73 o                         
  -2  15  19         38.64         36.34        33.45 o                         
   1  15  19         13.53          0.07        27.04 o                         
   4  15  19          0.52         40.42        47.73 o                         
 -19  16  19          5.04        -23.28        44.24 o                         
 -16  16  19         60.32         31.86        30.97 o                         
 -13  16  19         55.98         15.00        34.32 o                         
 -10  16  19         12.37         42.25        39.83 o                         
  -7  16  19         49.63         77.76        33.81 o                         
  -4  16  19         10.37         33.53        33.32 o                         
  -1  16  19         45.73         48.26        34.56 o                         
   2  16  19         10.47         16.91        33.16 o                         
 -18  17  19         42.95         53.51        35.19 o                         
 -15  17  19         47.76         39.79        38.92 o                         
 -12  17  19         86.78        121.58        43.98 o                         
  -9  17  19          8.33         -3.11        41.05 o                         
  -6  17  19         35.39         56.53        35.90 o                         
  -3  17  19          3.00        -17.35        37.23 o                         
   0  17  19         91.95        106.11        32.54 o                         
 -17  18  19         18.40         -6.79        41.32 o                         
 -14  18  19          4.46         -6.79        38.46 o                         
 -11  18  19        114.34        174.32        56.17 o                         
  -8  18  19         99.32         38.01        33.77 o                         
  -5  18  19          0.81         -5.07        34.27 o                         
  -2  18  19         10.40        -36.92        36.92 o                         
 -16  19  19          0.32        -35.17        35.17 o                         
 -13  19  19          7.18        -28.30        54.76 o                         
 -10  19  19         19.10          3.57        40.12 o                         
  -7  19  19          1.60        -20.97        30.38 o                         
  -4  19  19          2.24          5.22        29.70 o                         
 -15  20  19         16.33        -23.56        45.33 o                         
 -12  20  19         55.03        100.40        51.13 o                         
  -9  20  19          3.79        -10.77        28.75 o                         
  -6  20  19          9.46        -16.40        33.87 o                         
 -11  21  19         10.78        -20.36        27.12 o                         
  -8  21  19         11.35         -6.51        32.19 o                         
   0   1  20       2566.35       2937.02        64.56 o                         
  -2   2  20        140.26        151.93        35.90 o                         
   1   2  20         63.13         23.45        28.22 o                         
  -4   3  20        661.88        797.34        38.99 o                         
  -1   3  20         36.58         47.88        27.50 o                         
   2   3  20        595.21        586.93        32.89 o                         
  -6   4  20        961.61        995.89        39.63 o                         
  -3   4  20        448.46        449.69        33.11 o                         
   0   4  20        584.13        497.25        31.04 o                         
   3   4  20        245.99        221.58        25.97 o                         
  -8   5  20       1701.74       1893.35        46.35 o                         
  -5   5  20       2107.15       2304.88        50.65 o                         
  -2   5  20        183.22        225.46        37.55 o                         
   1   5  20        300.45        274.02        35.69 o                         
   4   5  20         75.19        133.00        30.87 o                         
 -10   6  20         13.27        -11.12        31.58 o                         
  -7   6  20        365.12        394.06        41.98 o                         
  -4   6  20        900.54        868.07        41.00 o                         
  -1   6  20        339.75        339.25        41.70 o                         
   2   6  20       1184.09       1339.77        47.46 o                         
   5   6  20         80.75         65.92        32.80 o                         
 -12   7  20        119.85         87.10        33.52 o                         
  -9   7  20         56.90        -14.04        38.96 o                         
  -6   7  20          2.57        -28.60        30.99 o                         
  -3   7  20        790.98        789.94        39.14 o                         
   0   7  20        357.27        385.65        30.49 o                         
   3   7  20        296.92        259.15        37.42 o                         
   6   7  20         17.90         31.18        32.00 o                         
 -14   8  20          3.18        -33.14        33.14 o                         
 -11   8  20          0.77        -19.39        36.60 o                         
  -8   8  20        879.73       1025.65        40.98 o                         
  -5   8  20        118.25        145.05        33.45 o                         
  -2   8  20       2233.13       2422.17        57.18 o                         
   1   8  20        685.60        658.64        41.88 o                         
   4   8  20        331.61        387.61        38.49 o                         
   7   8  20         49.66         45.28        37.19 o                         
 -16   9  20        127.82        143.14        38.73 o                         
 -13   9  20          1.79        -33.50        33.50 o                         
 -10   9  20       1182.83       1210.88        54.86 o                         
  -7   9  20          2.28        -32.98        32.98 o                         
  -4   9  20        450.12        494.10        43.04 o                         
  -1   9  20        395.51        360.69        33.10 o                         
   2   9  20         28.89         63.59        35.88 o                         
   5   9  20        139.44        183.30        34.86 o                         
   8   9  20        163.58        238.41        41.49 o                         
 -18  10  20         36.78         66.90        38.24 o                         
 -15  10  20          5.74         23.63        36.09 o                         
 -12  10  20         20.93         24.89        37.06 o                         
  -9  10  20       1790.16       1787.88        52.13 o                         
  -6  10  20        668.57        827.23        48.06 o                         
  -3  10  20        541.77        611.94        42.71 o                         
   0  10  20         67.42         19.74        30.05 o                         
   3  10  20         49.85         20.70        36.17 o                         
   6  10  20        172.09        147.91        39.59 o                         
   9  10  20         10.45         30.03        38.89 o                         
 -20  11  20          0.64        -22.28        37.42 o                         
 -17  11  20         21.87         15.60        33.36 o                         
 -14  11  20         19.47         53.03        34.61 o                         
 -11  11  20         76.88         36.01        37.98 o                         
  -8  11  20        707.50        738.47        45.38 o                         
  -5  11  20       3067.99       3480.03        63.40 o                         
  -2  11  20          8.57        -21.02        31.87 o                         
   1  11  20          0.78         48.51        26.46 o                         
   4  11  20         42.20        110.01        38.33 o                         
   7  11  20          0.03        -39.08        39.08 o                         
 -19  12  20          1.43         10.38        33.47 o                         
 -16  12  20         32.01         31.61        35.45 o                         
 -13  12  20         37.04         75.71        34.73 o                         
 -10  12  20        273.30        231.57        39.71 o                         
  -7  12  20        558.74        594.11        39.61 o                         
  -4  12  20         74.63         14.50        36.97 o                         
  -1  12  20        116.61        110.77        35.43 o                         
   2  12  20        108.50        136.66        41.96 o                         
   5  12  20         21.14          3.51        43.67 o                         
   8  12  20          2.91         47.76        43.88 o                         
 -18  13  20         25.42        -34.62        34.62 o                         
 -15  13  20         60.51         12.03        38.39 o                         
 -12  13  20         16.93         13.38        37.47 o                         
  -9  13  20        588.37        583.59        46.77 o                         
  -6  13  20        381.55        299.06        39.82 o                         
  -3  13  20         70.08         82.10        35.71 o                         
   0  13  20         25.94         27.93        31.37 o                         
   3  13  20          0.18        -18.93        35.41 o                         
   6  13  20         18.56         24.74        49.14 o                         
 -20  14  20          5.89         -0.48        39.94 o                         
 -17  14  20          3.66        -12.85        34.35 o                         
 -14  14  20          0.14        -33.69        33.69 o                         
 -11  14  20         14.46        -29.22        37.80 o                         
  -8  14  20         28.45         38.50        39.10 o                         
  -5  14  20         23.44        -30.44        36.78 o                         
  -2  14  20         19.74         39.77        34.77 o                         
   1  14  20        153.92        120.91        28.48 o                         
   4  14  20          1.45        -11.45        45.85 o                         
 -19  15  20         24.94         51.54        42.60 o                         
 -16  15  20          5.57        -14.54        28.77 o                         
 -13  15  20         89.17         55.92        35.68 o                         
 -10  15  20          0.06        -33.96        36.57 o                         
  -7  15  20          8.34          2.38        31.40 o                         
  -4  15  20          3.25         -3.14        36.82 o                         
  -1  15  20          9.40        -32.23        32.23 o                         
   2  15  20          3.46        -15.77        38.46 o                         
 -18  16  20         47.13         23.34        47.32 o                         
 -15  16  20         17.91         34.24        35.68 o                         
 -12  16  20         68.29         81.14        43.92 o                         
  -9  16  20          8.47        -34.07        36.35 o                         
  -6  16  20          1.75        -42.01        42.01 o                         
  -3  16  20          0.28        -32.43        32.43 o                         
   0  16  20          0.93        -29.92        31.12 o                         
   3  16  20         22.60         43.59        39.67 o                         
 -17  17  20          3.56         10.34        38.42 o                         
 -14  17  20          0.35        -19.57        36.79 o                         
 -11  17  20          2.66          9.99        35.97 o                         
  -8  17  20          0.82        -21.91        32.96 o                         
  -5  17  20          0.00        -28.43        39.69 o                         
  -2  17  20          5.18          1.36        35.70 o                         
   1  17  20         16.26         41.18        33.95 o                         
 -16  18  20          2.89         32.01        37.64 o                         
 -13  18  20          2.02        -21.54        39.77 o                         
 -10  18  20         17.19         29.37        40.29 o                         
  -7  18  20         32.89         52.13        36.54 o                         
  -4  18  20          0.18        -25.22        37.35 o                         
  -1  18  20          1.72         19.10        33.25 o                         
 -15  19  20          4.20         25.19        36.66 o                         
 -12  19  20         28.12         40.75        55.28 o                         
  -9  19  20         38.36         -7.80        35.20 o                         
  -6  19  20          6.31         -2.05        34.36 o                         
  -3  19  20         20.62         -2.69        38.94 o                         
 -14  20  20          5.13        -54.11        54.11 o                         
 -11  20  20         17.21         35.34        39.06 o                         
  -8  20  20         49.51         36.51        31.98 o                         
   0   0  21       1168.35       1148.59        88.84 o                         
   1   1  21         21.58        -11.22        35.43 o                         
  -1   2  21        467.40        377.61        41.07 o                         
   2   2  21        179.88        242.79        31.33 o                         
  -3   3  21        591.97        695.65        36.04 o                         
   0   3  21         74.85        125.14        28.78 o                         
   3   3  21       1920.02       1879.55        52.18 o                         
  -5   4  21         98.84         98.16        30.19 o                         
  -2   4  21        151.30        153.04        32.56 o                         
   1   4  21       1153.17       1177.52        33.83 o                         
   4   4  21        184.99        160.97        28.44 o                         
  -7   5  21        647.43        702.89        38.25 o                         
  -4   5  21         63.03         40.26        26.24 o                         
  -1   5  21        795.17        917.67        45.38 o                         
   2   5  21        261.53        258.06        36.97 o                         
   5   5  21        266.82        229.51        33.30 o                         
  -9   6  21        402.21        460.02        37.08 o                         
  -6   6  21       1124.22       1210.76        49.79 o                         
  -3   6  21        401.94        389.69        36.78 o                         
   0   6  21         69.37         80.28        37.71 o                         
   3   6  21        767.97       1007.91        42.52 o                         
   6   6  21         99.61         94.70        37.27 o                         
 -11   7  21        413.36        367.27        38.67 o                         
  -8   7  21         15.01        -37.02        37.02 o                         
  -5   7  21        423.13        383.63        37.58 o                         
  -2   7  21        634.09        619.55        41.99 o                         
   1   7  21        669.90        757.72        42.85 o                         
   4   7  21        228.33        245.06        35.16 o                         
   7   7  21         49.48         52.47        36.67 o                         
 -13   8  21          6.71          7.36        30.30 o                         
 -10   8  21        397.39        460.57        44.35 o                         
  -7   8  21         37.43         48.39        31.32 o                         
  -4   8  21         24.59         -2.45        31.77 o                         
  -1   8  21         38.06         49.06        35.72 o                         
   2   8  21        137.94        135.04        35.54 o                         
   5   8  21          0.99        -31.14        32.64 o                         
   8   8  21         22.64         19.64        36.81 o                         
 -15   9  21          2.26         51.12        38.68 o                         
 -12   9  21          0.88        -36.00        36.00 o                         
  -9   9  21         86.98         41.28        31.16 o                         
  -6   9  21       3744.03       3654.96        66.56 o                         
  -3   9  21          5.31        -34.10        34.10 o                         
   0   9  21         11.83         -6.64        37.37 o                         
   3   9  21         24.30         22.33        36.73 o                         
   6   9  21         47.75         56.35        39.26 o                         
   9   9  21          2.27         -5.41        38.64 o                         
 -17  10  21         12.98         18.87        37.42 o                         
 -14  10  21        190.02        219.60        37.64 o                         
 -11  10  21         29.48         39.39        44.61 o                         
  -8  10  21        153.83        170.96        35.61 o                         
  -5  10  21       2043.02       2281.36        59.59 o                         
  -2  10  21         19.45         19.21        31.40 o                         
   1  10  21         25.76         -3.65        37.14 o                         
   4  10  21         20.54          3.20        36.44 o                         
   7  10  21          5.03        -26.62        32.61 o                         
  10  10  21         31.51         95.58        38.64 o                         
 -19  11  21         33.27         80.74        39.11 o                         
 -16  11  21          5.65         17.85        37.63 o                         
 -13  11  21          3.54         -0.58        35.44 o                         
 -10  11  21         41.68         18.32        40.51 o                         
  -7  11  21          5.86        -18.87        40.90 o                         
  -4  11  21         18.81        -11.68        35.82 o                         
  -1  11  21        214.38        215.35        35.36 o                         
   2  11  21          9.40          5.85        36.50 o                         
   5  11  21          2.11        -19.61        42.16 o                         
   8  11  21          0.02         32.71        41.58 o                         
 -18  12  21          4.19        -11.95        36.65 o                         
 -15  12  21          2.27         -7.35        31.98 o                         
 -12  12  21          0.50         42.64        36.29 o                         
  -9  12  21        171.59         97.78        40.30 o                         
  -6  12  21         43.77        -17.53        36.73 o                         
  -3  12  21          1.01        -32.27        32.27 o                         
   0  12  21         16.66         53.00        32.28 o                         
   3  12  21         25.77         32.84        37.45 o                         
   6  12  21          0.40        -45.12        45.12 o                         
 -17  13  21          0.03          6.02        31.52 o                         
 -14  13  21         23.93         17.33        30.78 o                         
 -11  13  21         78.52         64.99        39.59 o                         
  -8  13  21        115.67        159.78        36.12 o                         
  -5  13  21        312.06        301.96        39.64 o                         
  -2  13  21          7.80         30.80        34.91 o                         
   1  13  21         83.04         66.96        26.98 o                         
   4  13  21          0.12          5.63        35.99 o                         
 -19  14  21          2.72         -1.23        35.69 o                         
 -16  14  21          0.26         17.04        38.24 o                         
 -13  14  21          7.79        -30.80        30.80 o                         
 -10  14  21         32.86          3.43        37.09 o                         
  -7  14  21          1.57        -25.45        34.77 o                         
  -4  14  21          6.20         49.46        35.11 o                         
  -1  14  21         56.62         91.98        34.38 o                         
   2  14  21         45.87         46.47        40.40 o                         
   5  14  21          8.11        -29.93        47.51 o                         
 -18  15  21         16.33        -20.28        42.39 o                         
 -15  15  21         23.25        -20.38        32.45 o                         
 -12  15  21         37.66         42.98        38.16 o                         
  -9  15  21        232.26        252.68        40.10 o                         
  -6  15  21         10.81         -9.13        35.49 o                         
  -3  15  21         52.42         33.94        31.69 o                         
   0  15  21         23.11         16.74        29.17 o                         
   3  15  21          0.25         18.01        38.72 o                         
 -17  16  21          2.77         15.79        46.92 o                         
 -14  16  21          6.42         11.90        34.16 o                         
 -11  16  21          8.94        -34.13        34.13 o                         
  -8  16  21          6.49          4.04        34.38 o                         
  -5  16  21          8.48         -5.83        37.87 o                         
  -2  16  21         12.12         19.39        34.91 o                         
   1  16  21         12.73        -12.69        34.25 o                         
 -16  17  21          4.17         21.41        36.15 o                         
 -13  17  21         52.36         77.36        45.21 o                         
 -10  17  21          3.97          9.27        36.77 o                         
  -7  17  21         15.60         -8.83        41.15 o                         
  -4  17  21         19.78          7.31        37.65 o                         
  -1  17  21          4.02         12.25        33.55 o                         
 -15  18  21          0.05         18.39        37.75 o                         
 -12  18  21         13.36         -4.88        40.85 o                         
  -9  18  21         19.16         24.78        36.50 o                         
  -6  18  21          2.40         21.69        46.64 o                         
  -3  18  21          4.49          5.44        37.47 o                         
 -14  19  21         17.71         12.08        40.12 o                         
 -11  19  21         39.11         68.75        40.76 o                         
  -8  19  21          0.03         19.44        33.96 o                         
  -5  19  21          0.75         29.96        42.21 o                         
 -10  20  21          1.26         -4.10        32.07 o                         
  -1   1  22        257.23        277.92        39.11 o                         
  -3   2  22          0.61        -30.13        30.13 o                         
   0   2  22        131.07        132.06        34.52 o                         
  -5   3  22         12.75         -3.69        29.23 o                         
  -2   3  22        172.63        198.11        34.75 o                         
   1   3  22         43.41         41.78        29.68 o                         
  -7   4  22        550.62        568.94        34.81 o                         
  -4   4  22         66.03         83.59        29.47 o                         
  -1   4  22         65.01         50.68        32.79 o                         
   2   4  22       1522.37       1470.57        37.62 o                         
  -9   5  22         51.86         62.27        32.72 o                         
  -6   5  22         55.15         -1.50        31.68 o                         
  -3   5  22         85.39        106.53        31.25 o                         
   0   5  22        794.61        802.28        43.36 o                         
   3   5  22          0.03         56.45        34.60 o                         
 -11   6  22        173.95        135.40        37.61 o                         
  -8   6  22          5.68          2.58        34.75 o                         
  -5   6  22         36.11         24.53        31.59 o                         
  -2   6  22         78.87         45.38        37.91 o                         
   1   6  22       1233.14       1196.34        47.82 o                         
   4   6  22          7.55          2.08        31.60 o                         
 -13   7  22          8.22        -35.99        35.99 o                         
 -10   7  22        241.28        188.74        34.71 o                         
  -7   7  22          8.20        -18.05        38.94 o                         
  -4   7  22         32.39        -27.97        33.01 o                         
  -1   7  22         12.30         42.72        38.57 o                         
   2   7  22         46.66         35.12        35.69 o                         
   5   7  22          1.18        -33.16        33.16 o                         
 -15   8  22         18.17          8.65        42.50 o                         
 -12   8  22          5.59          0.03        33.49 o                         
  -9   8  22        970.59       1021.50        49.79 o                         
  -6   8  22          5.45        -17.39        34.41 o                         
  -3   8  22         69.78         42.60        30.13 o                         
   0   8  22        494.10        459.34        41.01 o                         
   3   8  22         59.76         52.92        36.06 o                         
   6   8  22          1.25         14.28        32.36 o                         
 -17   9  22         15.97         24.87        40.01 o                         
 -14   9  22        139.84        206.93        40.18 o                         
 -11   9  22        162.19        174.24        45.32 o                         
  -8   9  22        209.87        190.01        32.90 o                         
  -5   9  22         90.29         30.95        39.14 o                         
  -2   9  22          0.10        -27.65        27.65 o                         
   1   9  22        424.03        482.76        43.11 o                         
   4   9  22         79.45         68.21        37.80 o                         
   7   9  22         48.02         57.58        39.20 o                         
 -19  10  22          4.39          9.74        40.64 o                         
 -16  10  22         32.04         18.25        37.86 o                         
 -13  10  22         36.19         51.04        37.95 o                         
 -10  10  22         65.01         71.61        32.90 o                         
  -7  10  22         68.12        -23.42        37.71 o                         
  -4  10  22         84.28         66.24        34.15 o                         
  -1  10  22        705.93        672.60        38.50 o                         
   2  10  22          7.86        -23.38        28.65 o                         
   5  10  22          3.54         23.26        35.50 o                         
   8  10  22          8.96        -15.68        33.29 o                         
 -18  11  22          1.38        -25.46        37.48 o                         
 -15  11  22          3.63        -10.81        34.93 o                         
 -12  11  22          1.63         10.90        41.71 o                         
  -9  11  22         62.89         56.36        36.35 o                         
  -6  11  22          5.74        -15.53        38.30 o                         
  -3  11  22         52.22         29.14        37.47 o                         
   0  11  22         49.02         59.40        38.29 o                         
   3  11  22         51.75          7.69        37.59 o                         
   6  11  22         29.80         25.00        44.51 o                         
 -17  12  22         33.64         -2.88        37.36 o                         
 -14  12  22          9.23        -24.59        36.50 o                         
 -11  12  22         47.17         75.84        39.06 o                         
  -8  12  22          1.21         26.11        34.30 o                         
  -5  12  22        422.10        417.62        41.81 o                         
  -2  12  22         36.30         16.15        30.80 o                         
   1  12  22          2.63        -11.19        31.65 o                         
   4  12  22         70.00         22.59        36.92 o                         
   7  12  22          0.89        -11.96        46.13 o                         
 -19  13  22          3.71         -5.70        39.45 o                         
 -16  13  22         60.67         24.56        38.00 o                         
 -13  13  22          7.02         22.07        32.58 o                         
 -10  13  22         34.65          7.62        35.34 o                         
  -7  13  22         33.90         90.73        37.37 o                         
  -4  13  22          1.10         14.15        33.74 o                         
  -1  13  22          0.77          0.04        36.26 o                         
   2  13  22         23.91         56.92        37.65 o                         
   5  13  22         17.75         20.63        49.97 o                         
 -18  14  22          0.59         -9.44        33.10 o                         
 -15  14  22         28.04         35.56        30.21 o                         
 -12  14  22         45.78         27.71        37.54 o                         
  -9  14  22         14.00         -8.62        33.18 o                         
  -6  14  22          1.61        -20.80        34.47 o                         
  -3  14  22          0.36          7.46        32.60 o                         
   0  14  22         30.39         36.66        29.45 o                         
   3  14  22          3.04        -10.43        39.80 o                         
 -17  15  22         16.74         10.35        28.88 o                         
 -14  15  22         37.88          3.98        32.17 o                         
 -11  15  22         15.02         33.69        37.29 o                         
  -8  15  22        129.91        130.32        36.83 o                         
  -5  15  22          1.12         41.58        36.99 o                         
  -2  15  22         41.81         34.48        33.05 o                         
   1  15  22         23.35          0.74        40.58 o                         
 -16  16  22          5.73         32.61        32.20 o                         
 -13  16  22         55.88         44.12        41.00 o                         
 -10  16  22         86.55         65.55        37.51 o                         
  -7  16  22          0.54         54.85        39.39 o                         
  -4  16  22          0.00         -6.28        35.05 o                         
  -1  16  22          1.97          3.28        33.46 o                         
 -15  17  22          0.60         28.72        30.09 o                         
 -12  17  22         20.53         50.49        43.25 o                         
  -9  17  22        102.34         97.29        37.34 o                         
  -6  17  22          0.70         25.84        42.08 o                         
  -3  17  22          0.72         -0.13        35.11 o                         
   0  17  22          2.07         26.54        26.02 o                         
 -14  18  22         39.03        101.67        32.02 o                         
 -11  18  22         38.62         68.74        38.70 o                         
  -8  18  22         13.62         -1.81        30.68 o                         
  -5  18  22          4.68        -24.91        37.97 o                         
 -13  19  22          0.85         40.79        35.70 o                         
 -10  19  22         34.25         85.75        43.09 o                         
  -7  19  22          1.92         31.08        44.24 o                         
   0   1  23         23.25         -9.83        32.70 o                         
  -2   2  23         97.56         69.67        36.67 o                         
   1   2  23         35.78         18.21        30.07 o                         
  -4   3  23         63.20        104.30        31.62 o                         
  -1   3  23         17.59         21.86        30.58 o                         
   2   3  23         10.51        -16.56        28.30 o                         
  -6   4  23          0.63        -21.21        29.57 o                         
  -3   4  23          0.07         -0.66        32.71 o                         
   0   4  23        615.92        522.90        33.41 o                         
   3   4  23        544.18        595.39        33.71 o                         
  -8   5  23        134.35        131.53        28.95 o                         
  -5   5  23        802.78        928.17        38.25 o                         
  -2   5  23         15.30        -31.69        31.69 o                         
   1   5  23        132.92         61.60        35.70 o                         
   4   5  23         79.15         61.70        36.43 o                         
 -10   6  23        314.97        369.35        40.74 o                         
  -7   6  23        575.29        478.17        45.41 o                         
  -4   6  23        147.13        161.98        31.87 o                         
  -1   6  23        200.35        237.06        39.86 o                         
   2   6  23        127.07        140.95        39.56 o                         
   5   6  23         44.70         11.40        33.41 o                         
 -12   7  23         10.97        -25.62        34.73 o                         
  -9   7  23         74.82         94.84        38.93 o                         
  -6   7  23       1218.37       1211.20        45.16 o                         
  -3   7  23         24.21         10.45        31.53 o                         
   0   7  23        185.16        116.87        38.86 o                         
   3   7  23         17.57         12.10        33.56 o                         
   6   7  23         30.18         34.76        35.86 o                         
 -14   8  23         15.55         38.06        40.16 o                         
 -11   8  23          9.62        -35.92        35.92 o                         
  -8   8  23          0.96        -11.39        37.89 o                         
  -5   8  23          0.69        -11.94        32.98 o                         
  -2   8  23        620.08        594.90        35.65 o                         
   1   8  23          0.80        -23.55        35.77 o                         
   4   8  23         91.47         73.99        36.60 o                         
   7   8  23        167.88        163.52        38.03 o                         
 -16   9  23         15.88         19.09        42.92 o                         
 -13   9  23          5.37        -34.85        34.85 o                         
 -10   9  23          9.63         58.58        39.51 o                         
  -7   9  23         41.66         23.54        33.53 o                         
  -4   9  23        448.90        464.12        40.85 o                         
  -1   9  23        110.03         79.33        32.20 o                         
   2   9  23        136.08        120.77        38.11 o                         
   5   9  23          0.08         16.19        35.72 o                         
   8   9  23          2.10        -26.75        40.06 o                         
 -18  10  23          0.25         14.93        41.03 o                         
 -15  10  23          3.60        -36.98        36.98 o                         
 -12  10  23         37.47         39.35        39.99 o                         
  -9  10  23        204.28        210.02        36.53 o                         
  -6  10  23         30.46        -39.24        39.24 o                         
  -3  10  23        313.82        296.50        39.21 o                         
   0  10  23        104.38        145.08        39.94 o                         
   3  10  23          4.38          8.52        34.55 o                         
   6  10  23         92.83         82.39        43.35 o                         
   9  10  23          2.22         16.70        41.97 o                         
 -17  11  23          3.90        -33.93        39.05 o                         
 -14  11  23          2.69         17.42        34.40 o                         
 -11  11  23         22.05         -5.98        42.53 o                         
  -8  11  23          0.31         -4.97        37.29 o                         
  -5  11  23          0.07         -1.76        34.88 o                         
  -2  11  23         44.05         59.44        33.76 o                         
   1  11  23         88.34         86.41        38.23 o                         
   4  11  23         15.80         61.03        37.69 o                         
   7  11  23          4.21        -26.39        45.31 o                         
 -16  12  23          1.70         -7.08        36.94 o                         
 -13  12  23          0.22         -3.63        37.98 o                         
 -10  12  23          7.49         -4.63        38.12 o                         
  -7  12  23          0.79         -2.58        36.75 o                         
  -4  12  23         31.01         52.31        35.30 o                         
  -1  12  23         32.41          3.03        33.08 o                         
   2  12  23         15.28         29.29        37.26 o                         
   5  12  23          3.95        -24.97        48.06 o                         
 -18  13  23          7.42        -13.71        38.85 o                         
 -15  13  23          9.24         19.86        39.18 o                         
 -12  13  23          6.10         16.59        34.87 o                         
  -9  13  23         64.85         36.86        34.05 o                         
  -6  13  23          6.30        -19.12        35.20 o                         
  -3  13  23          8.09          2.44        32.92 o                         
   0  13  23          1.10         11.60        35.77 o                         
   3  13  23         96.99         43.26        38.70 o                         
 -17  14  23          4.00         42.77        38.51 o                         
 -14  14  23         46.12         72.31        34.11 o                         
 -11  14  23          0.23        -11.54        37.80 o                         
  -8  14  23         37.78        -14.67        35.20 o                         
  -5  14  23         48.06          4.05        32.40 o                         
  -2  14  23          1.17        -11.01        33.65 o                         
   1  14  23         12.75        -28.44        38.27 o                         
   4  14  23         21.14         48.76        33.61 o                         
 -16  15  23          1.95         -5.57        29.10 o                         
 -13  15  23          5.49         11.57        37.17 o                         
 -10  15  23         35.59         48.59        32.73 o                         
  -7  15  23          0.42         23.08        35.28 o                         
  -4  15  23          4.94         -6.43        35.24 o                         
  -1  15  23          5.47         25.79        31.89 o                         
   2  15  23          6.56         22.15        41.37 o                         
 -15  16  23         51.36         55.34        32.32 o                         
 -12  16  23         16.52        -18.60        43.18 o                         
  -9  16  23         17.39         19.32        36.56 o                         
  -6  16  23          8.10        -25.59        36.79 o                         
  -3  16  23         19.51         -2.53        35.27 o                         
   0  16  23          0.51         -7.56        27.74 o                         
 -14  17  23          0.58         -1.38        33.55 o                         
 -11  17  23         21.18        103.76        39.63 o                         
  -8  17  23         19.65         31.16        42.22 o                         
  -5  17  23         35.17         22.09        41.01 o                         
  -2  17  23         18.12         54.96        34.79 o                         
 -13  18  23         10.83        -39.42        39.42 o                         
 -10  18  23          5.21         -7.78        19.39 o                         
  -7  18  23         24.36         51.26        44.88 o                         
  -4  18  23          0.03        -16.77        36.16 o                         
  -9  19  23          1.59         -8.57        29.41 o                         
   0   0  24         84.46         98.94        62.88 o                         
   1   1  24        123.34        149.06        34.30 o                         
  -1   2  24        109.07        108.20        39.99 o                         
   2   2  24         30.74          0.77        31.13 o                         
  -3   3  24         43.04         22.70        33.80 o                         
   0   3  24        131.09         74.87        30.13 o                         
   3   3  24        728.26        804.48        42.29 o                         
  -5   4  24        125.95        159.64        32.12 o                         
  -2   4  24         58.44         66.56        35.50 o                         
   1   4  24         74.46         43.32        26.60 o                         
   4   4  24        110.93         74.57        31.35 o                         
  -7   5  24        460.44        503.29        36.30 o                         
  -4   5  24        114.58        119.28        29.97 o                         
  -1   5  24          2.63         -6.42        33.65 o                         
   2   5  24         61.47         -8.04        37.31 o                         
   5   5  24        434.18        471.20        29.12 o                         
  -9   6  24        105.48         60.93        36.54 o                         
  -6   6  24         47.73         26.49        38.43 o                         
  -3   6  24         28.03         14.11        33.07 o                         
   0   6  24          0.00         -0.07        33.88 o                         
   3   6  24          6.49          2.54        34.27 o                         
   6   6  24         17.82         17.43        36.66 o                         
 -11   7  24         13.26         76.32        34.15 o                         
  -8   7  24         71.20         49.98        39.49 o                         
  -5   7  24         46.18         -4.06        34.56 o                         
  -2   7  24         41.37         70.27        34.09 o                         
   1   7  24         53.70        -14.57        37.52 o                         
   4   7  24         15.56         14.69        33.27 o                         
   7   7  24         23.65         64.96        36.11 o                         
 -13   8  24         11.53         48.02        38.08 o                         
 -10   8  24         36.20        -16.51        37.95 o                         
  -7   8  24       1160.62       1158.62        45.07 o                         
  -4   8  24        354.39        380.61        39.23 o                         
  -1   8  24          6.79        -10.98        37.97 o                         
   2   8  24         41.94         25.40        34.00 o                         
   5   8  24          1.45         33.03        37.06 o                         
   8   8  24         12.41         22.59        44.69 o                         
 -15   9  24          3.70        -18.55        42.33 o                         
 -12   9  24         43.15          4.00        37.70 o                         
  -9   9  24         26.85          1.86        37.85 o                         
  -6   9  24        592.30        536.74        39.10 o                         
  -3   9  24          0.42         -7.03        29.02 o                         
   0   9  24          7.05        -37.82        38.22 o                         
   3   9  24        152.81         80.79        37.75 o                         
   6   9  24         40.58         38.82        35.76 o                         
   9   9  24          7.53         51.77        47.38 o                         
 -17  10  24         13.53         28.31        44.75 o                         
 -14  10  24         45.25         -0.84        34.74 o                         
 -11  10  24          0.30         53.77        38.86 o                         
  -8  10  24         42.46         11.42        35.46 o                         
  -5  10  24         27.57        -38.57        38.57 o                         
  -2  10  24         72.04         95.11        39.56 o                         
   1  10  24         83.94         51.16        36.88 o                         
   4  10  24         19.35         -4.36        33.99 o                         
   7  10  24          0.84          8.60        47.00 o                         
 -16  11  24          0.35          2.59        40.04 o                         
 -13  11  24          4.14        -31.67        37.82 o                         
 -10  11  24          1.39         -9.59        31.67 o                         
  -7  11  24          0.37         -1.71        37.23 o                         
  -4  11  24          0.38         -5.49        34.05 o                         
  -1  11  24          0.06          5.65        30.15 o                         
   2  11  24         32.80         39.10        35.33 o                         
   5  11  24         32.68         47.24        37.03 o                         
 -18  12  24          2.23         -7.84        39.01 o                         
 -15  12  24          0.09         16.74        37.25 o                         
 -12  12  24          2.92        -25.79        41.32 o                         
  -9  12  24         12.50        -13.62        37.99 o                         
  -6  12  24          8.03         14.37        35.11 o                         
  -3  12  24          1.86         -0.42        33.93 o                         
   0  12  24         35.86         31.41        41.04 o                         
   3  12  24         47.05         16.45        37.94 o                         
   6  12  24          2.35         33.17        47.39 o                         
 -17  13  24          1.85        -34.19        38.21 o                         
 -14  13  24         10.40         23.38        38.29 o                         
 -11  13  24         40.66         80.88        38.87 o                         
  -8  13  24          2.11         32.84        35.26 o                         
  -5  13  24          0.54        -24.40        34.78 o                         
  -2  13  24          8.77        -14.35        36.92 o                         
   1  13  24         13.50        -15.25        28.75 o                         
   4  13  24         17.91         48.65        38.86 o                         
 -16  14  24          0.02         -7.72        40.80 o                         
 -13  14  24         50.18         64.11        38.74 o                         
 -10  14  24          0.12        -13.61        33.28 o                         
  -7  14  24          0.03         -5.82        34.26 o                         
  -4  14  24        107.21         47.34        34.47 o                         
  -1  14  24          0.02         -3.28        30.55 o                         
   2  14  24         10.28        -34.82        42.24 o                         
 -15  15  24          7.89          7.93        31.74 o                         
 -12  15  24         28.23         -0.79        40.93 o                         
  -9  15  24         45.64         53.40        37.88 o                         
  -6  15  24          6.69        -20.33        35.53 o                         
  -3  15  24          1.95        -10.74        37.39 o                         
   0  15  24          2.74         21.27        33.17 o                         
 -14  16  24          0.10          1.85        33.04 o                         
 -11  16  24          3.09        -23.87        33.77 o                         
  -8  16  24          2.30          3.97        37.21 o                         
  -5  16  24         22.82        -23.84        35.45 o                         
  -2  16  24          0.61        -33.35        33.35 o                         
 -13  17  24         11.52        -25.27        39.19 o                         
 -10  17  24         32.54         73.43        39.02 o                         
  -7  17  24         30.80         -6.04        40.41 o                         
  -4  17  24          6.44         46.46        36.20 o                         
 -12  18  24         15.91          4.05        39.19 o                         
  -9  18  24          0.01         34.71        41.67 o                         
  -6  18  24         32.40         54.93        39.50 o                         
  -1   1  25        449.24        377.95        44.58 o                         
  -3   2  25         40.09         39.45        35.27 o                         
   0   2  25         43.23         16.75        34.64 o                         
  -5   3  25          3.00        -32.04        32.04 o                         
  -2   3  25         13.18          1.55        35.44 o                         
   1   3  25         41.55         45.06        32.53 o                         
  -7   4  25         19.71         46.26        31.90 o                         
  -4   4  25          3.23        -17.48        34.54 o                         
  -1   4  25        147.44        192.37        37.06 o                         
   2   4  25         21.53        -19.54        26.89 o                         
  -9   5  25        121.05        120.95        30.42 o                         
  -6   5  25         75.54         33.16        33.09 o                         
  -3   5  25          0.32        -23.41        34.04 o                         
   0   5  25        156.52        132.02        35.64 o                         
   3   5  25          4.94         63.12        40.06 o                         
 -11   6  25        177.83        230.00        30.39 o                         
  -8   6  25        147.35        126.22        37.29 o                         
  -5   6  25          1.22        -12.69        33.10 o                         
  -2   6  25         15.43         -7.03        33.87 o                         
   1   6  25          2.83         13.94        36.65 o                         
   4   6  25        100.47         96.54        36.73 o                         
 -13   7  25         13.03         41.50        36.36 o                         
 -10   7  25         86.80         67.26        34.44 o                         
  -7   7  25         22.53          2.64        41.17 o                         
  -4   7  25         47.09         30.75        35.06 o                         
  -1   7  25         30.04         21.14        38.47 o                         
   2   7  25          2.66         13.82        36.12 o                         
   5   7  25          8.42        -21.22        34.85 o                         
 -15   8  25         23.83         24.66        30.75 o                         
 -12   8  25          2.28         -7.39        34.31 o                         
  -9   8  25          5.66        -25.55        41.36 o                         
  -6   8  25         75.80         79.62        36.31 o                         
  -3   8  25         12.97          3.85        33.79 o                         
   0   8  25         80.89         86.56        38.72 o                         
   3   8  25          0.15         13.50        34.39 o                         
   6   8  25         42.89         61.47        32.91 o                         
 -17   9  25          9.38         44.11        45.79 o                         
 -14   9  25          0.40         27.13        40.05 o                         
 -11   9  25         17.81         18.28        40.40 o                         
  -8   9  25        114.74        146.41        33.11 o                         
  -5   9  25          1.48        -30.04        30.04 o                         
  -2   9  25         11.51         -7.80        31.16 o                         
   1   9  25        187.53        161.63        38.38 o                         
   4   9  25         21.76         31.10        36.10 o                         
   7   9  25          0.46         -9.23        42.21 o                         
 -16  10  25          0.78        -29.28        44.89 o                         
 -13  10  25         10.11        -15.64        38.04 o                         
 -10  10  25          3.60        -35.65        36.60 o                         
  -7  10  25          1.88         -1.44        36.99 o                         
  -4  10  25         14.71         20.23        33.50 o                         
  -1  10  25          8.27        -36.78        36.78 o                         
   2  10  25         21.82         46.30        37.39 o                         
   5  10  25          7.32        -21.76        37.15 o                         
 -15  11  25         24.91          9.41        39.08 o                         
 -12  11  25         16.71         24.74        40.01 o                         
  -9  11  25          0.92         12.84        35.92 o                         
  -6  11  25         16.32         42.07        38.14 o                         
  -3  11  25          9.96         27.06        35.38 o                         
   0  11  25          0.51          4.85        36.09 o                         
   3  11  25          0.85         33.86        36.74 o                         
   6  11  25         17.46         -1.93        46.27 o                         
 -17  12  25          2.94        -14.29        40.89 o                         
 -14  12  25          3.60         12.89        39.67 o                         
 -11  12  25         11.78         11.66        29.95 o                         
  -8  12  25         11.83        -12.39        36.99 o                         
  -5  12  25         37.07         60.77        35.08 o                         
  -2  12  25          2.29         10.75        32.81 o                         
   1  12  25         99.38        101.97        33.16 o                         
   4  12  25          6.84         12.55        39.37 o                         
 -16  13  25          3.08        -21.83        39.51 o                         
 -13  13  25          0.15         -0.07        45.97 o                         
 -10  13  25         17.54         48.78        34.24 o                         
  -7  13  25          1.34         -0.77        34.50 o                         
  -4  13  25          3.18          7.35        32.91 o                         
  -1  13  25          0.00         20.36        42.10 o                         
   2  13  25          4.45         10.88        40.75 o                         
 -15  14  25          1.04         54.82        40.71 o                         
 -12  14  25          0.80         15.91        39.54 o                         
  -9  14  25          0.28         -0.10        37.32 o                         
  -6  14  25          0.21        -20.27        35.43 o                         
  -3  14  25         42.48         22.71        36.57 o                         
   0  14  25         46.87          4.69        34.62 o                         
 -14  15  25         26.94         26.36        32.92 o                         
 -11  15  25          3.06          1.79        34.39 o                         
  -8  15  25          6.28         31.06        38.39 o                         
  -5  15  25         49.59         50.19        34.82 o                         
  -2  15  25          2.63          0.02        32.53 o                         
 -13  16  25         14.95         35.38        37.04 o                         
 -10  16  25          0.03          0.17        39.61 o                         
  -7  16  25         10.27        -17.16        40.28 o                         
  -4  16  25          3.10         -8.68        38.45 o                         
 -12  17  25         54.18         79.15        35.12 o                         
  -9  17  25          3.24         18.04        37.72 o                         
  -6  17  25          0.36        -38.13        38.13 o                         
   0   1  26        173.27        135.35        41.36 o                         
  -2   2  26        150.50        134.86        39.35 o                         
   1   2  26         36.80         46.12        37.40 o                         
  -4   3  26         10.38          7.28        38.60 o                         
  -1   3  26        142.74        173.77        29.78 o                         
   2   3  26        189.59        184.60        32.63 o                         
  -6   4  26          5.71        -30.85        32.17 o                         
  -3   4  26         22.43         19.61        38.24 o                         
   0   4  26          5.25         17.44        36.30 o                         
   3   4  26         82.97         80.24        29.60 o                         
  -8   5  26        195.58        204.28        34.04 o                         
  -5   5  26        112.49        160.48        33.56 o                         
  -2   5  26          0.74         24.58        32.77 o                         
   1   5  26         29.41         40.79        37.07 o                         
   4   5  26         65.52         20.30        37.71 o                         
 -10   6  26         22.50         -3.54        30.19 o                         
  -7   6  26          6.71        -30.57        37.18 o                         
  -4   6  26         28.75         42.25        35.90 o                         
  -1   6  26        185.85        170.49        38.14 o                         
   2   6  26        250.58        279.29        39.91 o                         
   5   6  26         14.07         33.98        35.87 o                         
 -12   7  26          0.11        -18.12        28.56 o                         
  -9   7  26         85.20         96.27        38.04 o                         
  -6   7  26          5.08         19.43        41.38 o                         
  -3   7  26         27.88         13.47        33.90 o                         
   0   7  26       1004.09        987.28        48.67 o                         
   3   7  26         45.88         19.34        36.77 o                         
   6   7  26         10.66         34.48        38.86 o                         
 -14   8  26          2.35         33.40        39.52 o                         
 -11   8  26         11.25          0.86        35.46 o                         
  -8   8  26          8.21         20.87        41.27 o                         
  -5   8  26          5.94         29.42        34.31 o                         
  -2   8  26        155.71        153.14        34.99 o                         
   1   8  26        140.43        174.30        38.65 o                         
   4   8  26        141.23        175.32        36.59 o                         
   7   8  26          2.51        -15.31        33.71 o                         
 -16   9  26          3.88        -18.27        46.78 o                         
 -13   9  26          8.53          0.05        36.59 o                         
 -10   9  26         22.16         33.71        35.42 o                         
  -7   9  26          0.82        -13.15        34.54 o                         
  -4   9  26          6.72          2.66        30.29 o                         
  -1   9  26         19.18         17.93        29.38 o                         
   2   9  26         32.40         24.30        34.29 o                         
   5   9  26          1.73        -30.80        35.10 o                         
 -15  10  26         16.79         25.14        45.28 o                         
 -12  10  26          5.44         27.73        37.25 o                         
  -9  10  26         21.80         24.73        37.11 o                         
  -6  10  26         63.40         37.77        22.01 o                         
  -3  10  26          0.01         -1.89        37.08 o                         
   0  10  26         29.33        -15.37        37.32 o                         
   3  10  26         43.25         36.94        35.45 o                         
   6  10  26          7.83        -12.65        33.92 o                         
 -14  11  26         28.39         79.26        49.41 o                         
 -11  11  26          5.01         16.55        41.20 o                         
  -8  11  26          0.86        -14.50        37.54 o                         
  -5  11  26         76.46         64.78        36.51 o                         
  -2  11  26         18.48         26.83        31.56 o                         
   1  11  26          0.72        -37.10        37.10 o                         
   4  11  26          3.74         18.91        36.82 o                         
 -16  12  26          2.32        -13.40        42.25 o                         
 -13  12  26         16.33         40.11        42.67 o                         
 -10  12  26         43.45         64.39        35.36 o                         
  -7  12  26          2.46        -15.82        39.32 o                         
  -4  12  26          7.58         -5.34        32.45 o                         
  -1  12  26          5.17        -15.86        39.63 o                         
   2  12  26          0.59         23.24        39.09 o                         
 -15  13  26          0.30          3.11        38.56 o                         
 -12  13  26          1.86         35.51        45.56 o                         
  -9  13  26          7.32         31.60        38.19 o                         
  -6  13  26          0.14          3.90        35.73 o                         
  -3  13  26          2.00          9.88        32.22 o                         
   0  13  26          0.19        -22.66        36.26 o                         
 -14  14  26         21.06          2.51        43.89 o                         
 -11  14  26          0.63         17.41        38.95 o                         
  -8  14  26         70.15         55.12        38.59 o                         
  -5  14  26         80.97         37.18        34.61 o                         
  -2  14  26          0.29        -22.40        35.31 o                         
   1  14  26          1.14          2.30        42.28 o                         
 -13  15  26          6.57        -38.82        38.82 o                         
 -10  15  26          0.91        -17.35        40.23 o                         
  -7  15  26         36.44         46.04        38.60 o                         
  -4  15  26         47.85          9.74        36.55 o                         
  -1  15  26          1.25         -8.99        34.88 o                         
 -12  16  26         36.04         63.71        34.60 o                         
  -9  16  26          0.83         10.42        38.44 o                         
  -6  16  26          0.45         24.57        37.35 o                         
   0   0  27        609.84        497.74        80.94 o                         
   1   1  27          0.14        -20.07        40.16 o                         
  -1   2  27         91.52         73.21        42.03 o                         
   2   2  27         13.60          6.47        36.81 o                         
  -3   3  27         89.98         75.75        38.48 o                         
   0   3  27         52.26         -0.01        32.59 o                         
   3   3  27        402.27        449.06        36.67 o                         
  -5   4  27          0.91          0.86        35.07 o                         
  -2   4  27         19.59         29.85        35.74 o                         
   1   4  27          0.42        -15.37        30.77 o                         
   4   4  27          2.05         -8.18        28.18 o                         
  -7   5  27         14.22         50.57        32.47 o                         
  -4   5  27         39.22         88.82        32.72 o                         
  -1   5  27          4.43         -9.60        35.75 o                         
   2   5  27        287.65        193.91        41.06 o                         
   5   5  27         32.23         -4.84        35.95 o                         
  -9   6  27         71.61         37.65        32.11 o                         
  -6   6  27         22.03        -12.63        36.43 o                         
  -3   6  27          0.02        -24.89        24.89 o                         
   0   6  27          4.32         38.12        34.95 o                         
   3   6  27        154.55        113.60        40.18 o                         
   6   6  27          0.24        -17.25        38.00 o                         
 -11   7  27         11.36         24.04        30.45 o                         
  -8   7  27          1.71          1.09        35.68 o                         
  -5   7  27         11.07        -31.34        35.57 o                         
  -2   7  27         27.27          4.46        34.91 o                         
   1   7  27         94.32         72.83        41.76 o                         
   4   7  27          1.26        -21.64        34.48 o                         
   7   7  27          0.20        -21.27        40.71 o                         
 -13   8  27         40.77         63.77        41.09 o                         
 -10   8  27          7.75         -5.83        38.63 o                         
  -7   8  27         49.86         69.13        41.68 o                         
  -4   8  27          0.01         31.51        34.40 o                         
  -1   8  27        138.93        156.74        37.40 o                         
   2   8  27          0.97        -35.93        35.93 o                         
   5   8  27          8.56         15.59        39.05 o                         
   8   8  27          1.32        -19.43        42.84 o                         
 -15   9  27          4.22        -37.08        44.27 o                         
 -12   9  27          1.53        -35.47        35.47 o                         
  -9   9  27         19.11          6.96        36.12 o                         
  -6   9  27          0.09         -1.92        32.99 o                         
  -3   9  27          6.82        -18.69        30.80 o                         
   0   9  27         34.48         67.18        40.95 o                         
   3   9  27          5.04         10.29        37.93 o                         
   6   9  27          0.09         13.24        37.01 o                         
 -14  10  27         23.08         10.01        41.66 o                         
 -11  10  27          1.73         17.01        40.54 o                         
  -8  10  27          0.99        -30.16        30.16 o                         
  -5  10  27          0.84        -10.83        37.55 o                         
  -2  10  27         11.13          2.71        31.67 o                         
   1  10  27          1.85        -15.08        36.91 o                         
   4  10  27          5.42          9.28        36.97 o                         
 -13  11  27          4.31          3.64        42.46 o                         
 -10  11  27          6.12         22.34        44.85 o                         
  -7  11  27          2.58        -37.36        37.36 o                         
  -4  11  27         22.92         66.93        35.73 o                         
  -1  11  27          0.38         35.03        39.77 o                         
   2  11  27          2.19         16.20        38.36 o                         
 -15  12  27          7.87        -41.34        41.34 o                         
 -12  12  27          0.35          8.86        47.82 o                         
  -9  12  27         46.15         33.12        37.75 o                         
  -6  12  27          2.58         -6.71        37.17 o                         
  -3  12  27         15.53         35.87        33.77 o                         
   0  12  27         28.68         39.76        45.35 o                         
   3  12  27         11.24         -9.25        39.95 o                         
 -14  13  27         11.01         41.53        40.89 o                         
 -11  13  27          0.00        -21.17        35.59 o                         
  -8  13  27          1.65          0.16        41.28 o                         
  -5  13  27         13.94         10.49        36.77 o                         
  -2  13  27         13.77        -23.20        43.15 o                         
   1  13  27          0.00          6.12        41.23 o                         
 -13  14  27         68.75        173.30        47.62 o                         
 -10  14  27         11.60         37.74        42.24 o                         
  -7  14  27          3.77        -35.09        37.86 o                         
  -4  14  27          3.04        -21.23        34.43 o                         
  -1  14  27         34.65         75.31        49.08 o                         
 -12  15  27         63.94         94.09        35.20 o                         
  -9  15  27         14.52          1.92        38.65 o                         
  -6  15  27          3.71         -4.22        37.81 o                         
  -3  15  27         30.00         43.44        36.75 o                         
  -8  16  27         11.46          8.80        37.39 o                         
  -1   1  28         55.99         37.99        40.75 o                         
  -3   2  28         79.63        101.64        41.13 o                         
   0   2  28         89.22        107.97        40.18 o                         
  -5   3  28         13.29         38.92        37.06 o                         
  -2   3  28         45.28        -20.07        35.58 o                         
   1   3  28         24.42          6.57        33.43 o                         
  -7   4  28         13.38         -5.66        30.72 o                         
  -4   4  28          2.05         62.29        37.84 o                         
  -1   4  28        199.18        155.99        42.00 o                         
   2   4  28         74.12         59.37        30.54 o                         
  -9   5  28          0.23          6.60        27.58 o                         
  -6   5  28          1.03         -8.67        31.66 o                         
  -3   5  28         69.61         92.16        36.69 o                         
   0   5  28          4.24         29.74        35.49 o                         
   3   5  28         19.25         -6.73        37.31 o                         
 -11   6  28          0.16        -41.12        41.12 o                         
  -8   6  28          0.14        -34.20        34.20 o                         
  -5   6  28          8.42          7.62        35.28 o                         
  -2   6  28         21.34        -21.49        33.34 o                         
   1   6  28         14.83         13.74        37.00 o                         
   4   6  28         23.69          2.05        36.54 o                         
 -13   7  28          8.11         11.66        42.80 o                         
 -10   7  28          1.04         11.34        33.15 o                         
  -7   7  28          0.50        -20.00        37.75 o                         
  -4   7  28         52.03         37.54        33.49 o                         
  -1   7  28         18.02         -3.11        35.13 o                         
   2   7  28         13.57        -14.95        35.16 o                         
   5   7  28          1.59        -11.24        37.25 o                         
 -15   8  28         10.93         21.92        43.87 o                         
 -12   8  28         40.51         48.10        33.02 o                         
  -9   8  28         55.56         65.92        42.50 o                         
  -6   8  28          5.64        -37.35        37.35 o                         
  -3   8  28          7.14        -22.64        33.77 o                         
   0   8  28         13.75         -3.80        34.37 o                         
   3   8  28          0.56        -17.28        36.32 o                         
   6   8  28          6.29         -5.54        45.85 o                         
 -14   9  28          0.05         10.42        44.80 o                         
 -11   9  28          1.60         19.87        42.19 o                         
  -8   9  28         13.03        -14.51        39.39 o                         
  -5   9  28         30.06          8.64        32.55 o                         
  -2   9  28          5.79          9.06        31.61 o                         
   1   9  28          3.43          2.40        39.53 o                         
   4   9  28          1.62         21.92        41.28 o                         
 -13  10  28          4.20         -5.64        41.49 o                         
 -10  10  28        104.88        118.31        40.32 o                         
  -7  10  28          1.87         -6.72        36.66 o                         
  -4  10  28         12.29         27.01        39.62 o                         
  -1  10  28          2.84         30.67        31.08 o                         
   2  10  28          0.92         14.80        42.59 o                         
 -12  11  28          2.48         12.28        47.38 o                         
  -9  11  28         16.66         21.24        49.48 o                         
  -6  11  28        160.32        234.98        40.06 o                         
  -3  11  28         84.53         94.67        40.38 o                         
   0  11  28         17.42        -12.74        44.04 o                         
   3  11  28         16.75          4.42        37.32 o                         
 -14  12  28          0.00         28.55        41.32 o                         
 -11  12  28          2.26         30.76        52.48 o                         
  -8  12  28          0.23         22.05        41.62 o                         
  -5  12  28          7.42         33.60        38.28 o                         
  -2  12  28         52.23         59.91        41.67 o                         
   1  12  28          0.91         20.19        40.20 o                         
 -13  13  28          0.26         39.94        47.84 o                         
 -10  13  28          5.08         56.87        40.05 o                         
  -7  13  28          6.56        -36.54        39.67 o                         
  -4  13  28          8.27        -13.80        34.79 o                         
  -1  13  28          0.78          3.88        48.43 o                         
 -12  14  28          2.81         -8.70        50.67 o                         
  -9  14  28         12.04         40.75        42.22 o                         
  -6  14  28         10.41        -19.25        39.84 o                         
  -3  14  28          0.41         13.22        33.46 o                         
  -8  15  28         17.08         -7.28        36.48 o                         
   0   1  29        121.77        102.14        38.83 o                         
  -2   2  29         62.17         87.55        37.93 o                         
   1   2  29         42.94         32.67        35.95 o                         
  -4   3  29         64.31         78.82        40.96 o                         
  -1   3  29         16.48         38.45        36.13 o                         
   2   3  29          1.90          7.92        31.03 o                         
  -6   4  29          8.56         29.70        34.10 o                         
  -3   4  29         68.39         31.87        36.40 o                         
   0   4  29         36.85         83.21        42.37 o                         
   3   4  29          3.54        -18.89        36.58 o                         
  -8   5  29          2.82        -29.51        29.51 o                         
  -5   5  29         14.25          5.05        33.14 o                         
  -2   5  29          8.37        -36.31        36.31 o                         
   1   5  29         16.35        -26.48        35.99 o                         
   4   5  29          0.48          8.22        38.48 o                         
 -10   6  29          8.15         -7.11        31.27 o                         
  -7   6  29         23.09         22.37        36.62 o                         
  -4   6  29         43.00         44.20        38.70 o                         
  -1   6  29         19.45         -3.97        35.50 o                         
   2   6  29         17.78        -17.41        36.22 o                         
   5   6  29         13.61         72.68        38.79 o                         
 -12   7  29          0.00         24.36        45.43 o                         
  -9   7  29         19.17          6.63        36.99 o                         
  -6   7  29         48.79         26.42        37.48 o                         
  -3   7  29         16.46         38.69        33.41 o                         
   0   7  29         24.21         36.67        36.38 o                         
   3   7  29         11.51          4.64        38.26 o                         
   6   7  29          1.26        -39.53        43.20 o                         
 -14   8  29          0.05        -25.80        42.74 o                         
 -11   8  29          0.08         53.74        37.33 o                         
  -8   8  29         41.19         35.60        38.98 o                         
  -5   8  29         59.84         51.34        33.95 o                         
  -2   8  29          2.78         -0.98        32.40 o                         
   1   8  29          4.41          8.18        38.29 o                         
   4   8  29         22.13         53.47        40.75 o                         
 -13   9  29          1.95         37.06        41.40 o                         
 -10   9  29          4.02         22.10        41.51 o                         
  -7   9  29         74.51         85.18        40.95 o                         
  -4   9  29         30.55         -1.63        31.54 o                         
  -1   9  29         48.72         41.47        31.58 o                         
   2   9  29         40.23         44.83        41.72 o                         
   5   9  29          3.94         -0.04        47.31 o                         
 -12  10  29         31.95         83.25        43.11 o                         
  -9  10  29         18.69          6.95        39.01 o                         
  -6  10  29          8.09         22.82        40.46 o                         
  -3  10  29         18.22         38.54        40.96 o                         
   0  10  29         12.14         19.31        40.91 o                         
   3  10  29          0.80         -0.54        42.69 o                         
 -11  11  29         48.94         53.31        55.47 o                         
  -8  11  29          0.76         34.30        37.79 o                         
  -5  11  29          5.35         -8.73        39.33 o                         
  -2  11  29         22.90         56.59        41.71 o                         
   1  11  29          1.88         -6.91        43.52 o                         
 -10  12  29          0.46         40.44        53.00 o                         
  -7  12  29          0.16         20.56        39.78 o                         
  -4  12  29          0.12          7.16        42.57 o                         
  -1  12  29          3.24         -0.36        44.61 o                         
  -9  13  29         33.86         70.29        41.77 o                         
  -6  13  29          0.34         -0.54        41.33 o                         
  -3  13  29         12.76        -13.54        32.67 o                         
  -8  14  29          8.24         57.40        40.82 o                         
  -5  14  29          0.56         -4.19        34.60 o                         
   0   0  30         17.51         82.87        64.99 o                         
   1   1  30          7.87         20.82        37.65 o                         
  -1   2  30         11.17        -27.23        36.38 o                         
   2   2  30          5.94          8.99        33.36 o                         
  -3   3  30          4.04         27.72        38.91 o                         
   0   3  30         17.95         82.28        37.03 o                         
   3   3  30         28.47         21.40        31.40 o                         
  -5   4  30         42.47         55.87        33.57 o                         
  -2   4  30          3.11        -35.86        38.26 o                         
   1   4  30         43.65         75.22        39.02 o                         
   4   4  30          0.01          9.75        39.10 o                         
  -7   5  30         93.33         59.31        33.44 o                         
  -4   5  30         15.58         12.01        32.11 o                         
  -1   5  30         12.95        -14.01        41.82 o                         
   2   5  30          7.16        -10.15        38.23 o                         
   5   5  30         67.54         74.36        40.47 o                         
  -9   6  30          0.01          6.16        33.91 o                         
  -6   6  30         53.58          6.47        38.67 o                         
  -3   6  30         31.80        108.45        39.51 o                         
   0   6  30         23.70         31.30        38.12 o                         
   3   6  30         10.23         13.33        38.45 o                         
   6   6  30         16.69         67.37        47.54 o                         
 -11   7  30          0.05          9.72        30.84 o                         
  -8   7  30         50.19         71.18        38.75 o                         
  -5   7  30         36.97         28.78        39.96 o                         
  -2   7  30        110.78        159.88        35.38 o                         
   1   7  30          7.82          4.07        41.54 o                         
   4   7  30         22.55         38.42        41.66 o                         
 -10   8  30          0.15         21.80        36.83 o                         
  -7   8  30          0.28         12.04        38.97 o                         
  -4   8  30        158.01        132.40        36.19 o                         
  -1   8  30          1.11          8.19        32.78 o                         
   2   8  30         11.13        -34.20        42.61 o                         
 -12   9  30          2.87         -2.35        35.51 o                         
  -9   9  30         22.19         30.25        38.84 o                         
  -6   9  30         17.36         -0.11        38.41 o                         
  -3   9  30         57.26         57.17        32.88 o                         
   0   9  30         23.94         18.18        41.53 o                         
   3   9  30         25.13         -5.29        41.60 o                         
 -11  10  30         12.97         61.99        42.80 o                         
  -8  10  30         18.15         61.45        37.08 o                         
  -5  10  30         14.58          0.81        40.14 o                         
  -2  10  30         23.61         41.65        42.50 o                         
   1  10  30          2.28          4.51        42.80 o                         
 -10  11  30          2.05          7.53        50.85 o                         
  -7  11  30         17.62         14.55        39.49 o                         
  -4  11  30         18.51         16.20        43.06 o                         
  -1  11  30          0.05          3.92        43.02 o                         
  -9  12  30         95.68         81.15        37.71 o                         
  -6  12  30         67.84         98.97        42.16 o                         
  -3  12  30          0.06        -30.43        32.63 o                         
  -1   1  31          0.37        -32.16        34.89 o                         
  -3   2  31          3.00         17.67        36.21 o                         
   0   2  31          0.14        -19.66        34.10 o                         
  -5   3  31          0.25        -16.58        34.53 o                         
  -2   3  31         18.47         57.99        36.80 o                         
   1   3  31         38.51         18.35        34.38 o                         
  -7   4  31          2.27         36.54        30.92 o                         
  -4   4  31         24.88        -11.80        34.49 o                         
  -1   4  31         31.38         78.46        44.37 o                         
   2   4  31          6.15        -24.15        42.17 o                         
  -9   5  31         26.12         43.73        38.42 o                         
  -6   5  31         20.78         22.28        33.85 o                         
  -3   5  31        184.35        208.32        37.21 o                         
   0   5  31         28.26         49.00        41.15 o                         
   3   5  31          0.43        -39.63        41.05 o                         
 -11   6  31         11.20         26.84        46.57 o                         
  -8   6  31          0.85         28.93        37.86 o                         
  -5   6  31         13.46         25.08        41.84 o                         
  -2   6  31         31.29         56.14        40.42 o                         
   1   6  31          0.01        -41.60        41.60 o                         
   4   6  31          1.48         44.27        41.09 o                         
 -10   7  31          0.32        -17.79        34.84 o                         
  -7   7  31         15.59          3.76        41.87 o                         
  -4   7  31          1.93         -1.31        39.86 o                         
  -1   7  31         25.75         16.26        35.27 o                         
   2   7  31          0.64         19.19        41.44 o                         
  -9   8  31         10.27          9.38        41.03 o                         
  -6   8  31         65.48         40.51        41.04 o                         
  -3   8  31          5.19        -11.26        33.69 o                         
   0   8  31          0.49         -7.80        42.55 o                         
   3   8  31         11.18          9.75        42.72 o                         
 -11   9  31         13.19        -27.95        33.76 o                         
  -8   9  31         13.42        -10.40        37.95 o                         
  -5   9  31          1.93         18.72        32.92 o                         
  -2   9  31          2.44        -13.94        32.98 o                         
   1   9  31         11.46         11.68        42.48 o                         
 -10  10  31        102.84         71.59        40.13 o                         
  -7  10  31         10.60         10.14        34.27 o                         
  -4  10  31          2.45         44.12        40.20 o                         
  -1  10  31         11.05         23.26        32.00 o                         
  -9  11  31         18.76         31.77        54.83 o                         
  -6  11  31          1.34         10.78        39.45 o                         
  -3  11  31          0.63         32.20        31.91 o                         
   0   1  32         22.11         46.51        38.82 o                         
  -2   2  32          0.61         -5.08        36.19 o                         
   1   2  32          0.03        -16.89        36.43 o                         
  -4   3  32          0.34        -36.47        36.47 o                         
  -1   3  32         17.31         21.60        35.25 o                         
   2   3  32         10.39         17.08        30.37 o                         
  -6   4  32         46.70         -6.56        34.88 o                         
  -3   4  32          0.15        -27.50        39.69 o                         
   0   4  32          4.95        -43.29        44.08 o                         
   3   4  32         46.93         -2.03        42.01 o                         
  -8   5  32          3.15         -7.03        28.72 o                         
  -5   5  32         19.97         32.22        33.34 o                         
  -2   5  32         23.58         44.06        41.67 o                         
   1   5  32          0.43         -7.03        44.67 o                         
   4   5  32         46.36         52.29        41.97 o                         
 -10   6  32          2.50         -8.93        49.37 o                         
  -7   6  32          3.47          5.99        41.25 o                         
  -4   6  32         31.24         37.31        43.60 o                         
  -1   6  32          9.32        -21.23        38.08 o                         
   2   6  32        145.28         94.94        45.75 o                         
  -9   7  32          7.45         17.27        35.32 o                         
  -6   7  32          8.61        -19.99        41.97 o                         
  -3   7  32         59.59         73.84        42.19 o                         
   0   7  32         28.43         22.29        42.78 o                         
   3   7  32         41.69         20.40        41.86 o                         
  -8   8  32          0.72          0.60        41.12 o                         
  -5   8  32          5.11        -38.27        38.27 o                         
  -2   8  32         32.14         41.65        36.76 o                         
   1   8  32          3.97        -17.22        42.98 o                         
  -7   9  32         30.11         35.72        36.98 o                         
  -4   9  32         17.05         44.63        33.40 o                         
  -1   9  32          5.29         18.95        33.62 o                         
  -6  10  32          0.50         24.13        48.81 o                         
  -3  10  32         26.13         38.47        41.21 o                         
   0   0  33          9.99         25.05        70.84 o                         
   1   1  33         11.63          6.90        37.74 o                         
  -1   2  33          0.15         -1.83        35.01 o                         
   2   2  33         14.31         13.83        31.89 o                         
  -3   3  33         13.19         22.90        40.00 o                         
   0   3  33          5.27        -20.33        38.20 o                         
   3   3  33          9.75         -8.49        30.33 o                         
  -5   4  33         14.37          8.68        36.45 o                         
  -2   4  33          7.85        -18.24        41.81 o                         
   1   4  33         62.88         85.22        44.46 o                         
   4   4  33          2.16         35.72        40.77 o                         
  -7   5  33          1.70         11.97        30.04 o                         
  -4   5  33         35.52         47.45        33.42 o                         
  -1   5  33          8.38        -14.33        44.53 o                         
   2   5  33         65.84          0.08        43.73 o                         
  -6   6  33          0.01         -1.25        41.41 o                         
  -3   6  33         10.23        -16.88        42.85 o                         
   0   6  33         30.81          8.01        47.27 o                         
  -5   7  33          1.71         14.39        42.12 o                         
  -2   7  33         17.93        -20.90        39.61 o                         
  -4   8  33          3.63         19.98        39.10 o                         
  -1   1  34          0.01         24.56        39.47 o                         
  -3   2  34          2.07        -32.40        37.05 o                         
   0   2  34          2.60          5.93        39.06 o                         
  -5   3  34         16.54         -9.95        31.36 o                         
  -2   3  34          0.00         32.71        41.96 o                         
   1   3  34          7.48         45.81        35.03 o                         
  -4   4  34          0.03         11.86        33.30 o                         
  -1   4  34         11.34         33.76        43.31 o                         
   2   4  34         10.09        -25.24        45.85 o                         
  -3   5  34         11.56        -31.17        31.17 o                         
   0   5  34         29.04         61.19        46.91 o                         
  -2   6  34          5.96        -39.47        42.08 o                         
   0   1  35          6.96         35.12        35.09 o                         
                                                                                
